# Supplementary material for: Genomic Changes Associated with Reproductive and Migratory Ecotypes in Sockeye Salmon (Oncorhynchus nerka)
Source: Genome Biol Evol. 2017 Oct 13;9(10):2921–39. doi: 10.1093/gbe/evx215 (PMC5737441; doi:10.1093/gbe/evx215)
Supplement: Supplementary Data [file evx215_supp.zip]

Archive with 4 entries (4 files):
- suppl_data/ESM Data files_rev.xlsx
- suppl_data/ESM Figures_rev.pdf
- suppl_data/ESM Tables_rev.docx
- suppl_data/Thumbs.db
