# Supplementary material for: Genomic Changes Associated with Reproductive and Migratory Ecotypes in Sockeye Salmon (Oncorhynchus nerka)
Source: Genome Biol Evol. 2017 Oct 13;9(10):2921–39. doi: 10.1093/gbe/evx215 (PMC5737441; doi:10.1093/gbe/evx215)
Supplement: Supplementary Data [file evx215_supp.zip › suppl_data/ESM Data files_rev.xlsx]

## Sheet: Data file S1
Data file S1. RAD tags and sequences
Index	Code	Tag	Nichols et al. 2016	Larson et al. 2016	Sequence
1	8_68	8			TGCAGGACAGCTATGGCCAGGAGTGGGTGAGTGTGTGTGGCTTAAGGTAGGGTAGATATGGCCAGGAGGGGGGGAGTGTGTGTGGCTTAGTATGGGATAG
2	38_68	38		36819	TGCAGGTGGGAGCACATTCAGTCAGAATCTAATTAGGGAATTCTACTCTGTGCTGATTACGGCGCATGAGGGCGGCACACAGTGAAGGCATCCTTAGCCA
3	65_31	65	5320	4358	TGCAGGGCCTCAACGTCATGTAGTTAGTCCTATGTTAGGTGTGTTTGGCACGGTATGCTGCACCCACTGTGTGAGGACCTAACATGCATGGGGTTTACCT
4	90_64	90	29014		TGCAGGAAGGGTACCACATGAGGGTGGAGGATGTCTTCCCTGTAATGCACAGCATTGAGATTGCCTGCAATGGCTACAAGCTTAGTCCGATGATGCTGTG
5	96_8	96		88351	TGCAGGGACAGCTTTCTTTTGATGTATATTTCACATCTCTGTACACCACTGCAAATACAGAGAGCCCAAAGAAACAGCAGGACGGGCTTTAGCGATAGGC
6	101_88	101			TGCAGGAAGGGTACCACATGAGGGAGGAGGATGTCTTCCCTGTAATGCACAGCGTTGAGATTTCCTGCGATGATAACAATCTCAGTCCAATGATGCTGTG
7	103_62	103			TGCAGGTACATGACAGCCTGTGTGTAGTTCTGTAGCGCATGGTGTGTCCTCCCCAGGCTGCCATACGCCAGTGTCTTGGCTGTGAGGTCATTATTCTGCG
8	109_16	109		8849	TGCAGGTAGGAACATGAATATGTATACACACACATACATACAAACTCTCCATCTTTCTATTTCTTTCTTACTTTGTCTCTCTCTCTCACACACACACACA
9	137_60	137		32235	TGCAGGCTTCAGCAGCAGACTCCATCCATGCACCTTGTAATGCTCATGTTATGGGCAGACCTAGCTGCGGATACTTGAGGGATCAATTTAGAAAATGTTT
10	155_57	155	48300	48065	TGCAGGCTCATCATGATGTAACCGATGTAAAATGGCTAGCTAGTTAGCGGTGGTGCACGCAAATAGCGTTTTAATCGGTGACGTCACTCGCTTTGAGACC
11	223_35	223			TGCAGGGCTCCTTTGCTTGTGGGGGATGGAACTTCCTCAACTATGTCACAGAGGAGCTTGTCGACCCCTACAGGTGTGCTAGAACCCCAATTTGACCCAA
12	308_35	308			TGCAGGCGACTGTGGACGAACGCACACAGCTCCTCATTGCCGATGGCGTCCCACACTCCGTCACAAGCCACTATGAGGAACTCGTCTTGCGGGGACCTCT
13	313_63	313		78072	TGCAGGGGCCCTTGTTAAGGTCAACAGCATCATGAACTTTACCAAGTAGCCAAAAAGCTGGTTCTCTCTGTCAGGACGATGACACTTGGCCGCAAGTGAA
14	313_70	313		78072	TGCAGGGGCCCTTGTTAAGGTCAACAGCATCATGAACTTTACCAAGTAGCCAAAAAGCTGGTTCTCTCTGTCAGGACGATGACACTTGGCCGCAAGTGAA
15	420_19	420	1959	47504	TGCAGGGACGGGGGCCTGGGATTTAAAAATGTTTTTAGACTGGTAGACTAGCGTTCTAGCCTATTGCCTGTTTACGGAATGCCAACCCACAGCCTGTGGC
16	555_9	555		35110	TGCAGGTTTCCTCATGGTTCTATTTAAAGGATAATTCTGACACTTTATAAACAAGTTATTATGCTTTTAGTATAAGATTTGATACATTTTTATGTTTTAT
17	634_60	634		86613	TGCAGGTGTTAGAGTTTTACACAGAGAAGGTGAGGCTGCATGCAGTCAAAAAGCAGAAGAGAATTCCAGAAAAAGGATGCACACACAAGAGAGACAGTGG
18	779_65	779		33868	TGCAGGGAGAAACTTTGTTGTGGGCAGGGGAAAAAGTGGGAGAAGCCCCGGGGCTCGTCGCATTAAAAGGGGTTGGAGATGAGGAAATGTTGGACGGGCA
19	834_79	834		45699	TGCAGGAGGAGAGATTCTTATTGCATTAATGCACAAGTCAAAGATAAAGATGAGAAGGAAATCAAGTGCCTCAAGATTTATTTTCAGTCCCTCGAGGATT
20	908_63	908		91474	TGCAGGGGGAACTCTCCATCTGCGCCACACAGAGGACATCTCAATGGAATGAAATAATTTTTTAAAAGTCTCACAACTTAACATACGTTAGGAGACTGAG
21	959_59	959	83544	86556	TGCAGGTTCTCCAGCACCTTCTGTTGTTTGTTAAGGTGGAGAAGTGCGATTTCCATCGCCCCACCATGCCCTTTCTGGGCTATATCATCTCTGCTGGGAG
22	1024_85	1024			TGCAGGCTCTAGTTTTGTCTAATCTTGATTATTGTCCAGTCGTGTGGTCCAGTGTTGCTAAGAAAGACATAGTTAAGCTGCAGCTTGCCCAGAACAGAGC
23	1049_59	1049	21159	40745	TGCAGGTATAATGCTTCATTACTTGTTATTAGCAGGTATAATGCTTCATTACTTGTTTAGAAGCAGGTATAATGCTTTATTACTTGTTTATAAGCAGGTA
24	1049_85	1049	21159	40745	TGCAGGTATAATGCTTCATTACTTGTTATTAGCAGGTATAATGCTTCATTACTTGTTTAGAAGCAGGTATAATGCTTTATTACTTGTTTATAAGCAGGTA
25	1147_29	1147	44390	81268	TGCAGGCAGAGGGCTGGGGGGAGAGAGAGACAGAGAAAGAGGGGATGGACAATTGAAAGGAAGAGAGAAAGCCAGGGAGATAAGAGAGAGAGGAGGAGAG
26	1252_84	1252			TGCAGGCTCATCCTCACATGACCCTCCAGCATGACAATGACACCAGCCATACTGCTCGTTCTGTGCGCGATTTCCTGCAAGACAGGAATGTCAGTGTTCT
27	1283_56	1283			TGCAGGGCAAGGTGTACCTCCCCGACGGTCATGTCTAGATGGGATACAGCTTTTGTCAAATTGAGGTTCTTAATTTGATTTTGTTTTATTTTAGCTAACC
28	1321_34	1321		33574	TGCAGGAATGTCTACCAGAGCTGTTGCCAGAGAACTTAATGTTACTTTCTCTACTATAAGACACCTCCAACTTAGTTTTAGAGAATTTGGAAGTACATCA
29	1389_83	1389		45004	TGCAGGAGTTGTAATGGAAAAACAGCATGCATGTCTCACACTATCTGGTCCTAAAAACATCCTACCCACACTGCCAACAGTCAATCAGCAAGGACATCTG
30	1413_79	1413			TGCAGGAAGGGTACCACAAGAGGGAGGAGGATACCTTCCCTGTGATGCACAGCGTTGAGATTGCCTGCAATGACAACCTGCTCAGTCCGATGATGCTGTG
31	1548_15	1548			TGCAGGGCGTCTTCTCAGCACCATCAGGGCAGTCTCCTGGGCCATATGATAAGGCCGTTTATTTTAGGAGCCCGGTACTCATCGAAGAGTCTGACATGCA
32	1548_50	1548			TGCAGGGCGTCTTCTCAGCACCATCAGGGCAGTCTCCTGGGCCATATGATAAGGCCGTTTATTTTAGGAGCCCGGTACTCATCGAAGAGTCTGACATGCA
33	1590_77	1590		54242	TGCAGGCGAGCAGTTCATTTGAAAGATTCAAACAAAGACCAGGGAGGTTTTCCAATGCCTAGCAAAGAACGGCACCGAAGGAAGGAAACCACTCAGGGAT
34	1658_49	1658			TGCAGGTAATTCACTAGGTCCCCCCGTGTGGTTCTGGGATTTTTGCTCACTGTTCTTGTGATCATTTTGACCCCACAGGGTGAGATCTTGCGTGGAGCCC
35	1725_28	1725		77183	TGCAGGAGGACTTTTGCCTTTTGGTAGGCCTTCATTGTAAATATGAATTTGTTCTTAACTGAATTGTCTAGTTAAATAAAGGTTAAATAAAATACATATA
36	1782_59	1782	66114	15095	TGCAGGTGGATGAGCCAGGTGTAGAGGTCCAGGGTTGCCATGGTGACACATGGTCTGTGATTGTGAGGCTGGTTGGACATACTGCCAAATTCTCTAAAAT
37	1819_38	1819	28354	33883	TGCAGGTGGCAGATAATTGTAGTAAACCTCTACATATCCCTCTACTCTAGTGGTTGCCAACCAGGGGTAATAGGACCACTGGCGGTACTTGGCCTATTCA
38	1819_82	1819	28354	33883	TGCAGGTGGCAGATAATTGTAGTAAACCTCTACATATCCCTCTACTCTAGTGGTTGCCAACCAGGGGTAATAGGACCACTGGCGGTACTTGGCCTATTCA
39	1867_60	1867	59749		TGCAGGCAGCATGCCAATTGCACGCTGCCTCAAAACTTGAGACATCTGTGGCATTGTCTTATGTGACAAAACTGCACATTTTAGAGTGGCTTTTTATTGT
40	2023_8	2023		86422	TGCAGGAGCAGCGGCTGACTATCATAATGCTTCTAGCGTTTCTCTAGTACAGCCACCCCCTGTCCAAGTCTTACTCCTCCCTGCCAGTGTTCACCAGTGT
41	2023_18	2023		86422	TGCAGGAGCAGCGGCTGACTATCATAATGCTTCTAGCGTTTCTCTAGTACAGCCACCCCCTGTCCAAGTCTTACTCCTCCCTGCCAGTGTTCACCAGTGT
42	2024_87	2024		46153	TGCAGGCAGGGAGAGAGAGAGAGAGATACCTTTTCAGTTTATCGACAGACCTTTCAATTCAAAACATTATTTACCCCCATGTTAAATGAATAGACTGAGT
43	2041_29	2041	66862	1340	TGCAGGATGTATCCTCTGGGACAGGAACAGAGGTAGCTTCCCTCTGTGTTCTTACAGAGGAAGTTACACGGCTTAGGAGCCTGCACACACTCATCCATAT
44	2043_25	2043			TGCAGGCATCTGCTACAAGTTTCTGCCCAGACTTCATAGATTCCTGTTCCAAATCCAATCCAATTTTATTGGTCACATATACGTGTTTAGCAGATGTTAT
45	2057_32	2057			TGCAGGAGGACGGCTCTCAAGGAGAAAGGGTTGAACACCACTGGTTTAAGGCCATGGCAACGACTCTACTTCATTGTCAATGATATTTAACAACAGTTAG
46	2058_40	2058			TGCAGGGAGAAGCTGTGTAACGGAGCAGGAGGAAAAGAGGAAGGAGCATCAGGGCTAATTGCATTAGAAGGGCTGGGATAGGATGTGTTGGATGGGCAAG
47	2082_31	2082			TGCAGGATGCAAAGTTCTTTGTTTGTCAGATGAATCATTGGGTCTAAACTACAGAACAGTAGAAAACAAGAGAACACACATGGTTAATGTTCTGAAAAAA
48	2089_27	2089		85670	TGCAGGCTCCCGAGTGACGCAGGGTCTAAGGCACTGCATCTCAGTGCTTGAGGCGTCACTACAGACCCTGGTTCAGCGGTCTAAGGCACTGCATCTCAGT
49	2128_35	2128		44760	TGCAGGAAAGTCCACCAGACAGAGAGAATTTAATGCTCATTGGTCTACCATAAGCAGCCTCCAACTTAATTTTAGAGAATTTGGCAGTACATTCAACAGG
50	2181_44	2181		43710	TGCAGGCTCGGGAAAAGCCCCGGACCTATCCGCCGTTCCCGCGGCGTAGCTGTATAGCACTTTGAGATTCTGTATAGCACTTTGAGATTTCAGCTACTGT
51	2190_6	2190			TGCAGGCAGAGGGAAGACACACGAGGTTAACACACACTCAGCCATAGACACATTCTCATTTAATAACCATGAGCCACCCCTTTCATGTAGTTGCAAGCAC
52	2201_29	2201	5748	53382	TGCAGGTGAATAAGCCAGATGTGGAGGTCATGGGCTGGCGTGGTTACACGTAGTCTGCGTTTGAGAGGCCGGTTGGACATATTGCCAAATTCTCTAAAAT
53	2207_17	2207			TGCAGGAAAATGCAGCTCGAAAGTAAAGAAATTGAGAAATAGTGTTTGTATCTGCTGAAATGGAGGGGTCACTTTCTCCTCCGTTTTTATTGCTTTCGGT
54	2223_42	2223	68143	17045	TGCAGGAGAGAAGAAGAACAGGAAGAAAAGACAACATCAGAACAGAAGGATAGGCATTGGGCCAGTCCAATCACCTATTTAACCTACGATTTTGAGGAGA
55	2272_87	2272		56920	TGCAGGGTCAGACGCAGAGCAACACCCCTGGAAGTTTCTTGCTCAAGGGCACAACGGCAGTCGCGGCCATCTTAGATTCCAGCTGCTCCTTCACATTGCA
56	2307_26	2307		9826	TGCAGGGCTGTGGGAATGGGGACGTGATGCTCCAGAACGCCCACGCCGAGCACCGGGACCTCCCTGAGGCCTGCAGCATCATCCGCGTGCTGGACCAGTT
57	2321_87	2321			TGCAGGATCTGGAGAAGGTCTGTATGGATGAGTGGGCTAAAATCCCTGCTGCAGTGTGTGCAAACCTGGTCAAGAACTGCAGGAAACGTATGATCTCTGT
58	2330_13	2330		1184	TGCAGGTCCACCCAAGGCTATAAGATATCAGAACATGTAGTGATATCAATCTCTCTCATAAATAACCATCCATAACTTATGGATGAACGAACAAATCCAC
59	2368_46	2368	6792	83466	TGCAGGAACAGGAAATGTGAATTATTACGTGGATTATGATTCATTTAAATTTTGAAACATTTTCCGGAAGGGAGTATCGAGTCTGAAATGTTTTGCATTG
60	2390_80	2390		49836	TGCAGGAGACTACATCCTCGATGCCAAGCCGAAAGAGATCTCTGAAGCCCAGCGGCTAAACTATGAGCAGGTAAGGACTGCTGTTGCTTAAACACAATCA
61	2396_27	2396	74164	80936	TGCAGGACAGTTATGTGCAACATAATAAACACTGTATTGTTACTTGTATCACTCAACATGCAAGACTTTCACAGAAAAATATTGAAGAGTATGTGTGAGA
62	2423_74	2423			TGCAGGATTTTGGTATTCCTAGGGCCATATCAGATAGTCAAAGTGCTGGAGAAGATCAAGTGTGTGGAGGTGAAAATTTTTTTTTCAGGTAAGGAGTCAG
63	2423_75	2423			TGCAGGATTTTGGTATTCCTAGGGCCATATCAGATAGTCAAAGTGCTGGAGAAGATCAAGTGTGTGGAGGTGAAAATTTTTTTTTCAGGTAAGGAGTCAG
64	2435_71	2435	90174	35148	TGCAGGATACTCATTCTGTAAGACTACCATTTATTGAGATACTCTCCTCATGCTGCCTTGAAAGTTATCAGACAATAGGCTAATAGGCTAAATATAGGCC
65	2444_55	2444		66685	TGCAGGAAGGGTACCACAGGAGGGAGGAGGATGTCTTCCCTGTAACACACAGCGTGGAAATTGCCTGCAATGACCGATGTCCGATGCTGTGACATTCCGC
66	2477_38	2477		4674	TGCAGGAAACAACATTCCGCTGAGAGCTAAAGCCTTCACCATCGCCGACCATTTTGAATCCCACGTACCTTCTCCGCTGTGCAATCTAGTTTCCGAGCTG
67	2494_41	2494		87511	TGCAGGAGGGCAGCTACGTTACAGACAGCCTGCTAGTATGTACTGTAGCTAGATAGCCTAACATTGCACCACTCGGTAGATAAACTATTTTCAGCTGAAT
68	2494_86	2494		87511	TGCAGGAGGGCAGCTACGTTACAGACAGCCTGCTAGTATGTACTGTAGCTAGATAGCCTAACATTGCACCACTCGGTAGATAAACTATTTTCAGCTGAAT
69	2532_34	2532			TGCAGGTTCAGTGGATGTGGAGAATGAATGCCAGGCAGAGAGAAGCACAGCACCTACTTCTGCCATTTATTAACATGAAAACACATATGTGATACACAGG
70	2553_59	2553		63397	TGCAGGCGGTCAATGAGTCCGAGGTGCTAAAGGAGCTCCTTAAACTTAACCTAAAAAAAACCCACCTGTGTCAGATGGTTTAGACCCTTTCTTCTTTAAG
71	2568_72	2568		28801	TGCAGGCATTCACTGAGTCCAAGGTGCTAAAGGAGCTCCTTAAACTTGACCCTGCCTTCAAAGCCTATCTCCAACATTTTAAATCTGTCTCTTCTTTCTG
72	2588_37	2588		41597	TGCAGGCCAAAGAAGAGCTGGTCAAAGCCCTGCACAGCGAGGCACACAAACTACAGTGAGTCTCAATTTGCAGTTAATGAATAAGGCCTGGAATGATGCT
73	2598_47	2598		16877	TGCAGGGTAGAAATATGCTACTATCTTTGTTTACTGTTGTGCTATCACCAGATAATTTTAAGTTGTTATTGCGAGTGTAGTGAAAGGCCTGTGTGCCTAG
74	2598_50	2598			TGCAGGGTAGAAATATGCTACTATCTTTGTTTACTGTTGTGCTATCACCAGATAATTTTAAGTTGTTATTGCGAGTGTAGTGAAAGGCCTGTGTGCCTAG
75	2622_86	2622		60537	TGCAGGACACCTACAGCACCCGATGTCACAGGAAGACCAAAAAGATCAAAGGACAACAACAACCCGAGCCACGTGGCTAGGAACATCGTCTGGGCTAGCA
76	2625_57	2625		69643	TGCAGGTTTGTCCCCGGGGAAATAAACGTGCACCTCCCTTAAGTGACCTGAGCCAATAGGGAATAGGGTGCCATTTGACCTGAGCCAATAGGGAATAGGG
77	2626_6	2626		7820	TGCAGGCATTATCAATGGAGTCACATGCACTCTCATGCCTGCTTGTATGTATTCCCTTGCACCCCCTTCTTCACTGTTGGTGAAAGTGTATGGGTAGATC
78	2629_11	2629	26359		TGCAGGATCTATTTTTTATCTTATCTTGAATATTGTCCAGTCATATGGTCAAGTGCTGCAAAGAAGGACCTGTTTAAGGTGCAGCTGGCCCAGAACAGAG
79	2660_9	2660	5996		TGCAGGTACAGTCGGCACTACACCTCTCACCCCTTAGGGCAATGAATCAGTCTGTGATCTATGGAAAAGTTAACGCATGAGCATCTCAATGTACAGAATC
80	2671_29	2671		19413	TGCAGGCGCTCGGCCCACCACAAGGAGTCACTAGAGCGCGATGAGCCAAGTAAAGCCCCCCCGGCCAAAACCGCCCCTAACCCGGATGACGCTGGGCCAA
81	2673_55	2673			TGCAGGACTTGCTTTGTGGAATGCAGTATCAAAAAAGCAGAGCATCTCTTTATCAAAAACAGACCTCTCCTCATCTTTACAACCACTGAATCTATATGTT
82	2700_60	2700	10340	766801	TGCAGGCACGACACAAAACGCAGAAATAAAAATATAATTCATGCCTTACCTTTGGCAAACATCTTTTGTTGGTACTCCAATATGTCCCATAACATCACAA
83	2727_82	2727			TGCAGGCTCATCCTGACATGACCCTCCAACATGACAATGCCACCAGCCATGCTGTTTGTTCTGTGCGTTATTTCCTGCAAGACAGGAATGTCAGTGTTCT
84	2736_82	2736		74003	TGCAGGGTTGCAGTTCTAGACACACTCAACCCGGTGCGCCTGGCACCAACCACCATACCCACTCAAAGGCACTTAAATATTTCGTCTTGCCCATTCACCC
85	2741_26	2741			TGCAGGTACATAACAGACCCTTGAATATCCATGCAAACGCACACCACAGGATGTGCGTCGCCATGCTGCTGTAGTATCTCCTCACATTGTCCTATCCTAA
86	2747_8	2747		16270	TGCAGGCTACAGCACATACAGAGGTGCTTCAGTTTAGTCTGGTCATAAAATTCCAGCTGGTTGTTGTGCCTGTGACTGCTGAATTGAATGCTCAACCTAA
87	2770_37	2770		50739	TGCAGGGACTGGGGAGTTTGTTAGGATAAAAGTAAACATGAAAGTAGCAAAGCCCAGACAAAACGTTAGAGGAAACCCTGCCTCAGTCTTCTGAAAACCT
88	2793_80	2793			TGCAGGGAGAAAATTTGTAGCGGGGCAGGAGAAAAAGAGGGAGGAGCATCAGGGATAGTCACAGTAGAAGGGATGGGAGGTGAGGAAATGTTGGACGGGC
89	2803_83	2803			TGCAGGCTCCAAAATCCCCATCTCTGCATTGATGTATCTGATTCTGGCAAGTGGGCATTTCACCAAGCAGCAACAACTCACAGCTTACAGACTGGCGCCA
90	2811_62	2811		59411	TGCAGGGGTGTTTTCTGGTAAGATCAGATTTTTATTGTTGTTTAACCTTTTATTTATCCAGGAGATAAATATGACGGCCTGACTTGTGTATATGCGTTTA
91	2891_40	2891			TGCAGGATTTAGCTCAGGGACAATGGGCTCCCTCTGAGGGAAAAGGCGACAGGGAGAAAAACATCTTTCTACTGTTAGCAGTGCAATCGAGATTTTACAG
92	2899_78	2899		65145	TGCAGGAAAGCACCCCCACAACATGATGCTGCCACCCCTGTGCTTCACGTTTGGGATGGTGTTCTTCGGCTTGCAAGCATTCCCCTTTTTCCTACAAACA
93	2934_21	2934	86456		TGCAGGTGTGTTGGGTCATTGCCCTGTTGAAAAACAAATGATAGTCCCACTAAGTGCAAACCAGGTGGGATGGTGTATCGCTGCAGAATGCTGTGGTAGC
94	2963_16	2963		36402	TGCAGGCACCCGGCCCACCACAAGGAGTCGATAGAGCTCAATGAGCCAAGTAAAGCCCCCCGGCCAAACCCTCCTCTAACCTGGACGACTCTGGGCCAAT
95	2969_17	2969		87748	TGCAGGTGTCTCAGGGGAAGTTGGGATATGCAAGAAATACATTTCCATGTCACAAGTGTGTAACAGGGAAAATAGTTTCAGGCCCATACGGAGGTAAGTG
96	3025_85	3025		28187	TGCAGGGATAGTGAAATATTGAGATGGGCGTAGCTAACCTCTGACCTGAATAAGCTCTGACCTGAATAAGCTCTGACCTGAATAACCTCTGACCTGAATA
97	3047_49	3047		87864	TGCAGGAAGAACTACTTAGAAACCTTTCAAAAGATCCTTAAAGACATTTAAAAAAAAGATGGTCTGCTGTGGACACTTCTTTGCATGCTAGAATCTCAAC
98	3047_72	3047			TGCAGGAAGAACTACTTAGAAACCTTTCAAAAGATCCTTAAAGACATTTAAAAAAAAGATGGTCTGCTGTGGACACTTCTTTGCATGCTAGAATCTCAAC
99	3063_51	3063			TGCAGGATCACTTCTCTTCCTGGGCCATACAGCAGGGTGGATATGTACGTAAATACAGAGAGATATATCGCCTATAGTACTGGAGGTCCACCTTCTTGTT
100	3113_9	3113			TGCAGGACTCGCTTCATTGTTCCTCCATCAGGTCCTAATGGTCTGGTAATCGGGACTCTATTGTTCCTCCATCAGGTCCTAATGGTCTGGTACTCAGGGC
101	3150_38	3150	55528	56048	TGCAGGTGTGTCCACCGTGTCGTCACCTCATCCCACCTCATCCCTCCTCCACTCTAGTCATATCCCATCCATGTCTGTTTCCCTGAGCCAGACTGAGCCT
102	3150_39	3150	55528	56048	TGCAGGTGTGTCCACCGTGTCGTCACCTCATCCCACCTCATCCCTCCTCCACTCTAGTCATATCCCATCCATGTCTGTTTCCCTGAGCCAGACTGAGCCT
103	3160_72	3160			TGCAGGAAGGGAGACCCAGCGGTCATACAGCACCTCCTACTGGCCAACCCGGAAGTCTGGAGGACAGAGAGCAAGACGCTGAGGACTCCTCTGCACACTG
104	3160_79	3160			TGCAGGAAGGGAGACCCAGCGGTCATACAGCACCTCCTACTGGCCAACCCGGAAGTCTGGAGGACAGAGAGCAAGACGCTGAGGACTCCTCTGCACACTG
105	3160_86	3160			TGCAGGAAGGGAGACCCAGCGGTCATACAGCACCTCCTACTGGCCAACCCGGAAGTCTGGAGGACAGAGAGCAAGACGCTGAGGACTCCTCTGCACACTG
106	3194_59	3194		22581	TGCAGGTCAGTGACGTAAGCCTAGATGATGATTTAACGTTTTCATAACGGGCTCTAACCCCCATCCTCTGGTGTAGGATATATGTGGTTATCCCTGGAAG
107	3197_28	3197		67279	TGCAGGAGCGGGTCACTGGCTTGATGGGCGTTGTCCAGGGTCACACAAAGGGTCTTTGCACTCTGGGAGGAGGACAATGTGGAGCTGTCAACCGTGATGG
108	3202_14	3202	75733	39888	TGCAGGTTTTCTGAAAAGTACCTGAAAAGTAATTGCACACACCTGGTGTCCCAGGTCTAAATCAATCCTTGATTAGAAGGGAACAATGGAAAAAATGCAG
109	3203_76	3203			TGCAGGGTTCTGTCTCAGTCACACAGTTTCTTTATAAGAGGCAGAGATTAGAAAAGGCTGTGGAACAATATTAAACATTTAAAATGAATATATATATATT
110	3207_19	3207			TGCAGGGAAGGATTGTTTTATAGTGAGAGAAGGAAGGATGAGAAGCGTCAGGGTCGGTTGTGGAGGAGAGAACCAGACCAACTGTCTGTTACTGTGGCTG
111	3241_40	3241			TGCAGGCTGCGTGAGGTGCTGCAGCTGTTGCCCATAGACAAATCTGACAATGAATGGCTTATACAGCCCAGCTAACCACAAAGTAAATTATAATTTGTCA
112	3244_87	3244			TGCAGGCCAGTAAAACACTTGTTTCTGCTTCCTCCCTGTTGTTTACTTAAGTGACCAACAGGTTCTGACAATGTTGTGTGAAAATAAAATTTTCGTGCAA
113	3249_22	3249			TGCAGGCTGTTTGCTGTGGGTCGTCCCGGTAACTGTTTCTGCTACTTCTGCAGATCATGTTGTTTTGAGCAACTTTATGGGTCTTTGATCAGACTCATGT
114	3260_47	3260		24473	TGCAGGAAATGACATCAGAGGATGTGTCCCGGTCTCCGTCGTAATTCATAGGGTGTGTGTGAAGCTAATTAGAAACAACACTTTACACGTCATTCTATTG
115	3283_35	3283		26457	TGCAGGACACCAGTAACACCTCCCAGAACCCTGCACAGGGACCACAGAAGGTAAGAGGGAAACCTGCGTTTCAGGTATCCACCTAGCGTGTGCTTTTCTA
116	3291_55	3291		31557	TGCAGGTACATGCTCTACAACATCCGTAGAGTACAACCCTTCCTCATACAGGAAGCGGTGCAGGTCCTAATCCAGGCACTTGTCCTCTTCTGTCTGGACT
117	3319_30	3319		77684	TGCAGGGAGCCAGAGAGGAACATAATGTTAGTTTAATATGGAAATACACGGCCCCATAAAACGGTACACCGCACAGTCCTTAAGAGATGATAAGGCATTA
118	3319_38	3319		77684	TGCAGGGAGCCAGAGAGGAACATAATGTTAGTTTAATATGGAAATACACGGCCCCATAAAACGGTACACCGCACAGTCCTTAAGAGATGATAAGGCATTA
119	3327_36	3327		34319	TGCAGGACGAAAATGTATTTGTTTGTCAGACGAATCACTGAGTCGAAACTACAGAAAAGTACAAAACAAGAGAGCACACATGGTTAATGTTCTGAAAAAA
120	3346_43	3346		51210	TGCAGGTCAGAAATGTTCTGGTCTGGAGTTCTACTTTTTATTTAATTTTATTTTACATTTATTTAATTAAGCAAGTCAGTTAACAAATTCTTATTTACAA
121	3351_49	3351		37867	TGCAGGGTTTTAACCATCAACTCTGTAATTATTTCTCTAATGTGAGGTTCGCAGACCAAATTAGAAGCGCTACAGCTAGCCAATCTAACCTGAACTAACC
122	3380_23	3380		20136	TGCAGGCAGCATGCCAATTGCTCACTCTCTCAAACCTTGAGACATCTGTGGCATTGTGTTGTGTGACAAAACTGCACATTTTAGAATGGCCTTTTATTTT
123	3380_24	3380		20136	TGCAGGCAGCATGCCAATTGCTCACTCTCTCAAACCTTGAGACATCTGTGGCATTGTGTTGTGTGACAAAACTGCACATTTTAGAATGGCCTTTTATTTT
124	3383_15	3383		83092	TGCAGGCGCCCAGGCCCGCCAAAAGGAGTCGCTAGAGCGCAATGAGCCAAGTAATGCGCCCCTGGCCAAACCTTCCCCTAACCCGGATAGCGCTGGGCCA
125	3383_74	3383		83092	TGCAGGCGCCCAGGCCCGCCAAAAGGAGTCGCTAGAGCGCAATGAGCCAAGTAATGCGCCCCTGGCCAAACCTTCCCCTAACCCGGATAGCGCTGGGCCA
126	3383_76	3383		83092	TGCAGGCGCCCAGGCCCGCCAAAAGGAGTCGCTAGAGCGCAATGAGCCAAGTAATGCGCCCCTGGCCAAACCTTCCCCTAACCCGGATAGCGCTGGGCCA
127	3427_86	3427		55967	TGCAGGATTTTCTTTGTGGAGTGTGGTGTCAAAAAAGCAGAGCATCTCTTTATCACGCACCGACCTCTCTCCATCTTTAAAACCATGGAATCTATATGTT
128	3454_84	3454		16915	TGCAGGAGACACCGGGAGAGAGCGAGATTCTTTTAGAGAAGCTTACTGGCTCTCTTTTCACTTGCTCGGCTTCCTCTGACAATGATTTTGTTTGTTTTAA
129	3471_20	3471	9747	80919	TGCAGGGAGCGCCAGTCGTAAAGCACTGTGTCCTCGCCACTGGACGTGCTCATGCTGGAGCTGAGCGAGGTGTTGGCCGCAGGTGGGACGTGGGTCTCGA
130	3474_36	3474	55366	31029	TGCAGGACAAAACGTCTCACTTCCTCTCCAGGGTCCCACTAACTTGGAGTTCTCTTTTTGGGGATTGCCTTTACTACAGTAGCCTAACTACCACAGCCTG
131	3483_19	3483			TGCAGGCTCATCCTGACATAACCCTCCAGCATAACAATGCCACCAGCCATACTGTTCGTTATGTGCGTGAATTCCTGCAAGACAGGAATGTCAGTGTTCT
132	3495_78	3495		48280	TGCAGGTAACGTAAGCCAGATGATGAGGTCCTGGGCTTGCGTTGATACACATGGTTTGCGGTTGTGAGGCCTGTTGGACGTACTGTCAAATTCTCTAAAA
133	3496_74	3496			TGCAGGGCAGGCAGAGTGCACCCAATGGTGTGTTTGGCTGAGCGTACCACCCTCTGTAGCGCCTTGCGATCCTCAGCGGTGGAGTTGCCGTACCAGACGG
134	3496_78	3496			TGCAGGGCAGGCAGAGTGCACCCAATGGTGTGTTTGGCTGAGCGTACCACCCTCTGTAGCGCCTTGCGATCCTCAGCGGTGGAGTTGCCGTACCAGACGG
135	3515_24	3515	57272		TGCAGGAAGGGTACCACATGAGGGAGGAGAATGTCTTCCCTGTAACGCACAGCGTTGAGATTGCCTGCAATAACAACAAGCTCAGACTGATGATGCTGTG
136	3529_81	3529		85820	TGCAGGATCAGATAATAATAACATAATCAATAATTATGTTTAAGACATCTCCAACACAACACATCCCTGAGTACCACTCTTCACATTTTCAAGCATGGGG
137	3529_82	3529		85820	TGCAGGATCAGATAATAATAACATAATCAATAATTATGTTTAAGACATCTCCAACACAACACATCCCTGAGTACCACTCTTCACATTTTCAAGCATGGGG
138	3531_74	3531		29260	TGCAGGTGTCTCGGGGAGAGTTGGAATATGCAAAAAAACTAATTTTCCATTACATACTTGTGTGTAGCAGGACAAATATAAGCACCACACCAAATTATTA
139	3540_64	3540		86539	TGCAGGTTGTGGAGTAGAGACTGGGCCAGCAGGATGGAGCTGGAGCTGATGGTGCCATCTGCAGGACAAAGAGAACAACATAGCACACAGATCATGGAAA
140	3542_32	3542	68029	7149	TGCAGGCTCATCCTGACATGACCCTGCAGCATAACAATGCCACCAGCCATACTGCTTGTTCTGTGCGTGAGGATATGGACTGCACCAGTACTTAATGCAG
141	3568_43	3568		22760	TGCAGGAGATAGGCATCACCAAGCTGGGCCACCAGAAGAAGATAATGCTGGCCGTGAAGAAGCTGTGTGACATCCAGAGGGCCATCCTGGCTGCAGAATC
142	3578_25	3578		78155	TGCAGGTAACACAAAGGCAAAAGAGGAGGTAACTTTAAACAATGTGCATCTTACAGTAGCAACACGATTACTGAAATCCTGCTGGAGGAGAAAGTGGTAC
143	3578_27	3578			TGCAGGTAACACAAAGGCAAAAGAGGAGGTAACTTTAAACAATGTGCATCTTACAGTAGCAACACGATTACTGAAATCCTGCTGGAGGAGAAAGTGGTAC
144	3609_54	3609		72057	TGCAGGTGTACCACTGAAGCTGTCCTGTTCAGTCCCTGTTTGGGTGTTGGAGGGCCAGTAGGAAGTACTCTGGTCCCCTGGTCAAAACAAATGAATATCC
145	3609_57	3609		72057	TGCAGGTGTACCACTGAAGCTGTCCTGTTCAGTCCCTGTTTGGGTGTTGGAGGGCCAGTAGGAAGTACTCTGGTCCCCTGGTCAAAACAAATGAATATCC
146	3639_71	3639			TGCAGGTAAAACGTGTGAAAGTGCAGAGCAATGGAAATTATACAGGGTCTGTATCCACATACACTCCATCAGCATCACTGTTGACAGATGCACATAGCTA
147	3653_16	3653	56986	35307	TGCAGGTGCCTTGGTGGAAGAGTGGGGTATCATCTCACAGCAAGAACTGGCAAATCTGGTGAGGAGGAGATGCGGAATCGCCATTCCCTCCCGCCTGTCC
148	3653_82	3653	56986		TGCAGGTGCCTTGGTGGAAGAGTGGGGTATCATCTCACAGCAAGAACTGGCAAATCTGGTGAGGAGGAGATGCGGAATCGCCATTCCCTCCCGCCTGTCC
149	3658_58	3658		27400	TGCAGGAGCGAGTCACTGCTTTGATGTTCGCAGAGAATGACAGGGTGTTGTCCAGGTTAAAGCTTTGGTTCTTTACACTCTTGGAGGGGGACACCATGGA
150	3706_57	3706		78973	TGCAGGTACTCAGGAGAGCAGAGTTCATTCTCAGACAGCAGTCGTTCTCCCTCACCCATTTTCCCCCGGTCTATGCAATGTTACTGTTGTTAGGTCTTCA
151	3712_33	3712		35513	TGCAGGTCGGTGGGGTTTGTCATTTAGAGACTTCATTATTGGTTCTATTGCAACAGGCAAGTTCACTCAAGCACATATTTGAAATTATGTCTAATGGTAT
152	3712_85	3712		35513	TGCAGGTCGGTGGGGTTTGTCATTTAGAGACTTCATTATTGGTTCTATTGCAACAGGCAAGTTCACTCAAGCACATATTTGAAATTATGTCTAATGGTAT
153	3734_74	3734		23029	TGCAGGTGCCCTTTCATTTTGAGCACTTCCCTTTGATAGGTCTGTGCACTTCCCCCTGATAAGTCTGTGCACTTACCCCTGATAGGTCTGTGCACTTCCC
154	3768_14	3768			TGCAGGTCAGAAAGACTCCATGAAAACTCCTTGACATGCTCCAGAAGGGTTCTCAGGGCTTGGTCATGTTGCTCGAGCAGGGTGCCTTGGACAACGAGGG
155	3779_76	3779		85438	TGCAGGAGAATTCCTAAGACTCTTATGGCCGTATAGAAGTGAACAGGATAAGGCCTGAGAGCATTGCGTGCTGAGAATGGATTGTAAAATGTTACTGTTG
156	3810_46	3810			TGCAGGCATAAATACTGTATCTGGTCCAAAACCTGGACAATATTAGCCACAACAACAAGAACACAAAGCACATGCAAATATGGAGCAGATTACCATTGTG
157	3810_53	3810			TGCAGGCATAAATACTGTATCTGGTCCAAAACCTGGACAATATTAGCCACAACAACAAGAACACAAAGCACATGCAAATATGGAGCAGATTACCATTGTG
158	3815_66	3815	82769	73160	TGCAGGGGTCACACACAAGGCGTGGGTCAGGGGCCAAATGTCACCAGAGGTTAGAGAGGGGATGGAACAAACATGGATACATTTTAAAGTTTGAGAAGGA
159	3833_28	3833		74240	TGCAGGCGCCCGTCCCGCCACAAGGAGTCGTTAGAACGCGATGAGCCAAGTAAAGCCCCCCAAGGCCAAACCCTCCCCTAGCCCGGATGTCACTGGGCCA
160	3849_43	3849		91145	TGCAGGGGGTCCGCATCCAAATCTCAAAAGAGAGTCCAATCTTCGTTTCATCAGAACAGAGAATCTTGTTTCTCATGGTCTGAGAGTCCTTTAGGTGCCT
161	3855_30	3855	33012	44543	TGCAGGATACAGCGGAGATAAGGGGGCCGCAGTGTGATCACTTCGATGAGGCTGTGTGTGTCTGTGTGTGTGTGTCCAACGCACCTATGTCTCAGAGCCT
162	3855_34	3855	33012		TGCAGGATACAGCGGAGATAAGGGGGCCGCAGTGTGATCACTTCGATGAGGCTGTGTGTGTCTGTGTGTGTGTGTCCAACGCACCTATGTCTCAGAGCCT
163	3858_77	3858		86189	TGCAGGGTGCAGACAACGTGAGAGCGTGAGACTCACCCCCCTCGCCCCATTTAGGTGAGTGATGGGCGAGCAGATTTGAATTAAAACAGCAGCAATTATC
164	3877_81	3877			TGCAGGTGTGATGTTTGGATGTACCGATCCTGTGCAGGTGTTGTTACACATGGTCTGCCACTGCGAGGGCGATCAGCTGCCCATCCTGTCTCCCTATAGC
165	3883_75	3883		12464	TGCAGGGCTCCGCCCTCAAGGACCAAGACCTCATGAGGGCCAAGTGAGTCCCCTGCATCGGGTCCCCACTCAGGCACCCCAAATCACAGCCATGCTACTG
166	3895_68	3895	19174	26340	TGCAGGACGGTTGAGCTAACGTAGGCTAATGCGATTAGCATGAGGTTGTAAGTAAACAAAAACATTTCCCAGGACATAGACATATCTGATATTGGCAGAA
167	3896_18	3896		39714	TGCAGGAAGGGTACCACACGAGGGAGGAGGATGTCTTCCCTGTAACGCACAGCGTTGATTGCCTGCAATGTGAAGTTATTTGGATTTTTTCAAATTATCT
168	3897_43	3897		77588	TGCAGGGTGCCTCCGAGAAACGTCTCCGCAACCAAGCAACAGGCAAGAGACAACATCAAGCACCATTCCTCATCGCCCAGCATAAACATACTAAGCAGAG
169	3902_32	3902		75850	TGCAGGGACACGCTTGGTCGTTAGCTGTGGGAAAATGGGAACAGGGCTCGAAACCCAGGGCCAAACCAACTAGCACCTTAAAAGGGTTCTGCGGAGCACT
170	3909_76	3909			TGCAGGTGTGGAGGATTGAGAAGTTTGACCTGGTGGCCGTGCCAGAGAACCTGTATGGAAGCTTCTACACGGGAGACGCCTACCTGGTCCTCAACACCAT
171	3933_48	3933	24684	45820	TGCAGGATCATCTGAGACTAGTCACCTGGACAGTTGATGGAACTGAGGAGTATGTATGTCTAATAAAGCCCTTTGGTGGGGAAAAACATTCTGATTGGCT
172	3942_49	3942	50377		TGCAGGTGTAGCACCTAACCCTGTAATACCTAATATCTCTCCTTCTATCACCTCAAAAGTACACTGAGTGTACAAAACATTAGGAACACCTTCCTAGTAT
173	3944_85	3944			TGCAGGATGAAGCGTTCCTGCTCTGAGAAGGCCCTGATCACACTGGCCCCCTGGACCGTCTCATTGAAGTGGGTGTAGATGGGAGAACGACTGACTGCCT
174	3962_10	3962		55619	TGCAGGATACATAATAACTTCTTTGCCTCAAACAGGAAGAGCCCCAGGATAGGTCCGCTCACCAGCCCCTGAATGATGGGCAAAATACAAGTGTTTTTAT
175	3980_37	3980		6173	TGCAGGATCCTGACCTGCCTCCCAAAACTGTGAGTATACACTGAGTGTACAAAACATAAGGAACACATTCCTAATTTTGAGTTGAACCCCTTTTTGCCCT
176	3998_9	3998		74636	TGCAGGGGACGAGCTGGCCAATCAGCAGTCTACTTACATGATGTAGTTGGGGTACGCTCACACCATTCTAACACAGAAGCTGCTTTTGTTTCCTTTTTTG
177	4002_19	4002			TGCAGGTTCATGCTCTACAAAACATCTGTAGAGTTACGACCCTATTTCACACAGGAAGTGGCGCAGGTCCTAATCCAGGCACTTGTCATCTCCCGTCTGG
178	4005_33	4005			TGCAGGTATGTTTGTGTGTGGGTGTCAGGAGGACTTTTGTTTTATCACTCTTGACCTCATAGCTCGGTATGGTAACCAAGATGGTGTTTGGTGACATTTC
179	4050_13	4050		47927	TGCAGGCCCTGGGGTGGGCACTGACCACCCTCCTCAAACCTCCACACTCCTCTGACAGACAGGGCCCTGAACATACCTCACATTCCTTCCGCTTCACTGA
180	4050_44	4050		47927	TGCAGGCCCTGGGGTGGGCACTGACCACCCTCCTCAAACCTCCACACTCCTCTGACAGACAGGGCCCTGAACATACCTCACATTCCTTCCGCTTCACTGA
181	4052_80	4052		60098	TGCAGGCTTTAAGCAAAATATTACCATACAATCTCTAGCAAAGTCCTAATGAAATGTTAGCACATCTGATCCTACACTGACCATCCACCCATGTCATTTA
182	4066_76	4066		68737	TGCAGGGAACTGAAAAGAGGAGCAACCCAGAGATCTGTGTGCTTTGATGACCTTTAACAGAATGTGACTGGAAGAACGGGTGTTGTATGTGAAGGATGAG
183	4103_27	4103	61048	76828	TGCAGGGACAGGGATAAAAATATATATATATATTTTTTTTGACAAAACACACATCACGACAAGGGAGACAACACAACACTACATAAAGAGAGACCTAAGA
184	4103_29	4103	61048		TGCAGGGACAGGGATAAAAATATATATATATATTTTTTTTGACAAAACACACATCACGACAAGGGAGACAACACAACACTACATAAAGAGAGACCTAAGA
185	4117_69	4117	14742	79491	TGCAGGCAAGGGAAGTTTAACTACTTGGTGTAAGTACTAATCTCACATTTGTAACATTTCTGAACACTCATATTGACATATCTTGTAGCACCAATAACAA
186	4134_41	4134			TGCAGGCGCATCCTGACATGACCCTCCAGCATGACAATGCCACCAGCCATACTGCTCGTTCTGTGAGTGATGTCAGTGTTCTGCCATGGCCAGCGAAGAA
187	4139_70	4139		51642	TGCAGGTACGGTTTAGTGTGTGTGCGCGTGCTTGCGAAGTGACTGAGACTACTTTAGTTAATTATAGGTCATTGCGGTGTCATTGTACACTGAGTGTACA
188	4163_78	4163		81154	TGCAGGAAGGGTACCAACATGAGGGAGGAGGATGTCTTCCCTGTAATACACAGCATTGAGATTGCCTGCAATCACAACAAGCTCAGTCCGATGATGCTGT
189	4183_70	4183			TGCAGGCACGACACAAAATGCAGAAATAAAATATTAATCATGCCTTACCATTGACGAGCTTATTTTGTTGACACTCCAATATGTCCCAAAAACATCACAA
190	4187_55	4187		71462	TGCAGGATCGTCTGAGATCAGCCACGTGGACAGATGATGAAACTGAGGAGTATTTATGTTTTTAATAAAGCCCTTTTGTGGGAAAAATGAATTCTGATTG
191	4187_85	4187		71462	TGCAGGATCGTCTGAGATCAGCCACGTGGACAGATGATGAAACTGAGGAGTATTTATGTTTTTAATAAAGCCCTTTTGTGGGAAAAATGAATTCTGATTG
192	4234_19	4234		33991	TGCAGGAGGAACCGCCCCTACACTGCAGAGGAGGAGCCGTGACGTCATAATCATCTGGGGTTGATCAAATCAAATCAAATTTGTTATTGCGGGTGTAGCG
193	4271_26	4271		63502	TGCAGGTATAGTGCATTATGATGCAGATATAATGTATTACAAGACTTCAAAGGACGTATTATGTCTTATAATTATCCTAACTAAATACCAGCCACAGCAC
194	4277_18	4277		73744	TGCAGGAGCTTGTCACTGCTTTGATGTTTGCAGAGAACGACAGAGTGCTGTCCAGGGTCACACCAAGCTTATTTGCACTCTGGGAGGGGGGCACTGGAGT
195	4286_19	4286			TGCAGGAGCTGAGCTTTGGACACCAACAGGAGCAAGTCGTCCCTGTCCCCTTCTCCTTCCTCCTCATCCTTGTCCTGCTCCTCCGTCAATGTCTCCAGCT
196	4325_20	4325		7706	TGCAGGGTGTGGGTTGTCTGATAATGCCGGACTAGGTTGGCCTACTACTGCAGTCATAGGAGATTAAACTGGATGTCAAGGCTACAATGAGGCTACAGTC
197	4325_28	4325		7706	TGCAGGGTGTGGGTTGTCTGATAATGCCGGACTAGGTTGGCCTACTACTGCAGTCATAGGAGATTAAACTGGATGTCAAGGCTACAATGAGGCTACAGTC
198	4348_41	4348	61452		TGCAGGAGTGCCTTATATTGAGTGGTCTGAGAATGGGAGATGGGGTAAGAATTAGGGGGGGTTTATAGGGGAGGTGCCCATTGTAATGACAGCTGCTAGG
199	4421_46	4421	13543		TGCAGGTGCGTTCTCTTCCCTCCATGACTGTCCTCTATTCTCTGGAGGTCTCCTCTACAGCCTGCCTGGTACAGACAAGAATAAGCACGGTAAACCATAC
200	4459_72	4459	40479	67075	TGCAGGCGCCCGATCTGCCACAAGGAGTCGCTAGAGCGCGATGAGCCAAATCAAGCCCGCCCGGCCAAACCCTCCCCTGGACAATGCTGGGCCAATTGTG
201	4468_47	4468	69825	36443	TGCAGGGAGCAGCATTATTTCCTGTTCCCTGTCCTGGGCCAACCTTACTGGTGTCAGCAGGGACTGGGTCAGCGTGACACAAACAAACCACTAGGATAGC
202	4479_15	4479		90598	TGCAGGAAGGAGACAAAAGTTTTAATTTCCACAAAAGGTCATGAACATCACTACTCTGCATCAGTCTCTAGTTCAATTGACTAGAGGGAGTTTCCAATGA
203	4481_81	4481		29686	TGCAGGCCAGCCCCCCAAGCCCAGTGAAGGCCATGGGAAGAACTGCGTTCCCGTCATCCAGCGGAGGTATGCCCATGCGGGCGGCGAGCAGAGCGGCAGC
204	4493_11	4493			TGCAGGATGTGAGGAGAAGCTATTAAATAATAATTTTACTGCACATTACAGATTCACTAAGTAAAAGGTAGATACTAAATGATGTCTGGTAAACATAAAG
205	4501_45	4501		7425	TGCAGGGAAAAAGAGGGAGAAGCATTGGGGATAGTCACATTAGAAGGGGTGGGAGATTAGGAAATGTTGGATGGGCAAGGAGGTATGGCTGAGCCAAATA
206	4550_73	4550			TGCAGGGTTCGCATTGTCGTTGTTTTGCTTGCCTGGCTGCAACAGTGCCAGGAATAGTTTGTATAGTTTCCCCAAAAATAATCACAAACACACATGAAGT
207	4560_17	4560		36410	TGCAGGCCCGGAGTCTGAAACAGGTCCTCCTGGAATAATGGTAAGGAGTTTACAGCCATTTTGTTTTTCCTTGGAATAAGGGTAGGTTAGAAGACAATTT
208	4602_86	4602		61543	TGCAGGTTTATGAGGGGTAATGCACATCAGTGAGAACAAGTCTACCATCCAGATACCTGCCTCTCTGTACCCTGCTGAGCTACTACATCAACACATTTAA
209	4618_35	4618	50779		TGCAGGCTTTATCTGATCTAAGGATTTCAGGGCTTCATGTACCACCTGCACTGAGAATGGCAAAAAGCTAAAAGTTTGACCAGCTCTCACTGGTTCATCC
210	4618_36	4618	50779		TGCAGGCTTTATCTGATCTAAGGATTTCAGGGCTTCATGTACCACCTGCACTGAGAATGGCAAAAAGCTAAAAGTTTGACCAGCTCTCACTGGTTCATCC
211	4624_74	4624			TGCAGGATGCCCCTGATGTAGACGATGGGGCTCTTCTTGGTGATGAAGAAGTACATGGCCGGGAGGATGAAGAGACCATGGAGGATCAGACCAAAGACCA
212	4629_22	4629		36900	TGCAGGCAGTAACTGAGTCCGACGTGCTAAAGGAGCTCCTTAAACTTGACCCTAAAAACCATCTGGGTCAGTTTAGACCATTTCTTCTTTAAGGTTGCTG
213	4663_87	4663		72086	TGCAGGTTCATTCTCTACAACATCCATAGAGTACGACCTTACCTCACAGAGGAAGCGGCGCAGGTCCTAATCCAGGCATTTGCCATCGCCCGTCTGGACT
214	4675_27	4675	60365	83854	TGCAGGCTGTGTTAGTTGATGTAAAATGATTACATTATCATTGATGTACCTTCTCATTACAAAGTTGTACTTCTGTTTCAATTCGAGAAAAAATAAGTTG
215	4708_18	4708			TGCAGGGTTCTGTGTCTACGAATCTCTTTTAGCCTTGAGGCGCTTTCTCACAGACACCCTGTTTTGACTGCAATAACTCACATCTCTCAGACCGTTTCTT
216	4722_55	4722		84099	TGCAGGACAAGACTCATCCCAATAATCGCCAACCGTTTTGTTTTACCCAGTATTTATATGTCATTGTTGCTGGGCTCCACTCTTCTCCTCAGAGCTGCCA
217	4728_73	4728			TGCAGGGTCAGTCTAAATGTCACGCTCACAGTTAGCCTTCCTCTTCCTACTACTCATCCTCTAATGATTCCTCCTCTCCCGGGTCACTCAATCTATCACC
218	4736_31	4736		24025	TGCAGGTGGTGGAGTGGTTTCTCCTCAAGAGCGGCAGAGCCGGAGGAGGACACGGAGCAGCTGTCCAGGTGGCTGTGGGGGGGGTAGTTCCTGCGAGGGG
219	4766_63	4766		52603	TGCAGGAAGCAGAGCACTTAATTGGTGATGAAAGTCTAACTCAATAATTAATGCTGATAACCAACATCACGAGCCCAAATCAATTCCTATCTCCGACTGT
220	4767_58	4767	49083		TGCAGGTTCATGCTCTACAACATCCGTGGAGTACGACTCTACCTCACACAGGAAGTGGCGCAGGTCCTAATCCAGGCAGTTGTCATCTCCCATCTGGACC
221	4784_85	4784		53432	TGCAGGTCTGGGTAAACACCAGGGGGGATGACGGGGGACGGCAGCTCCCTCAGGTAGCGGACCACACACTCCGACAAGGCGCCCACGTCACTACCCGACT
222	4844_20	4844			TGCAGGTAGATTGTATGTTTATTCAACAGAACTACTCTGTTTATCATATAAGCATAGTTACTTTAACTATACATTCATGTACATACTACCTCAATTGGGC
223	4917_6	4917	17451		TGCAGGACGTACTCCTGGTCAGCGTGGACATCCAGCCAGCTTCTTTCGTCTCTGAGCTTCCCCCCGGCCGCAGGGATGGGGCGCTCTGTCTGCTCCCCAC
224	4917_29	4917	17451		TGCAGGACGTACTCCTGGTCAGCGTGGACATCCAGCCAGCTTCTTTCGTCTCTGAGCTTCCCCCCGGCCGCAGGGATGGGGCGCTCTGTCTGCTCCCCAC
225	4942_69	4942	2493	82785	TGCAGGCTTTCTCTGATCTAAGGATTTCAGGGCTTTATGTACCACCTGCACTGAGAATGGCAAAAAGCTAAAGTTTGACCAGCTCTCACTGGTTCATCCA
226	4948_76	4948			TGCAGGCGCCTGGTCCGACACAAGGAGCTGCTAGAGCACGATGAGCCAAGTAAAGCCCCCCTGGTCAAACCCTCCCTGAACCCGTACGAAGCTGGGCCAA
227	4956_46	4956		85953	TGCAGGTGATGTACAACCAGTCCACCGTCACCACCTGCTTCCACAGCCTGCCACTTCTGCGCTGTGTGTTCGTCAGGGAACGCATCACCGTGGTGCACGC
228	4957_67	4957		89962	TGCAGGTGGTCACTGAGAGTCTGAGGTTCTAAAGGAGCTCCTTAAACTTGCCCCTGTCATCACCAAGAATATCTCTGGCCTGTTTTAACCTGTTTTAACC
229	4957_68	4957		89962	TGCAGGTGGTCACTGAGAGTCTGAGGTTCTAAAGGAGCTCCTTAAACTTGCCCCTGTCATCACCAAGAATATCTCTGGCCTGTTTTAACCTGTTTTAACC
230	4967_59	4967		36974	TGCAGGGTTGAAATATGTTGTCTCTCCTTTGTTTATGGAGGTGCTATGCTCAGATAATAACATTGTTTGTTTTTGCCCGAAAAGCCTTCCTGAAATCTGA
231	4967_69	4967		36974	TGCAGGGTTGAAATATGTTGTCTCTCCTTTGTTTATGGAGGTGCTATGCTCAGATAATAACATTGTTTGTTTTTGCCCGAAAAGCCTTCCTGAAATCTGA
232	4968_34	4968		91292	TGCAGGCAGCAGGGGCTGCACTAACCCCCCACCCTCTTCCCCACCCACTGCTTATGTCACACTAATCCTGCATGTCCTACACTATGTCTTACGCTCTATC
233	4968_89	4968		91292	TGCAGGCAGCAGGGGCTGCACTAACCCCCCACCCTCTTCCCCACCCACTGCTTATGTCACACTAATCCTGCATGTCCTACACTATGTCTTACGCTCTATC
234	4991_16	4991		85485	TGCAGGCGCACATCTCACCATAAGGTGTTGCTAGAGTGTGATGAGCCAAGTAAAGCCCCCCGGCCAAACGCTCCCCTAACCCGGACGACGCTGGGCCAAT
235	5022_70	5022		26738	TGCAGGAAGGGAACAGCAACAGTATGAGGAGGACAATTCACAACATTTTACTGCAAGAGAATGGTGACTGATAACAAGGTTACATTATGTCATTTATTAC
236	5023_52	5023			TGCAGGCTCATCCTTACATGACCCTCCAGGATGACAATGCCACCAGCCATACAGCTCGTTTTGAAATGTCCAGGAACTTACAGCAAGAACTGGCAAATCT
237	5041_56	5041		10118	TGCAGGATGAGCAGTGCCCCCTCCCCTCACTTTGTGCTCTCCTCACAACTTAAGGGAAGCACTCTGTCTCTCCTTCTCGCCTTTCCGAATCCTAATTAGA
238	5047_68	5047			TGCAGGAAAAGCATTGGAGTGGATTGGAAGCATACATACTGTACTGGATACACTTCCTTTAAGGATTCATTGAAAAACAAATACACCCTCATGTTAGAAT
239	5056_54	5056		33023	TGCAGGTTCATGCTCTACAACATCCTAAGAGTACAATCCTACCTCACACAGGAAGCGGTGAAGGTCCTAATCCAGGCACTTGTCATCTCCCATCTGGACT
240	5079_23	5079	33492	39766	TGCAGGCTCTAGTTTTGTCATATATTGATTATTGTCCAGCCGTGTGGTCAAATGCTGCTAAGAAAGACCTAGTTAAGTTGCAGCTGGCACAGAACAGAGG
241	5095_15	5095		16403	TGCAGGCAGCCTGGAGTGGGAACCGGGAGATTAATTGCTGCTCGTTATTGGAGGAGAAACAATCACTTGCCCTCGCCAAGTTGTGGGAGCAGCAGGAGGT
242	5095_50	5095		16403	TGCAGGCAGCCTGGAGTGGGAACCGGGAGATTAATTGCTGCTCGTTATTGGAGGAGAAACAATCACTTGCCCTCGCCAAGTTGTGGGAGCAGCAGGAGGT
243	5131_63	5131	84215		TGCAGGAAGGGTACCACATGAGGGAGGAGGATGTCTTCCCTGTAACGCATTGCGTTGAGATTGCCTGCAATGTCCACAAGCTCAGTTCGATGATGCTGTG
244	5133_69	5133		36878	TGCAGGGGTCCTTTCTTTAACCTCTGACCTTTCAAGCTACACACCCAGTCATCTTCCTCGGTGTTGTCCGACACTGTGATGACGTCGTCTTGACTCGAGT
245	5133_74	5133		36878	TGCAGGGGTCCTTTCTTTAACCTCTGACCTTTCAAGCTACACACCCAGTCATCTTCCTCGGTGTTGTCCGACACTGTGATGACGTCGTCTTGACTCGAGT
246	5149_57	5149	78554		TGCAGGATCGTCTGTGGAGGGGGGATGCTGAGGAGTATTTCTGTCTGTAAAAAAATCCTTTTGTGGGGGAAAAACTCATTCAGGTTGGCTGGGCCTGGCT
247	5181_6	5181			TGCAGGCTGTGTAAGGACTATTTGACCAAGAAGGAGAGTGATGGAGTGCTGCATCAGATGACCTGGACTCCACAATCACCCAATGTCAAATCAATTGAGA
248	5181_81	5181			TGCAGGCTGTGTAAGGACTATTTGACCAAGAAGGAGAGTGATGGAGTGCTGCATCAGATGACCTGGACTCCACAATCACCCAATGTCAAATCAATTGAGA
249	5190_28	5190		84016	TGCAGGGCCAAGGAGTCAACATGGTAGCATAGTCACTAGGGTGAGTCCCAAATGGCACCCTATACCATATATCAGGGGTATTCAACTCTTATCCTACGAG
250	5204_8	5204		50911	TGCAGGAAGAACTACTTAGAAACCTTTCAAAAGATCCAAAAAGACATAAAAAAAGATGGTCTGCTGTGGCCACTTCTTTGCATGCTAGAATCTCAACTAT
251	5228_56	5228	48094	91609	TGCAGGGCCTCATATGAGAGCGAGCGAAACCTTGCCTGTGTGTGTTCATATTTGTACATGTATAGATGTGTGTATACAGTGGGGAGAACAAGTATTTGAT
252	5228_65	5228	48094	91609	TGCAGGGCCTCATATGAGAGCGAGCGAAACCTTGCCTGTGTGTGTTCATATTTGTACATGTATAGATGTGTGTATACAGTGGGGAGAACAAGTATTTGAT
253	5253_19	5253	69696	34134	TGCAGGAAGCTGGGTCCGCAGTTTGTGGGGCCATTTAAAGACCTGAGGAAAGTGAACGAGGTTTGTAATAGGTTACAGCTTCCACCCGATTACTGTATTA
254	5271_79	5271		52455	TGCAGGCGCCCGGCCCGCCACAAGGAGACGCTAGAACACGATGAGCCAAGTAAAGCCCCCCTTGGCCAATCCCTCCCCTAACCAGGATGACGCTGGGACA
255	5282_37	5282			TGCAGGGACACACAAACAAACGCACACTTACAGACAGATCACCTCTCAACACACAGCCAACCCGTATACTATACACAAATACTGTACTCAAACAGAGACA
256	5291_76	5291		27129	TGCAGGTTTCGTATGTGATGCATGTGTTGGTTGTGTTGAAAAATGCAACATTATGGCATTCACTTTCTTTTCATGTATAACACATTGCTGTATTTTGTCC
257	5291_86	5291		27129	TGCAGGTTTCGTATGTGATGCATGTGTTGGTTGTGTTGAAAAATGCAACATTATGGCATTCACTTTCTTTTCATGTATAACACATTGCTGTATTTTGTCC
258	5299_70	5299		40518	TGCAGGGCCCATGCCAGGGCAGCCTCAGCCCTCAGCTCTGGGGTCCTGGCCCCAGTAGGGAGGGAGAGAGAGAGGTTCTGGCTCTCAATAAAAGCCTGGC
259	5374_50	5374	7615	77206	TGCAGGCTGACCCCGATCATCAGTTGAACGGTGTTTCCTCCGACACATTGATGCTGCTGGCTTCCGGATTAAGCGGGCGGGTGTTAAGAAGCGCAGTTTG
260	5380_53	5380		27996	TGCAGGAGCATGTTAAGTTCTTCCTGTTTGCTGCAATCGAGCCATAATGTTGAGATCATGTCATTTTGATATTAGCCAGTGGTCTTTTGGAATGTACTTG
261	5397_82	5397		73280	TGCAGGCTCATCCTGACATGATGAAAGCTTGATGAAAGCTTCACGGCAGACTGCAACCCCTTTTAGTAAATAAGACTTATTTCTTCTACCAGACATTCCA
262	5408_84	5408			TGCAGGAAGGGCACCACATGAAGGAGGAGGATGTCTTCCCTGTAACGCACAGCGTTGAGATTGCCTGCAATGACAAGCTCAGTCCAATGCTGTGACACCG
263	5414_58	5414		23011	TGCAGGACATGTTGAACATTTCTACACCGATGTATCTCAGAGAACTAATGGGATGTTCAGCATGTCCACAGAAGGCTGACATGAGATGTCATTTGGAAAC
264	5442_70	5442		46725	TGCAGGGCTACAGGGAGGAGTTACAGGTAACAGTAGAAATTACAATCTAACTGTATTTGATGCATCACTCATACAGAGTAATATGTGCAACTGTCATTTC
265	5457_61	5457	21982	68402	TGCAGGGTCAGTCTTACTGCCACACCAGAAAGAACACTGTCCCATTTTAAACACAGAGATAAGCTCTGGATCTTAAAGATAATCAAAACCCTAATTCTAA
266	5476_70	5476	84312	764583	TGCAGGGCACAAACTCACAGTGCATGGCACATTTAGAATTCAGCTCACACCATGTTTCCTTGGCTTGCCAAGGCTGTTCCCCCCCTCCTCCGTTCAGTTA
267	5479_6	5479	27940		TGCAGGCATGAGGAGTCTTTAGCTGATTTTCAACATGCCTTCAGGGAGTTGAGGGGGAACCAGCTGATTGACTACAAACCTCTTGGTCTGAGATACAAAT
268	5488_56	5488			TGCAGGCCGTCTGATCCAGACAATAGCACTAGACCAAGTTGCCCCACAAGTTTGACAGGAGTATTGATTAGGCCTACCATCTCAGTGTATAACACAGGAG
269	5529_80	5529			TGCAGGCACCAGGCCCGCCACAATGAGTCGCTATAGGATGATGAGCCAAGCCAAACCCTCCCCTAACCCGGAAGACACTGGGCCAATTGTGCACTGCCCT
270	5549_33	5549		45442	TGCAGGAACATCGGTGATGAAGGTCACTGCGTCAGATGCAGATGATCCTACATACGGGAGCAGTGCCAGGGTTGTGTACAGCGTGCTGGACGGAGAGAGG
271	5550_65	5550		25943	TGCAGGATGGAGGGGGAACAAAGTGACAGATATATGAATTCCTCCCGCAGCCGAATAAATTACCCAGTGTGTCTTCCAGGGCCTCCCAGCTCATCCATAA
272	5567_46	5567		89283	TGCAGGACCTGGAGACACAGAGATCAGAAACAACATGTAAGTCACCCATGTCACATTGCTTAACACAGGAACCCAGAAAACAGCGGATTGGCTAACTGTA
273	5567_78	5567		89283	TGCAGGACCTGGAGACACAGAGATCAGAAACAACATGTAAGTCACCCATGTCACATTGCTTAACACAGGAACCCAGAAAACAGCGGATTGGCTAACTGTA
274	5575_18	5575		30011	TGCAGGGAGAGACACACAAAAATATTAGAGCAGTTCATGATCGCAGCTTAAGGACAGAGCGTGTCCCTGTTAGTGGGTTATTTTAGTACGTCTTCCTCCT
275	5575_20	5575		30011	TGCAGGGAGAGACACACAAAAATATTAGAGCAGTTCATGATCGCAGCTTAAGGACAGAGCGTGTCCCTGTTAGTGGGTTATTTTAGTACGTCTTCCTCCT
276	5590_45	5590		80464	TGCAGGGTTCAGGTCAGAGCAGTGGGCTGTAACAGAGGGGGCCGGCAACTGGAAGAACCCCCTTCCTCTGCTTTCTTCCTCCGTTTCTATGACATCTCCG
277	5602_10	5602	9033	80240	TGCAGGACAAAACTCATGACAATAAACATCAACCTGCATTTCTCTCCAGAGATGTTCGATCGGGTTCAAGTCCAGGCTCTGGCTGGGCCACTCAAAAACA
278	5632_14	5632		45644	TGCAGGAGGCACACAGATGGGCATTCTTATTTACGCTATCTCCTTAGGCCCAAACTAATCTACTGGTCGTCACCCAGGTGTTAGGAGGAGAGAGGGATGA
279	5640_56	5640			TGCAGGTGTGATGTTTGGATGTACAAATCCTGTTCAGGTGTTACACATGGTCTGCCACTGCGAGGATGATCAGTTGTCCGTCCTGTCTCCCTATAGTGCT
280	5676_43	5676		64695	TGCAGGTAGCTTAGCGGTGGAGTGAGTTGGGCCAGTTAACGAACGGCCGCTGGTTCAAATCCCTGAGCCTACTAGTTGATGTGCCCTTGAGCAAGACACT
281	5677_10	5677		43160	TGCAGGCTAGAAGACCTGGGTTCAAGACCCACAAAGGGTGGTGCAATGTAACTGTTTGCTACAAAACATTTAAAAACCGAAGATCGTAATTACTTGATCT
282	5739_84	5739			TGCAGGGTTGAAATGTGCTTTTCTCTCTTTGTTTACTATGGTGCTATCCTCAGATAATAGCATTGTTTGCTTACGCTGAAAATCCTTTTTCAAATCTGAC
283	5758_75	5758			TGCAGGCGCCTGGCCCACCACAAGGGGTCGCTAGAGCACGATGAGCCAAGCAAAGTCCCCCCTGCCAAACCCGAACGACGCTGGGCCAATTGTGCGTCGC
284	5763_87	5763			TGCAGGCAAAACAGGTTGACATGAATCTATTTTGCCTGCCAGGTTGTACATTATGGAACTAATTCCAAATGGGAAAGTATTTTCTATGTTGATTATACTG
285	5815_39	5815	3373		TGCAGGAGGGACTGGTGCACTTCACAAAATAGATGGCATAATGAGGAACTAAAATTATGTGGATTGATTGAAGCAACATCTCAAGACATCAGTCAGGAAG
286	5823_71	5823			TGCAGGCACGACACAAAACGTAGAAATACAAATATAAATCATGCCTTGCCTTTGAAAAGCTTATTTTGTTGACACTCCAATATGTCCCATAAATATCACA
287	5834_51	5834		72099	TGCAGGCTTGGTTCAATCGCCAGAGCGCTCCCCTCACCCCTCATTCCCAATATATGTCCAAATAAGGACATCCAAGAACCCATCACCTCTGGGCTTGAAC
288	5837_89	5837			TGCAGGTGCCAGCGCAGGCAAAAATATTTGTTCAGACAACCCCACCCCCAAACTACTTCCTTTCCTTGCTCTCCAGCAACTGAGTTAAGAAGGTAGTGAC
289	5838_44	5838		13020	TGCAGGTTGTTCTCGTAGAGTGATTTCAATAAATAAAGTGCTGTATTTCCAGCTCATAATGCTGGTGGACAGATCCGTTTTCAGCTTATCCTGGTTACCC
290	5875_8	5875			TGCAGGATAGCAGGCCCAGGGGGCGGGGACATGGAATGGACCAATAGCATTGGTGGAAAAACAAGGAGAAAAAAGCTTTTTAGGAGGGATCTGAAAAAAC
291	5875_65	5875			TGCAGGATAGCAGGCCCAGGGGGCGGGGACATGGAATGGACCAATAGCATTGGTGGAAAAACAAGGAGAAAAAAGCTTTTTAGGAGGGATCTGAAAAAAC
292	5888_9	5888	16889	16647	TGCAGGAGGCATTTTGTCTTTTGGTAGGCCATTGTAAATACTAATTTGTTCTTAACTAACTTGCCTAGTTAAATAAAGGTTAAATAATCAAATAAAAAAT
293	5930_68	5930		24127	TGCAGGGAAGCTCCGGTACTGCAACATAAATAACTAGAGGTGTATTAACTAGAGGTGTATTAACTAGAAGTGTATTAACCTGAGGTGTATTAACTAGAGG
294	5943_81	5943			TGCAGGCGCCCGGCCCACCACAAGGAGTCGTTAGAGCGGCCAAAACCTGCCCTAACCCGTACAATTGTGCGCTGTCCTATGAGACTCCCGGTCGAACCCG
295	5960_54	5960			TGCAGGATCGTCTGAGACCAGCCACCTGGACAGCTGATGAAACTGTGGGTTTGCACAGCCGAAGAATTTCTGCACAAACTGTCAGAAGCCGTCTCAGGGA
296	5966_6	5966		63678	TGCAGGAGTTGTGCGCACTGTGTACTTGCGGTCATCTTCATGTATGGGGATTTTGTAGAATCCCAAAGTCAAATCCATAGTACTAAAGAAGCAGTTCCCT
297	6000_67	6000		26483	TGCAGGATCGTCTGAGACCAGCCACACGGACAGCTGATGAAACAGGAGTATTTCTGTCTGTAATAATGCCCATTTGTGGGGGGAAACTAATTCTGGTTGG
298	6004_10	6004			TGCAGGCTCACTCTGACATGACCCTCCAGCATGACAATGCCACCAGCCATACTGCTCGTCCGGTGCGTGATTTCCTGCAAGACAATGACGTCAGTGTTCT
299	6010_7	6010	50189	85811	TGCAGGAAAATGACCCTAAGCATACTGCTAAAGCAACACTCGAATGGTTTAGGGGAAACATTTAAATGTCTTGGAATGGCCTAGTCAAAGTCCAGACCTC
300	6037_59	6037	8838		TGCAGGCTCCCAGTCCGCCACCTTCCCTTAACCCGGACGACACTGGGGCAATTGTGCGCCGCCTCATGGGTCTCCCAGTCACGGCCGGCTGTGACACACT
301	6045_26	6045		73782	TGCAGGTTGGCTACACAAAGGACGGTATTTGTGGTCGCCTGACCTTAGCAACCCGTCCAGGCCGGGATGGTTTGGCGGGGGGGAGCAAAAACCCTTGAAT
302	6091_25	6091		44750	TGCAGGGGGGTGGGCTCAGGTGCAGAAAGAGGGTGAGCTATGAGTTTGGTAAGTGAACATTCCTGGAGCTCAGTGTTTTTCTTGGTGGCTTTCTTGAGTT
303	6115_24	6115		84684	TGCAGGTCCTGACAGTGACTCCTCAGGAACCTCCCCAGCCCCTGGTTCATCCTCTCCACCTGTCCATTGGACTGAGGCCGATACCCAGAAGTGAGGCTGA
304	6128_36	6128		24080	TGCAGGCACCCGGCCCGCCACAAGGAGTCGCTAGGGCGCAATGAGCCAAGTAAAGCACCCCCGGCCAAACCCTCCCCTAACTCGGACGACGCTGGGCCAA
305	6128_65	6128		24080	TGCAGGCACCCGGCCCGCCACAAGGAGTCGCTAGGGCGCAATGAGCCAAGTAAAGCACCCCCGGCCAAACCCTCCCCTAACTCGGACGACGCTGGGCCAA
306	6135_86	6135	47066		TGCAGGCGCGACACAAAAACGCAGAAATAAAAATATAATTCATGCCTTACCTTTGACGAGCTTCTTTTGTTGGCACTCCAATATCTCCCATAAACATCAC
307	6140_37	6140			TGCAGGCGCTATACAAAACACAGGAATAAAATATAAAACATGCCTTACCTTTCACAAGCTTCTTTTGTTGGCACTCCAATATGTCCCATAAACATCACAA
308	6146_28	6146		21536	TGCAGGCAGAGACAGGCTGCGTCCCATACAGCACCCTATTCCTTACATAGTGCACATCTTCTGACCAGGGAATAGTGGATTCATTTGGGACGTGGCATTG
309	6146_45	6146		21536	TGCAGGCAGAGACAGGCTGCGTCCCATACAGCACCCTATTCCTTACATAGTGCACATCTTCTGACCAGGGAATAGTGGATTCATTTGGGACGTGGCATTG
310	6150_50	6150		37717	TGCAGGTGAGTGAAGGGTGGTACGTTGCAGCGTACAAGTGTCCTATCAGGACCAGAGGGCTTTTCACCTGTCAGGAGGGTTACAGTGAGACTCTGAGAGA
311	6168_88	6168			TGCAGGTCAATGGGGAGGACCCAGACCTTTATGAAATCCCTCCACACCTGATCCTGGAGGTTCCCATGGAACACCCTCAGTGAGTGACATTAGCCTCGTT
312	6173_13	6173		8103	TGCAGGCTGACTTCGATCGTGTTTCCTCCGACACATTGATGGCTTCCAGGTTAAGAAGCGTTTTGGTGGGTCATGTTTTGGAGGAAGCGTGAATTGACCT
313	6180_46	6180	83515	75923	TGCAGGACTTGCATTGTGGAGTGTGGTGTCAAAAAAGCAGAGCATCGCTTTATTACAGAGAGAACTCTCACCATTTTTACAACTACTGAATCTATATTTT
314	6184_41	6184		65836	TGCAGGTCTGTGCCAAGCTTTCAACCATATATGCCTGTAGACCAGAGAGCTTTACTCCGCCCCGAGAGCTACAGGGTTTTCACATTGCACATTACCAATG
315	6189_66	6189		9352	TGCAGGGACGGGGGCTGGGATTCAAATAAAATATAGGACAAAACATACATCACGACAAGAGAAACACTACAACACTACATAAAGAGAGACCTAAGACAAC
316	6195_82	6195		62594	TGCAGGGACTTTTCATTCCTAACTGGTTGACTAATAAAACAGGGATGATACAGATCAAGAGGGGATTTCAGAAAGGGAGAGAAGCAAGTAGACCAGGACA
317	6247_14	6247			TGCAGGCGCGACACAAAACGCAGAAATAAAAAAATAATTAATGCCTTACCTTTGACAAGCTTCTTTTGTTGGCACTAAAATATGTCCAAAAAACATCACA
318	6299_8	6299		44982	TGCAGGAAGATTTTCACATTTCTATCATGGTTAGATCCTAGGATAATGCAACTCATACATTTACATATTTTAATACTTCTAAAATGGGGTCCAGGTTTAA
319	6299_66	6299		44982	TGCAGGAAGATTTTCACATTTCTATCATGGTTAGATCCTAGGATAATGCAACTCATACATTTACATATTTTAATACTTCTAAAATGGGGTCCAGGTTTAA
320	6344_34	6344			TGCAGGTTCATGCTCTACAACATCCGTAGTATACAACCTTACTTCACACAGAAAGCGGTGCAGGTCCTAATCCAGGAACTTGTCATCTCCCGTCTGGACT
321	6386_13	6386	61569	58129	TGCAGGGAGGAGGCGAAACAGCAGAGGGAGCACGCCCCTATCGACCGGACCGCAGTGGAGAAAGTGAAAAGTTTCAAGTTTCTCGGGGTACATATCACTG
322	6387_22	6387		86922	TGCAGGCTCATCCTGACATGACACTCCAGCATGACAATGCTACCTGCCATACTGCTCGTTCTGTGCGTGATAATTTAACACATTTGCCACTAGAAATGTG
323	6399_16	6399	52638	74360	TGCAGGATGGTAGCTCGCCAGGAACAGGGTTGGAGAGCCCTGATCTGGATGGACACTTGCATTTTGTCCGGTAAAGGGGCAATCTGTGATTCAAACAAAA
324	6430_53	6430		38838	TGCAGGTAGAAAATATCCTGATATAAAAATAAATATCCGATAAATCACATTGGCTATGCATGGGCTGTCCTCAAGGAACTTGAAACATTGTATTAACTTG
325	6464_7	6464		77655	TGCAGGACCTGTTTGACCCGTCCAGAAACATGGCCAAGTACCGCAACGTGCTCAACAACCAGAACCTCCAGCCACCCATCATCCCCCTGTTTCCCGTCAT
326	6465_37	6465		39742	TGCAGGAGGAACCGCCCCTGCAATGCAGAGGAGGGGCCGTGACAGCCACCCTGAGGGACTACACTGCCCTAACTACCACCTTGAGGGAATACACTGCCCT
327	6471_21	6471			TGCAGGTAGCTGACTAAACTCCACTGTAAATCGTGGAGAAAAGTTTAGTCGGCTACCACACATACAGTGCCTTAAGAAAGTATTCACATCCTTTGACTTT
328	6508_6	6508	53947	10055	TGCAGGGGTTCAACACTGGAGTTGATTATTACTACACTACAATGCAGAGTCTGGGTCATTCCAGTTCAACTACTACTTTCATGGAGGAAAGCATTTTCAA
329	6536_38	6536		10718	TGCAGGCACCTGGTCCGCCACAAGGTGTCGCTAGAGTGAGATGTGCAAAGTAAAGCCCCCCCGGCCTAACCGGGAACGAACCCGGGTCTGTAGTGACGCC
330	6537_36	6537			TGCAGGAGCCGTGTTCTCATAGTCTGCCGTGGGAGCCGACAAATGACTGAAAGTTTCTTCACGTGCAGTCGCAAAAAGCATCAAACGCTATGATGAAACT
331	6596_39	6596	2779	642	TGCAGGCGGTTGGGAGATGCTCCACAGAGTGTTCCATGGATCGACTTTGAAGATGATTGACATGATAAGGATGATTATCAGACTGTTTTCAAATGCTTTC
332	6633_38	6633	64082		TGCAGGGTTGAAATATGTTTTCTCTCTTCTGGTTATGGAGGTGCTATCCTCAGATAATAGCATTGTTTGCTTTCGCCGAAAAGCCTTTTTGAAATCTGAC
333	6660_57	6660	40252	36381	TGCAGGCATGCCAGCTAAGATAGTTAGACCAGGGGTCTCCAAACCTGTTCCTGGAGAACTACCCTCCTGTAGGTATTTAGTCCAACCCCAGTTGTAACTA
334	6674_88	6674		10531	TGCAGGTTGCTGACAAAGCGAAGCACCTCTAACTATCTGTTCACCTCAGTGGAGTTCCCTGCCCTTTCACTGCTACAAATAGACATGCAGCTTAAATACT
335	6677_46	6677		88946	TGCAGGCTCTAGTTTTGTCTAATCTTGATTATTGTCCAGTCGTGTGATCCAGTGCTGCAAGGAAAGACCTAGTTAAGCTGAGCGGCACGTTTTGCTCTTA
336	6685_27	6685		88837	TGCAGGTTGGCAGCTATAAAGACATCAGTGTCGAGGGCATGGCCCTTCTTCACGTGCTGGAACCTCGAATTGGTGCGACACAGTACTAGTCAAAAGTTTG
337	6707_55	6707	686	65122	TGCAGGCACTACACAAAACGCAGAGATAAAATATAAAGCATGCTTTACCTTTGACAAGGTTATTTTGTTGGCACTCCAATATGTCTCATAAACATCACAA
338	6743_64	6743		78932	TGCAGGAGAGATCATGTACATTCTTCCTCCACAGACACAGACGATGCCTTTGAGGACCATGCAACCTCTCTGCAGCCATGTCTTCCCAATCCCAGAAAAT
339	6748_52	6748			TGCAGGGCCCGCACACACTGCAGACGCACTGAGCCTTGCTGTGGGGGAAGAGAAATCTCACACCACATGCAACACATTCTTGCACTGTTTACTTTCAATC
340	6781_29	6781			TGCAGGGTCGCACACACCGTATGACAGAAAATCCTACACACTTCACCAGCACACAATCTAAGACAGACCAACAGATTTGATCAATCCTTCAGGACAGAGC
341	6784_84	6784		69839	TGCAGGCCAGTGAGATGCATGAATAAACAAGCAATGCCTCTGTGACTACATATCCAGTACATAACACATACATATCCAGAACATATCCAGTACATGTCCA
342	6788_46	6788			TGCAGGTCGGTTTAACCTGCTACTGGCCCCCTAGCTACAGAAACCACAATGACAATCAAACAAGCAAGAACAGAACAGACAAAAACAGAGATCCCATAAA
343	6807_46	6807		33036	TGCAGGGGACAACACACAGTCAGACGGGAAGACAAGAGACCTCTATCTCTCTCTTATGTCATTCACATTGTATCTCTCTCCTCTGAGGTCAGAGAAGTTG
344	6874_56	6874			TGCAGGTATTGAAAAAGTGTAGGGTTTCACTGTCCACGGTCATTGAAAAGCTGATTATTTTTGTGAAATGACTAATAGCTAAGCTTCCTTTAATTTATGG
345	6887_72	6887			TGCAGGTTCATCCTGACATGACCCTCCAGCATGACAATGCCATCAGCCATACTGCTCGTTCTGTGCGAGACAAGAATGTCAGTATTCTGCCACGGCCAGC
346	6888_58	6888		39430	TGCAGGTGTGATGTTTTGGATGTACCGATCCTGTGCAAGTGTTATTACAAGTGGTCTGACACTGCGAGGACGATCAGCTGTCCGTCCTGTCTCCCTGTAG
347	6899_43	6899		84233	TGCAGGGTTAGAGTCTGTTTCCCTGAGGGAATTAACGAGGATGCTCCTCCACACTGAAATAGAAAGGTAAATAAGAAAGGAATGAAGTCACCTATTTCAT
348	6917_59	6917		82908	TGCAGGACCTGCCTTGTTGATAGTGTTGTTAAGGCAGAGCAGTGTTTTATTTTGGGACTCCTCCCCATTTTAGCTACTGTTGTATCAATATGTTTTGACC
349	6929_35	6929		3118	TGCAGGGCTGCTCAGTCTAACCTACACATGTGGTAACTGTAAATCAACCAAGGCCCCAGCTGTACTGGTGAAAGACATAGTGAACCAGCGGGCACATACA
350	6936_13	6936		27099	TGCAGGGCATTTCCTCAGAATATCTTTTGAGTTTAGCAGACAGTCAGCATGCACACTAAAGAGGGAGGTGTGGAGGAAGAATGGTGTCTAGTTTCTTTCT
351	6949_47	6949			TGCAGGTGCCCAGCCCGGCACAAGGAGTCGCTAGAGCGCGATCAGCCAAGTAAAGCCCAACCGGCCAAATCCTTCCCTAACTCAGACGATGCTGGGCCAA
352	6985_18	6985		79213	TGCAGGGCCTGGATTAACATTTACATCACCAGAGGAACAGAGGAGGAGTAGGATAAGGGTACGGCTAAAGGCTATAAGAACTGGTTGTCTCGTGCGTTCG
353	6992_22	6992		71448	TGCAGGATTCAACATTTTAAATGATACACAAGACACATTGTCTTCACACATATTCACTGACAGCCAAAACTCGTTCTGCAGCCCATTCATGCCATTATGA
354	7000_26	7000	38648	21045	TGCAGGAAGAGTCCGGGGATCAGGACGGAACGGTCACCCCTGCTGATGCGCAGGAACCTGTTGCCCGGCTGAGGCAGGGGAGCCTGGCGATCCGATGAAG
355	7012_18	7012			TGCAGGGGGCCTAAAATTATAAAATCCTTTAATTCTAAATTCTAAAATTCTAAATTCCTAAAATTCTAAATCATTTAACCCATCTTAGACTCCATTGCTA
356	7020_86	7020		34298	TGCAGGGAACCCATCCCAGATCTCCAGCCAGTCGTAGCGACACAGTGCCCCGGGTGGAGGGGTGGTGTCAGGCTCCATGTCGAACGCGTCAAAGTCCACC
357	7026_60	7026		86122	TGCAGGAGGTTTGTTTGTTGTTATTGAGTGAGGGGAAACAGCTGTGGGCAAGGTTCTGACAGATGGGTGTGTCTTGGTGGTGCCAAAGACACACCCAAGA
358	7029_29	7029	27630		TGCAGGGGGCAGTATGCACACTTTCAGTTGGTTTATCAACTCACAGAAGTAGTAGAAGAAGAGCATGGAGTACATCAACATGGAGATGGCCTGAATGGCG
359	7068_18	7068		57091	TGCAGGGTTGAAATATGTGTTCTGTCTTTTGTTTACGTAGGTGCTATCCTCATCTTTTTGAAATCTGACATGTTGGCTGGATTCACAACACGTGTTGCTT
360	7206_11	7206	44691	85471	TGCAGGAGAAAAGTCTGAGCACAAAAAATGGATCAAAGCAACCAATCTATCATTCATGTTATTTGATATCATTATGAGACTGTAGAAAGATACCTTCATA
361	7224_70	7224	5840		TGCAGGCACAGCACATCTGGGGCCTCGTCACGCACCCACTGGGCAAGAGAGAGGGAAAATAACCAGTCAGATCCTTCACATTGCACTGCCATTTATCAGT
362	7224_81	7224	5840		TGCAGGCACAGCACATCTGGGGCCTCGTCACGCACCCACTGGGCAAGAGAGAGGGAAAATAACCAGTCAGATCCTTCACATTGCACTGCCATTTATCAGT
363	7237_31	7237	51509		TGCAGGGTCAAATAATAATCACAGTGGTTGTAGAGGGTGCAACAGGTCAGCACCTCAGGAGTAAATGTCAGTTGGCTTTTCATAGCCGATCATTCAGAGT
364	7237_86	7237	51509		TGCAGGGTCAAATAATAATCACAGTGGTTGTAGAGGGTGCAACAGGTCAGCACCTCAGGAGTAAATGTCAGTTGGCTTTTCATAGCCGATCATTCAGAGT
365	7240_83	7240			TGCAGGGTTATCTTTGTTGCCTCCCTGATTAATGCCCTCCTTGCCTGGTCCATGAGATTTGGTGGACGGCCCTCTCTTGGCAGGTTTGCTGTGGTGCCAT
366	7245_14	7245			TGCAGGAAATAGCCCGTTTATTGCTTCCTGTAAATCCCAGTCTTGTAATTGGAAAAATGTCCAAACTATAAAGCATTCAGGAGCAGAGAGATACTGTATA
367	7264_22	7264	2945	63393	TGCAGGAGGTATGATACTACAGGACTCTACACTACAGTGGAGACAGGGCAGTGGCTGAGATGTAGAAATGCAATGGATAGAATCTATAACAGTACACTTC
368	7272_62	7272	7226	79129	TGCAGGACGGTCTGGCTCGGAACATCTCTGGCTGAATCTCTGTCAGTCGTCTCCTCTCGCACACACACCCCAACATCAAACCCGAGCCCCTCCACACCCC
369	7288_60	7288	68222	767479	TGCAGGGAGCATAGGTCATCGATGACTCCTCTCCATCCCATGTAGGGTTGCATAATGTCTACAATTTTCACTAATTCTTAGGTTTTCCAGAAATCCTGGT
370	7289_77	7289		9033	TGCAGGTGTTATTGAATGAGAAAAATCATGATGGGTTCTATGTACAGTGCACAGACCCCTTCACTTTTTCCACAAAGCGTTTGTTACGTTACAGCAATAC
371	7290_52	7290			TGCAGGCTCATGCTGACATGACCCTCCAGCATGACAATGCCACCGGCCATACGGCTCGTTCTGTGGGGATTTCCTGCAAGACAGGAATGTCAGTGTTCTG
372	7320_76	7320		35550	TGCAGGTTCACCTTGTCATCCAGAGAGGTAGCTAGAGGTCTAAGGAGATAAACACATACAGATGAGTGAACTCTCTGCCAAACCATCTTAAAGTCATTTT
373	7329_29	7329			TGCAGGCTCCCGGTCCGCCACAAGGAGCGAGCTAGAGCGCTAGACCGCTAGAGCGCGATGAGCCAAGTAAAGCCCCCCCGGCCAAACCCTCCCCTTAACC
374	7343_48	7343	53897	17673	TGCAGGTGTCCAGGTGCTGCGTATCCGTTGCCATGCCGATTAGGAGCATCAGAGGTTTTCTCACCTGCTAGCCCTTACTCATGGAGATTAATGTGGCAGC
375	7365_44	7365		28983	TGCAGGATGAAATGTATTTATATGTTGGCATTATGTAGGCAATTCTTTACATAGATGGCAATATAAGTAACTTTTAGATATTTGATTTACCACTGTATAA
376	7375_10	7375			TGCAGGCTCAAACTGACATGACCCTCCAGCATGACAATGCCACCAGCCGTACTGCTCGTTCTGTGCGAGATTTCCTGCAAAACAGAAATGTCAGTGTTCT
377	7375_11	7375			TGCAGGCTCAAACTGACATGACCCTCCAGCATGACAATGCCACCAGCCGTACTGCTCGTTCTGTGCGAGATTTCCTGCAAAACAGAAATGTCAGTGTTCT
378	7388_79	7388		8019	TGCAGGAAGACAGCTTGGCGGAGCTGGTCCAAGTCTCCTGGGTCTGTCATGGCCAGGTTGTACTATCATGACACAAGGCAAGACCCAGGAGCAGACACAG
379	7411_19	7411		81362	TGCAGGTGGTGTTTGTAATCATGATTGTATCAAAGCGTCGGTGGTAGTAACACTGCTCCAGGGTTGAATAGGAAAAGCTCAGATCAGGTGTCTACAGGGG
380	7414_88	7414		37184	TGCAGGGGGAATGGTACAGAATACCTTTCTCTCTGCCTGTAATTATTATTATCTTAACATTATGCATGCTCTGGCAGTGAGCTACCCCAAAGGAGCAGAG
381	7440_28	7440	50061	16541	TGCAGGTTGAGTTCAATAACTACAGGCAGATGTATGAGATGCCGGAGGAAGCTTTGAATAGGTCAGTAATTTACAGAGTAACATAAGAAGAATGCAATTT
382	7444_84	7444		64273	TGCAGGAAGGAGGAAAGGAGGCTGGCATGAGAATGACCCCTCCACCTCAAGACTGATTCGCTAGGCCTCTCTCTCACTTGCTCACACACAGCTCCCACCA
383	7449_56	7449			TGCAGGCACCCGGCCTGTCTTAAGGAGTCGCTAGAGCGTGATGAACAAAGTAAAGCCCCCCGGCCAAACTCTCCCCTAAACCGGACAGTGCTGGGCCAAT
384	7519_8	7519			TGCAGGGACGGGGGATAAAATAAAAATTAAGACGAGAGACACCACAACACTAAATAAAGAGAGACCTAAGACGAACATAGCATGTAAGCAACACCACATG
385	7536_65	7536		73332	TGCAGGACTTGCTTTTTGGAGTGTGGTGTCAGCAGTGTATGTGCAGAGTTTCAGATGGATAACTTAAAGTATGAGCAAACTACATGACAATGAGTGTGAA
386	7542_25	7542			TGCAGGAGTGATGTTCGGATGTACCGATCCTGTGCAGGTGATGTTACATGTGGTCTGCCAATGCGAGGATGATCAGCTGTCCGTCCTGTCTCCCTGTAGC
387	7551_53	7551	16555	24749	TGCAGGATGCACCGCATCCTGAAGTCGATGTGTTGCAGCATCTTACTACTCTTACCAACAGTCTGAAAAAAATTAGGCATAAATCAATTCATGCGAAATT
388	7554_51	7554			TGCAGGAAGGGTACCACATGATGGAGGAGGATGTCTTCCTTCTAACACACAACATTGAGATTGCCTGCAATGACAACAACCTCAGTCCAATGATGCTGTG
389	7592_57	7592	60888	56042	TGCAGGACCTTGCAGGGATTTGTCTACTTTGATGCTAATTAGCATTTTTGAACCTGAGAGTAAATAGAGACGAATATATTGATTAAAAGTCAGGGTTACG
390	7624_82	7624		73616	TGCAGGTTTGTTTGTTCTCTCGTCCCTTCACATCACACTGATCAATAGTAATACAAAAATCAGGGAACCTACTCTAAATAACAAAGTTATTAAAAGGGAG
391	7641_37	7641		64990	TGCAGGACACCAAACGCCAGCCCAAGGTAACTCATTACAGCAACAGTCTTGGTTTAATTAACTTGCAGTAAAAATACCATGGTTACATTTTAACGTCTAA
392	7648_28	7648			TGCAGGCACCCGACCTGCCACAAGGAGTCGCTAGAGCGCGAATAGCCAAGTAAAGCCCCCCCGCAAAACCCTTCCCTAAACCGGATGACGCTGGGCCAAT
393	7653_37	7653		52204	TGCAGGGGGGGTGAACACCTCTCAAACATTCTCATTCCCATTCCAGAAACTAGAGCCAGGTGGGAGAATGGAAGTGTCGTTGCCCCTAACAGTGGCGGGG
394	7654_15	7654		75049	TGCAGGGCTTGACATGAACCTGTTTATCCACTTGTCCTTCAGACAAGGAGGTGATTGAAAATGTTGTTGTGTTGTTTGATTCAAGTAACCACTTTATAAA
395	7666_36	7666	6670	54268	TGCAGGCCTTTGTTCTTCTTTATGGAATTTTTACAAGACACTTTGAAAAACTCATGCTCTGGCAACACACAGTCCTGCTCTGGCAACACACAGTCCTGCT
396	7699_10	7699		67273	TGCAGGCGATAATGAAAGCCTTTTCTGGAGAAGCCCTGAAAGAGTATATTCCTGTGATCCGGGAGGAGGTGAGATGTGCAGTGCATAGCTGGCTGCAAAG
397	7718_25	7718	9611		TGCAGGACTGGAATTAATGCATGTTACCCAATGTCTGTGATGCAACCATGGTTTGGTTGCCCTGCCTAGTCAAATTTGAGCATCCTGAACTTTATTGAAC
398	7771_36	7771		42111	TGCAGGAAGGTGAGCAGCCGGGTTGGGGAATAGGAGAAAGGGGGGATACTCATATAGATATGTAGACTTTAGTGACATGAATGGTGACAGCTGTGACAGC
399	7791_43	7791			TGCAGGTCCTAGCTCCACTCCCATTCTCCAGGCGCTCTCATTTGTTGACTTCTGTAACCTTAAAAGCCTTGGTTTCATGCCTGTTAACATTAGAAGCCTC
400	7817_45	7817			TGCAGGCATGGAATATGGGGCCAAATACTAAACTTAAGACAAAATAAATTTGTCCAAATTATTACGACTTTTTCAAGTGTCATAATAAGATACATAAAGT
401	7842_54	7842	70346	768233	TGCAGGGAGAAACTTTGTAGCGGGGCAGGGGGAAAAGAGGGAGGAGCAACTGGGCGAGTCACATTAGAAGGGGTGGGAGATGAGGAAAGTTTGGACGGGC
402	7842_55	7842	70346	768233	TGCAGGGAGAAACTTTGTAGCGGGGCAGGGGGAAAAGAGGGAGGAGCAACTGGGCGAGTCACATTAGAAGGGGTGGGAGATGAGGAAAGTTTGGACGGGC
403	7848_13	7848	84952	51537	TGCAGGCTGTACACGCACACACGCACGCAAACAGAAATGTGCCCACACACACACGCAAACACACCAAAATACTGCTCTTGAGACATACAACAACAATCAA
404	7852_73	7852	57053		TGCAGGTGGGAGATGAGATCGTCAACATCAACACAGTTCCCATCAGTGGATCCAGGCAGGAGGCCGTCTGTCTCGTCAAGAGCTCCCACAAGACCCTGGC
405	7863_38	7863			TGCAGGCTCATCCTGACATGCCCCTCCAGCATGATAATACCACTAGCCAGACTGCTCGTTCTGTGTGTGATTTCCTGCAAGACAGGAATGTCAGTGTTCT
406	7875_20	7875		80200	TGCAGGTTCAATCTCAACACCATCCGTAGAGTACTCGCACTTGTCTTTTCCTACTAGCACTGACTTTGCTGATAACTTCTTTATTGAGGAAAAATATACT
407	7887_8	7887		69245	TGCAGGCCACTTGCCTAAGCACTCCCAAAGTACCTTCCCCCCCTGGGAACAAATAAAACAGAGTAATTAACTTAAAGTGAACCATTTCAATAATCAAAAA
408	7896_55	7896	50743	1038	TGCAGGAAGGACAACACTACACGTCCACATACATTACAGCAGTGTTTTCCAACTCCAGTTCTCAAGTTTTCCCAACAGTACACATTTTTGTTGTAGCCCC
409	7899_77	7899			TGCAGGGTTGAAATATGTTTTCTCTCTTTTGTTTATGGAGGTGCTCAGATAATAGCATCGTTTGCTTTCGCCAAAAAGACTTTTTGAAATCTGACATGTT
410	7899_78	7899			TGCAGGGTTGAAATATGTTTTCTCTCTTTTGTTTATGGAGGTGCTCAGATAATAGCATCGTTTGCTTTCGCCAAAAAGACTTTTTGAAATCTGACATGTT
411	7919_78	7919			TGCAGGGAGACAGAAGGAAGGAATGATAGAAACATGTTTATATTGAGTAGATCTAGTGTATTCGGAAAGGTTTCAGACACCTTGACTTTTTCCACATTTT
412	7937_69	7937		22588	TGCAGGCTTCTTCTTCGTGTAGAAAAAGGACAAGACCCTGCACCAGTGCATTGACTACTGGGGACTCAACAACATTCCTGGGGTTGACAAAAACATTTTT
413	7956_22	7956	9589	77085	TGCAGGCGACGTGCAGATGTTTAATTTCTCTCTCATGCTCTCATGGCTGAAGCCAGCACAATTTCCTACTATTTGTGTCCAGGTTAAACGTGGGACGTCC
414	7963_21	7963		57427	TGCAGGCTCATCCCGAGATAACCCTCCAGCCAATGCCACCAGCCATACTGCTCGTTCTGTGTGTGATTTCCTGCAAGACAATAATGTCAGTGCTCTGCCA
415	7965_88	7965		7126	TGCAGGAAGTCAACCAAAGTTAGTCAGACACAAACACCAACAAATTATTTAAGAGACGTTACTTTTTCTTTTGCAAACTTTAAAATCAAGTTTTATATCC
416	7970_87	7970		6228	TGCAGGAGGCCTTTTGTCTTTTGGTAGGCCTTCATTGTAAATAAAAGGTTAAATAAATAAAACATGTTTACAACATTATAATGTTAAAGTTGTTTCCTAA
417	8028_43	8028		11921	TGCAGGACCAGGAAATGTCAATCGTTATGTGGGTTATAATGAACGGACATCTTGTAGGGGTTGAAATTCTTAAATTTCAAAGTGGAAATGACAAGCTTTA
418	8041_34	8041			TGCAGGCGCATCTCGCGCCCAACACTTGTCTGTCCAATGCATGTAAATAGCTTGCCCGCTCCATAGCAAGCTGCTCTATCATCACTGATTTGGTGAAGTA
419	8044_43	8044		8679	TGCAGGTGAAGAAGCTGGATGCGGAGGTCCTGGGCTGGGTTAGATGTGCTTCTGTGGTTGTGAGGCCAGTTGGATGTAATGGTAAATTCTCTAAAACGAC
420	8054_36	8054		22012	TGCAGGTAAGTCTGCACTCCTTTTCTACAACCTGTAGGGAACACAATATATGATCTATACTTGGCATGTACAGTATGTTCTTCACTTATGGGTGGCACAA
421	8083_59	8083		84173	TGCAGGCTCCCCACTGTTCCTAGGCCGTCATTGACAATAAGAATTTGTTCTTAACTGACCTGCCTAGTTAAATAAAGGTAAAAAAATAAATAGCCATACT
422	8101_41	8101		44461	TGCAGGCTGGGCGGAGTTTTCCCTGGCACAGTGTCCACCGTCAGGGTGTAGGTGTTCAGTCTAGGGTGGTGCTGCAGCGCTCGGCCTCCTGGGTAACACT
423	8102_9	8102			TGCAGGAAGAGTACCACATGAGGGAGGAGGATGTCTTCACTGTAAAGCACAGCTGAGATTGCTTGCAATGACAACAAGCTCAGTCCGATGATGCTGTGAC
424	8102_45	8102			TGCAGGAAGAGTACCACATGAGGGAGGAGGATGTCTTCACTGTAAAGCACAGCTGAGATTGCTTGCAATGACAACAAGCTCAGTCCGATGATGCTGTGAC
425	8155_47	8155	39066	35206	TGCAGGGGAATCGGACCCAGAGACGCCCAAACCAGCGAGACAACACCGCTGTTCCCAGTGTGGAAAGAGTTTTAAGTGGTTAAGGAACCTCAAAGCACAT
426	8171_56	8171	16866	44297	TGCAGGAGCGAGTCACTGCATTGATGTTTGCAGAGAATGACAGGGTGTTGCCCAGGGTCCCAGTTAGGCCATTGTAAATACGAATTTGTTTTTAACTGAC
427	8171_61	8171	16866	44297	TGCAGGAGCGAGTCACTGCATTGATGTTTGCAGAGAATGACAGGGTGTTGCCCAGGGTCCCAGTTAGGCCATTGTAAATACGAATTTGTTTTTAACTGAC
428	8213_21	8213	43284	32441	TGCAGGATTACTGCAGTAAATCTGAAATGAATCATGCAAGGCCTCAAAGCTCAGCTAGAAACGTGGCAGAGGAAATGCGCAAATAACTGGGACACAGAAC
429	8215_18	8215			TGCAGGGTTCAAATATTTCTTCTCTCTTTTGTTTACGGAGGTGCAATCCTCAGATAATAGCATTGTTTGCTTTCGCCGAAAAGCCTTTTTGAAATCTGAC
430	8222_79	8222			TGCAGGTGACACGTTTTTTTAATATATATTTTCTTTAGCTTGATTTAACATGACAACATTATAAAACACATCTGCAAAAAATTACAATAACCTTGAAAAG
431	8252_24	8252	77223		TGCAGGTGAATTTCCTGATTGTTACGAATAAAACATGTTTAGAATTTGTGTTTCATTGCAGTTCAATTTCTGTTAAGCATCATTGCTGTTAAAACATCAC
432	8254_27	8254	9362		TGCAGGCTCATCCTGACATGACCATCCAGCATGACAATTCCACCAGCCATACAGCTCGTTCTGTGCGTGATGTCCTGCAAGACAGGAATGTCAGTGTTCT
433	8282_45	8282			TGCAGGACAGTTGACAACCATAGCAATAAACACTAAAAGCCAACCATACTGAAGCACACTGCATTCGTAGGCCCATCACTCTGTACTGGCAACATTCTAC
434	8289_68	8289			TGCAGGGTTGAAATATGCTTCTCTCTCTTTGTTTACTGGGGTGCTGTCCTGAGATAATAGCATCTTTTACTTTTGCCGAAAAGCCTTTTTGAAATCTGAC
435	8292_60	8292			TGCAGGCTGTTGATGAACTGGTTGCTGACGGGCTGGTCCTGGGGCTGGTTGAGGGGCAATCTCATCTTCTTCCAACTCACTGTCAGACTCTGAATTTTCA
436	8303_62	8303	84702	67624	TGCAGGCCTAAGCTGCGATACAAGAGGCTCTTGCTGATTTCATCTCACCTTTCAAGAAAGCCATATTGGGTTTGTTTCGTGTGCTGTGGCTATGATGGCA
437	8308_14	8308	74601	73974	TGCAGGGAGCCCTGCCCCCCAGTGCCAGAGGAGGGGTACTGCGAGGAGGAGGCAACCAGGGGCTGAGAGGAGGCTAACATACCGGCCTGACCCTGTCCCG
438	8308_24	8308	74601	73974	TGCAGGGAGCCCTGCCCCCCAGTGCCAGAGGAGGGGTACTGCGAGGAGGAGGCAACCAGGGGCTGAGAGGAGGCTAACATACCGGCCTGACCCTGTCCCG
439	8364_47	8364			TGCAGGTAAGAACAGTTAAAGTAGCCGACCCTGGTCTTTGGTGTGGGCGTATTTATGGGTGTGGGTTTATTCATGTGAATATCTCATAACTTTGTTAACA
440	8367_24	8367	6077	42187	TGCAGGACAAGGTACATTTCTGTGCCACAAAAAGTGCCACAAAAAAGGACAGGAAAATTGCAATTGTCTCATAACAGGGCAGCACGGCTGGTCCTTGGAT
441	8395_72	8395			TGCAGGTCAGAGATCAGGTCAGAGATCAGGTCAGAGATCAGGTCAGCCCTAGAGAGAGCAGGTCAGAGAGCATGTCAGAGATCAGGTCAGAGGTCAGGTC
442	8460_50	8460		33179	TGCAGGTGTGATGTTCGGATGTTGTTTCACGTGGTCTGCCACTGCGAGGACGATCCGCTGTCCGTCCCGTCTCCCTGTAGCGCTGTCTTAGTTTTTAATT
443	8465_88	8465			TGCAGGGAGCCACCATTGGGAGACATGAGGAGCTGTTACAGGACCTTCTGGAAGTGCTTCGTTCTCTGACAGAGCGCTGCGACCAATGGTTTAAGGCTAC
444	8487_19	8487		62928	TGCAGGTCATTTTTGCTCACCGTTCTTGTGATCATTTTGACCCCACAGGGTGAGATCTTGCGTGGAGCCCCAGATCGAGGGAGATTATCAGTGGTCTTGT
445	8495_21	8495	78400	13399	TGCAGGCTCTAGTTTTTGTATGGTCTTGATTGTGGTCCAGTGCTGCAAAAGAAAGACCTAGTTAAGCTGCAGCTGGTCCAGAAATAAGCGCCACGTCTTG
446	8526_45	8526		39125	TGCAGGGAGAGAAACAACAGGAACCACAAGGAGAGAGGAGAGTCAAGTGTGAGATATTGATAATAAATACAGTTGAAATGTGATACAATGGCTTTGAACT
447	8532_70	8532		11511	TGCAGGATCATATGAGACCAGCCACACAGACAGGTAATGAAACTGTGGGATTCTCGGGGAAGCTCATCAGCCCTCACCAGTGTCTTGACCTGACTGCAGT
448	8534_41	8534			TGCAGGAAGGGTACCACATGAGGGAGGAGGATGTCTGCCTGCAATGACAACAAGCTCAGTCCGATGATGCTGTGACACACCGCCCCAGACCATGATGGAC
449	8540_69	8540		20287	TGCAGGGGCACGCGGACCCGGAGGAGACGACGGCCCCAAAGGCAACCCTGTGAGTCACGTCACATATAAACAAACTTTATTCATTCCACTCTTGGAAAAG
450	8570_36	8570		32179	TGCAGGTAGCTGTCTGGAAATCCCTCTCCAATGAGGAAAGTTGGCATGCTAGCAAGGATTTTGGGAAGGAGTTGGTTGGCTAGGGCTGGTTGGCTAGGGT
451	8571_84	8571		57334	TGCAGGGATGTTCCCCTCTTCCATTTTAAGGCAGCTGGAGGTTGCTCTCTCAGCTCCCTCTCAGTGCATGTGGGTATTGAAAAGGAGAACGTCTCCTGTT
452	8695_50	8695	49121	89813	TGCAGGAAGTTGGTACATTATACCGTGTTCTCTGCCTGGATTTACTATCACCTTAACTCGATGCCTGTTCTGGCAGCGAGAGAGCAGAGTCTACAGGCCA
453	8701_25	8701		32413	TGCAGGCAGGTTAGGCTCCAGGCCTCTGCTCCTAATGGAGGAGCAGCTCTGCTCTAGTCTATTAGGCAACAGGAAGGGAAGTGCATGGACCTCAGTGTTC
454	8719_36	8719			TGCAGGAATATACCCGCAGCAACACCACACATTTTGATTAGAAATGCTCAACCTTCAGCTGCCCATTGGCTCTCCACTGAGCTTTCATAAAGCTTAGGTC
455	8719_37	8719			TGCAGGAATATACCCGCAGCAACACCACACATTTTGATTAGAAATGCTCAACCTTCAGCTGCCCATTGGCTCTCCACTGAGCTTTCATAAAGCTTAGGTC
456	8747_86	8747			TGCAGGAAAATTCTCAGCAACAAAAGAGTGATCAAATTAAAATCCTAATCCTGTATGGGGAGTAAACTTTGGTTCTCCTAAAGGGAAATTTTTTAATTAG
457	8787_21	8787	50895	90004	TGCAGGGCTCAGACAGTCGATGGTCCTTTGTAGAGGTAAATTGAATAGGTACATTTTTATAAGCTCAGCATATCTACCATTTCTTGCTTTCTCAAATGTC
458	8788_49	8788		67791	TGCAGGCTCTAGTTTTGTCTTATCTTGATTATTATCCAGTTGTGTGGCCAAGTGCTGCAAGGACAGACCTAGTTAAGCTTCAGCTGGCCCAGAACAGAGC
459	8824_89	8824			TGCAGGCATACTTATACCCGCCGTATGTACTATGTCTATGCACACTAGGTAAGACCTGGGCGGACCACCCCCTGTATTTTGGTTAGCGCACCAGGTGGTG
460	8825_67	8825	2366	2636	TGCAGGAAAGCACACCCACAACATAATGCTGCCACCCCCATGCTTCACGGTTGGGATGGTGTTCTTCAGCTTGCAATCCTCCCCCTTTATCCTCCAAGCA
461	8840_22	8840	86580	39347	TGCAGGTGTAGTGATAATGTTAGATCTGTGTCTGTTTACGTTTGTCTGCAGTGCCCTGCTGCCTGTCCAGCTGGACCACAGGGAAACCCAGGGTTGTCAG
462	8868_87	8868		17571	TGCAGGAGCGAGTCACTGCTTTGATGTTTGATGAGAACGACAGGGTGTTGTCCAGGGTCCCGCCAAGGTTCTTTGCACTCTGGGAAGAGGAAACGGTGGA
463	8905_22	8905	26857	64826	TGCAGGGATGGGATGTGCCACTGTTATGCAAATTTGACCTATATCCAAACTGATACATTAAGAAGATTGAAATACTGCTATTTTACTGGAAAACTGTCCT
464	8916_54	8916	82110	73104	TGCAGGCCTTCCTCAGCGATGACTCTTTAGCACATAAGAACAGGGATCATGAATAGAAGGGAATTGTGTAGCTACCGGTTTTCAACCTGTTGGCAAGGTG
465	8944_21	8944			TGCAGGGCTCTAACGGAAGCTAGTCTGCAGCTCACACAACACATCCATAATTCTTCCTCCCTTCTCTCTCGCCTCTCTTCCATTCTCTCATCCCCCTTAT
466	8948_35	8948	10361	173311	TGCAGGAGCGGGTCAGTGCTTTGATGTTTGCAGAGAACAACAGGGTGTTGTCCAGGGTCACACTAAGGTTCTTTGCACTCTGGAAGGGTGACACTGCGGA
467	8951_87	8951			TGCAGGTAAAAAACATTCCCACGGCATGATGCTGCCACCACCATGCTTCACTGTAGGGATGGTGCCAGGTCTCCTCCAGACGTGACAATTGGCATTCAGG
468	8952_26	8952	21186	80003	TGCAGGATCTATTTCATTTTAAAAATCAAATCAAGCATAGACAGTGTAGCGTACGAGTTCCCACATTTCATGGTGCAGAGTAGTGTGAAGTAGATGAACT
469	8998_66	8998			TGCAGGGGACCATGACTGTTTCAATTGAATACATGGCAATTATGCCTTTTAAAGTCAAATATTCTGCGTAAAGACACCTGGGTTTTCACGTGTAGTTTCA
470	9009_11	9009		17156	TGCAGGCTGCAATGTTTTTATTTGTTGGCTTTATGTGGGATATTTTTTACATAGTTGTCAATGGCATTAGAAGTAATGTTTTAGGTTTGTAGCTTTTTCA
471	9024_84	9024		83861	TGCAGGGATGGGGGCTGGGATTAAAAATAGTAAAAATATATATATAGGATATAAACACACATTACGACAAGAGAGACAACACAACACTACATAAAGAGAG
472	9047_60	9047			TGCAGGACGGTGAGGTGCCGGAGGTCCCTCCTCCCCCCTTGACATCGAGGGGTCCCCGGCATACACGATACGGGCCATTCTGGACTCGAGACGCCGGGTG
473	9049_75	9049		81037	TGCAGGATCGCGGCTCCATCTGCTGTGACCATTTAGGGAAGGGATGGGCAACTGCTGGCTCACAACCCCAAAAAAACATTTTTCTTTTTGTCAGGATCTC
474	9049_77	9049		81037	TGCAGGATCGCGGCTCCATCTGCTGTGACCATTTAGGGAAGGGATGGGCAACTGCTGGCTCACAACCCCAAAAAAACATTTTTCTTTTTGTCAGGATCTC
475	9063_10	9063	28968	40114	TGCAGGAAGGCGAGGTGCCGTAGGTACCTCCGCCCCCTCTGGACATCGAGGGGTCCCCGGCGTACACAGTACGTGCGGTTCTGGACTTGTTTAGGTTTTA
476	9063_18	9063	28968	40114	TGCAGGAAGGCGAGGTGCCGTAGGTACCTCCGCCCCCTCTGGACATCGAGGGGTCCCCGGCGTACACAGTACGTGCGGTTCTGGACTTGTTTAGGTTTTA
477	9083_13	9083	86311	33650	TGCAGGACGGACAAAGCTTCTGTCAGGCTCAGGTAGGAGTCAGACACACCCCTCCACTTAACACTGGCATCACAGTCACAGGATCCATGTCAACATACTG
478	9125_64	9125	86349		TGCAGGCTCATCCTGACATGACCCTCCAGCATGACAATGCTACCAGCCAAGCTGCTCATTCTGCACATTATTTCCTGCAAGACAGGAATGTCAGTGTTCT
479	9140_62	9140		62343	TGCAGGAGTTTTCTCTGAGGTCCAAAAGGTACATCCAACAGAATTTTCTGTTACTTGGTCATCTATTTGTTCATGTTCAGCCCAGTATCTGATCCAGTTT
480	9144_41	9144		90190	TGCAGGTGGCGCCGCTCAGAACTCACCTGGGGAAATGATGAGATTACGGTAAAAAAAGACAAAGAAAAACAAAACAAACATCAACTATCATAACATATGA
481	9144_71	9144		90190	TGCAGGTGGCGCCGCTCAGAACTCACCTGGGGAAATGATGAGATTACGGTAAAAAAAGACAAAGAAAAACAAAACAAACATCAACTATCATAACATATGA
482	9154_39	9154			TGCAGGAAGGGTATCACATGCGGGAGGAGGATTTCTTCCATGTAACACACAGCGTTGAGATTGCCTGCAATGACAAGCTCAGTCCGATGATGCTGTGACA
483	9177_7	9177		43762	TGCAGGAAAAACCACTCACCCTGACCAGGAAGGAGGTGTGGAAGATGTTCTCCACAGAGCGGGAGAAGGAGGTGGGGTCTATGACAAACTCATAGTAGGA
484	9206_29	9206			TGCAGGCAGTCATGGGGTGCGTCCGAATGATCTTCTCTTTCTCCTAGAGTGTGTACAAATCATGGATTTGAAAGGAAATGACTAGTATATGGAAACTTCT
485	9208_74	9208	71999	69027	TGCAGGACATTACCATCTAATCTGGCCATTTTCCCTCCGCAAAATGTACTCGGCTGATATAGTTTACTGAGCCTCACTAAGCCTGCGGGAGAAATAATTT
486	9214_28	9214		1712	TGCAGGACGACAACCAATGGGAAGCCAGCGTTCAGTCAGCGCATGTGGTTCTACTTTTGGTCTCTCTTTCACAGGAGACTTTCTAAGCAACCATATGTAT
487	9219_10	9219		75614	TGCAGGGACGCGGGCTGAGATTAAAAATATTGGACAAAACACACCACAGCACTACAGAGACCGAAGACATGGTAGCAGCACAAAACATGGTACAAACCTT
488	9229_25	9229		17657	TGCAGGGTTGAAATATGGTTGAAATATGCTACCCTCTTTGTTTACTGCTACCCTCTTTGTTAACTGCTGTGCTATCATCAGATAATAGCATCTTGTGCTT
489	9240_65	9240			TGCAGGAGGAAACGCTTGAGTAACTGGTAATACAACCCATTATAACAACCCATTATATAATACAAACCATTATATTATATGGTAATACAAACCATTATAG
490	9273_76	9273		11909	TGCAGGCTCATCCTGACATGACCCTCCAGCATGATAATGCCAGAAGCCATACTGCTTGTTCTGTGCGGGATTTCCTAACAGGAATGTCAGTGTTCTGCCA
491	9280_50	9280			TGCAGGGATTGAAGAGCTGTGGTGTAGGGTCTGGCATCATGCATACAGGCCTTGGCCAGTTTGTGTGCACCTGGGAATTGGACATGATCCAAGAGGAACT
492	9285_60	9285		32942	TGCAGGGTGTTTTGCCTAGAACTCCGCTCACATGGACGGAGACCTGGGAGGATGGCTGTTCTTCTTAAAGGCTGATTCAACTGTTGTAATGGGGAAGAAA
493	9321_48	9321	37888	48901	TGCAGGGATACTTCAGGGCATAGGTGGACATGCCCAATGGAAATAGTTCGGCCTTGGACTGTGCATTCAATGCTACAGTATAGCACTTCAACCAGTAGCA
494	9368_49	9368	14888	28147	TGCAGGGTTCTGTGTCTATGAATCTCTTTTAGCCTTGAGGCGCTTCCTCACAGACACCCTGTTTTGACTGCAATAACGCAGTCTATATTGAACCTTTAAA
495	9373_85	9373		77115	TGCAGGAATGAGATCCTACTCCATTGTGCCATCGATGACATCACCACTGGACTGGAGACTCTGAATGTTGATTCTCATGAATAATGATTGACTTGGAATA
496	9378_85	9378			TGCAGGCGTCGCCTGTGTTGTGGGAGGGGCTATTGTCAACCAATCATTATGGGGTTGTTGTTTTTTTCGACTCCAAAGACGACTGCAACAGGAACCAACT
497	9412_67	9412		24494	TGCAGGTAAAGGATGTTTTTTTGGGGGGTGGGGTGGGGCAGGATATGACTAATTCATAATCTAACATCTACCCCTAGTCTGGTAGCCAGATGTGTTTTGG
498	9438_25	9438			TGCAGGAGGGCTTCGAACCCTTCGCCGTCAACATGAACAGAGAGGTCACCATGTGGTTCAGCAAACGCCTGCCTACCTTCGTCAACATCCCCAAGGACCA
499	9443_76	9443		6129	TGCAGGTGATTGCAGATGCTGCTTCTGAAGTACATAATGGCAATGAGATTGTATTTAGATTGCATATCATTTAATTGTATAATACAAGTGCTAATGATTC
500	9483_61	9483			TGCAGGCATTTGGAAATTGCTCCCAAGGATGAACCAGACTTGTGGAGGTCTACAAAAAAAAATCTGAGTTCTTGGCTGATTTCTTTTGATTTTCCCATGA
501	9486_85	9486		18850	TGCAGGGTTGAAATATGCTTTTCTTTCTTTTGTTTACGGAGGTGCTATCCTCAGATAATAGCATCGTTTGCTTTCCCCGAAAATCATTTTTGAAATCTGA
502	9488_10	9488		87477	TGCAGGCTGCCTTGTACTCTTCACTCTCAACCTGATAAGTCAGAGATAAAACCATGACTAACCTGCAGTGTTTGAAGGATGTTTTTCCTACTAGTCAGAG
503	9488_29	9488		87477	TGCAGGCTGCCTTGTACTCTTCACTCTCAACCTGATAAGTCAGAGATAAAACCATGACTAACCTGCAGTGTTTGAAGGATGTTTTTCCTACTAGTCAGAG
504	9501_15	9501		61327	TGCAGGGCTAGGCCTGTGTAGCAGCCTGCTGATGTCGAGGCGCCCTGAGTAACAGCACTCCCAGTTCCCCTGAGGTGTGTCCATACAGCCATTACGAACC
505	9527_42	9527			TGCAGGACTCAGGAGTTACACTGCTGTCTGCTGGACTGGAGGATCCAGACTGTAAACTACACACACTGGGGTGAGTGTTCGGTATCAGAATCCAGAATCA
506	9541_60	9541			TGCAGGGGGAGACAGAGAGACAACACCGGGACCAAACACAACCCCCCGGCCCAGACCATAAAATCAGAATAATTATGTATCTATTGAATTCTATTTCTAT
507	9567_51	9567	72138	90189	TGCAGGATGCAATGCTTTTATTTGTTGGCTTTATGTAGGCTATTTGTACATGGTTGGCAATGGCAATAGAAGTAACTTTTTTAGATTTGTATCATTTTCA
508	9571_68	9571		29972	TGCAGGATTTGGAGAATCTGTCAACAACCCCCAGAATAGTGGTAAAACATTCAGAAAGGGGAAGGTCCATTACAAAGTCTATGGACAGATGTGACCAAGG
509	9575_18	9575	51127		TGCAGGCTTTAAGTAAAGAGTTTAGGAAGGATACACTTTGTTGTCCAAGAGGGGGAAACTGTCTTGAACAATTTCTGGGTATACCCCGTCCATACTATAC
510	9596_40	9596	66507	82210	TGCAGGTTCAGCTTGGAGAGCAATAACTGTGCTGAATTAAACACATGAATTAAGCTATTTCCTGATAATGTCATATACTATATTAAACACTCATTTAGAA
511	9596_67	9596	66507	82210	TGCAGGTTCAGCTTGGAGAGCAATAACTGTGCTGAATTAAACACATGAATTAAGCTATTTCCTGATAATGTCATATACTATATTAAACACTCATTTAGAA
512	9626_87	9626		88253	TGCAGGAAGTATACCACATGCGGGAGCAGGATGTCTTCTCTGTAACGCACAGTGTTGAGATTGCCTGCAATGACAACAAGCTCAGTTCGATGATGCTGTG
513	9642_74	9642	27845	14429	TGCAGGCTGCAGGCTGCTGATGAGCTGGTTGCTGATGGGCTGGTCCTGGGGCTGGCTGAGGGGCAATCTCATCCACTTCTTCCAAGTCACTGTCAGACTC
514	9661_69	9661	37678	29386	TGCAGGACTTTTACAGAAAAAACAACAAGAGTGACCTTCTCATTGTTTATATGTCTCATGACTAATTAGACAGGAAAAAAAGTCTGGAAACCTCAACTGA
515	9691_17	9691		91610	TGCAGGTTCATGCTCTACAATATCCGTAGAGTACAACCCACACCTCACACAGGAAGTGGCGCAGGTCCTAATCCAGGCACCTGTCATCTCCCATCTGGAC
516	9691_34	9691		91610	TGCAGGTTCATGCTCTACAATATCCGTAGAGTACAACCCACACCTCACACAGGAAGTGGCGCAGGTCCTAATCCAGGCACCTGTCATCTCCCATCTGGAC
517	9700_38	9700			TGCAGGCTGCCAGACTGTGTCTTCCTTATCCTAAGGTAGAGGAGATAGAACACATCAGTACCTTTGCTAGGCCACCACCTCTACCCAGGATGACAAATAT
518	9746_36	9746			TGCAGGAGCCCAGCCCGTCACAAGAAGTCGCTAGAGCGCGATGAGCCAAGTAAAGCCCCACCGGCTAAACCCTCCCCTAACACGGACGACGCAGGGCCAA
519	9771_39	9771			TGCAGGAATGCAAAATTGACTGGCCCGATGAACTCGGGACGGCTGGGCAGTGATTCTGGTTTATCTCTATCGCTCGTTAGGGTTGATTTCAGAATGTCAC
520	9771_61	9771			TGCAGGAATGCAAAATTGACTGGCCCGATGAACTCGGGACGGCTGGGCAGTGATTCTGGTTTATCTCTATCGCTCGTTAGGGTTGATTTCAGAATGTCAC
521	9776_84	9776	58166	50394	TGCAGGATTGTCTGAGACCAGCTTCAAGGACAGCTGATGAAACTGGGTTTGCACAACCAAATCATTTCTGCACAAACTGTCAGAAACCATCTCAGGCAAG
522	9777_14	9777	86649		TGCAGGCGGACCTCGGTCGTCAGATAAACAGTGTTTCCTCTGACACATTGGTGCGGGGGGGTCATGTTTCAGAGGACGTATGACTCAACCTCTCCCTCTC
523	9797_72	9797		75880	TGCAGGGTTATGGGTCAGAAGGTTGAGAGTTCGTTGACCACCACAGATGACCGCACTCTCCCTGTTTTCATAAACGGCAATCAGAGTTTTTTTTCAGTGG
524	9820_41	9820	76203	18690	TGCAGGAGGCTCTGGACCTAATTAGGCATCTTAGAGTAATTAAACTAAACAGAGCTTTCACGCTCCACTCCTCTCATTCATCACGCTCTACTCAAGCACA
525	9832_76	9832		72072	TGCAGGCGCCCGGCCTGCCACAAAGAGTTGCTAGAGCACAATGAGCCAAGTAAACCCTCCCCGGCCAAACCCACCAAAAACAGACGACACTGGGCCAATT
526	9834_66	9834		59882	TGCAGGCCCTAGTTTTGTCGCAGCTGGACTACTGTTCAGTCGTGTGGTCAGGTGACACAGGAAAATGAGGAAAATTGCAATTTGCCAAGAACAGGGCAGC
527	9901_72	9901		85140	TGCAGGATGGGATAAGTAAACCCACCCCTAACAACGCTGGGCCAATTGTGCGCCACCCTATGGGACTCCCGGCCAGTTGTGACACAGCCTGGGATTGAAC
528	9965_88	9965		33018	TGCAGGACTTGCTTTGTGGAGTGTGGTGTCCAAAAAGCAGAGCATCCCTTTATCACAGACAGTCCTCTCCCCAATCTTCACAACCACAGAATCAATATGT
529	9992_24	9992	46164	54456	TGCAGGGAGGAATAGTAATAATGGATTAGTAAATAGTTTATTCATAATTTATTAATCATTACTCCCATATTTGTAAATGTTAGTAACCTAGTTATTTACA
530	10033_82	10033			TGCAGGGATCACATATACTAAAATGTATGCACTCAATGTATTGTAAGTCACTTTGGATAAAAGTGTCTGCTAAATGGGATTTAAAAAAATCGTATTATGA
531	10055_6	10055			TGCAGGCTCATCCTGACATGACCCTCCAGCATGACAATGCCACCAGCCATACAGTGCTCGTTCTGTGCGTGATTTCCTGCAAAACAGGAATGTCAGTGTT
532	10055_82	10055			TGCAGGCTCATCCTGACATGACCCTCCAGCATGACAATGCCACCAGCCATACAGTGCTCGTTCTGTGCGTGATTTCCTGCAAAACAGGAATGTCAGTGTT
533	10059_59	10059			TGCAGGTGTGTGTGGAAAAGTGCCCAGATGTATTCTGGGCTCTGAATCCTTTGGCCTACATACCGAGTGCCAAGCCACAAGACTACTTCAACCAATCACT
534	10088_78	10088	39130		TGCAGGATTTAGGAGTGAAGCTGCTCTCTGCTGGACTGCAAAGTCCACAATGTAAACTGGTGACACTGAAGTGAGTATCCCTGTACTTGTTCAACAAGTA
535	10097_22	10097		90280	TGCAGGAAGGGTACCACATGAGAGAGGAGGATGTCTTCCCTGTAACGCAACAAGCTCAGTCCGATGATGCTTTGACACACCACCCCAGGCCATGATGGAC
536	10097_37	10097		90280	TGCAGGAAGGGTACCACATGAGAGAGGAGGATGTCTTCCCTGTAACGCAACAAGCTCAGTCCGATGATGCTTTGACACACCACCCCAGGCCATGATGGAC
537	10129_71	10129	94		TGCAGGCAGCATTCCAATTGCACGCTCCTTCAAAATTGAGACATCTGTGGCATTGTTTTGTGTGACAAAACAGCACATTTCAGAGTGGCCTTTTATTGTC
538	10145_41	10145		9649	TGCAGGACTTGCTTTTTGGAGTGTGGTGTCAAAAAGCAGAGCGTGTATTTTTTACAGATAGACCTCTCCCCATCTTTACAACCACTGAATCTACAGTTGA
539	10145_44	10145		9649	TGCAGGACTTGCTTTTTGGAGTGTGGTGTCAAAAAGCAGAGCGTGTATTTTTTACAGATAGACCTCTCCCCATCTTTACAACCACTGAATCTACAGTTGA
540	10151_15	10151			TGCAGGCTCTAGTTTAATCTAATCTGGATTATTGTCCAGTCATATGGTCAAGTGCTGCAAAGAAAGACCTAGTTAAGCCGCAGCTGGCCCAGAACAAAGC
541	10151_20	10151			TGCAGGCTCTAGTTTAATCTAATCTGGATTATTGTCCAGTCATATGGTCAAGTGCTGCAAAGAAAGACCTAGTTAAGCCGCAGCTGGCCCAGAACAAAGC
542	10198_35	10198			TGCAGGCCTCAGCTGACATATACAACCATGAAGTTCTCATCAGCACTCCAACACACTACGTCTGCCTGTGGATGTCTCCATCTTTATAGAAATTATAATT
543	10215_58	10215		4738	TGCAGGTGAAGAAGCCGAATGTGGATGTCCTGGGCTGGTGTGGTTACACATGGTCTGCGGTTGTGAGGCCGGTTGGACATACTGAGAAATTCTCTAAAAC
544	10228_73	10228	79651	35568	TGCAGGCGCCCTGCCCACCACAAGGAGTTGCTAGAGAGCGATGAGCCAAGTAAAGCCCCTCCAGATAAACCCTATCCTAACCCAGACGACGCTGGGCCAA
545	10272_85	10272			TGCAGGTGCCTTGGTGGAAGAGTGGGATAACATCTCACAGCAAGAACTGGCAAATCTATTGCAGTCCATGAGGAGGAGATGCACTACAGTACTTAATACA
546	10322_32	10322			TGCAGGCGCCCGGCCCGCCACAAGGAATCTCTAGAGCGCGTTGAGCCAAATAAAGCATCCCCGGCCAAACCCTCCACTAACCCGGACGACGCTGGGCCAA
547	10329_58	10329	6886	16572	TGCAGGTGTGTTGGGTCATTGTTCTGTTGAAAAACAAATGATAGTCCCACTAAGTGCAATTCTGCATTCACTGCAGAATGCTGTGGTAGCCATGCTGGTT
548	10375_77	10375		2832	TGCAGGGTGATAAGGTTTTACCTGTAATTGTTTTAAGAAAGTTGTGTTTTATCCCTAAGCTGCTTAGATGTCACTGACTAATGATCCGTGTCTCCTAAAT
549	10377_34	10377		79714	TGCAGGAGGAGATCAGTTGGTTAACATGCTAACAGCCAGACCTAGCTTCTACTAGTGCTAACAGGCTGTAGCCTGAACCAGTCTATCATTGTGAGGCTGT
550	10379_35	10379			TGCAGGACCTGTCTTATTGATAGCGCTGTTAAGGTAGAGCAGCGCTTTATTATGGACATACTTCTCCCCATCTTAGCTACTGTTGTATCAATATGTTTTG
551	10389_65	10389		34679	TGCAGGATTTTTGAGCATGCCAAATTCGTGATGGTAAATGCCCATTGAAACATATTGCAAATGCAAGTGCCGGATAGGCATGCATAGGAACAGAGAGGTT
552	10445_14	10445		27088	TGCAGGAAGGGTACAACATGAGGGAGGTGGATGTCTTCCCTGTAACGCATAGTGTTGAGATTGCCTGCAAAAGAGTACAGGCGTCGGTGTGACGCTCATT
553	10467_29	10467	69800	86714	TGCAGGACGTCTGCAACGGGCTGACTCCTATTGTAGTCCTCCCTCTATTCTATTGTGTGTTGGTGATAGGGTTAGGAAGCCATAAGTACCCTGTCCCTCC
554	10479_42	10479	1649		TGCAGGCTGCAATGTTTTTATTTGTTGGCTTTATGTAGGCTAGTTTTACATAGTTGACAATAGAAGAAGTTACTTTTTAGGTTTGTATCATTTAATTTAG
555	10484_31	10484	37740		TGCAGGACAGATATCTGTCAGTGGGCCATTTAGCTCAAATAGTGACGTGGAGAGAACGTGGCCAGGGAGAGACACACTAGGAAGATGGCCCAGTTCTAGG
556	10508_68	10508	58283	64124	TGCAGGCAGCCTCTGCGTAGTAAAATATTACTAGTTGAAGCTAGGGGGGCACTATTTCATTATTGGATAAAAAAACGTGCCCGTTTTAAGCGCAATATTT
557	10515_11	10515	49322	7964	TGCAGGCGCCCAGCCTGCCACAAGGAGTCTCTAGAGCGCGATGAGCCAAGTAACCCCCCCCTTGGCCAAACCCTCCCCTAAACTGGACGACACTGGTCCA
558	10515_53	10515	49322	7964	TGCAGGCGCCCAGCCTGCCACAAGGAGTCTCTAGAGCGCGATGAGCCAAGTAACCCCCCCCTTGGCCAAACCCTCCCCTAAACTGGACGACACTGGTCCA
559	10530_28	10530	78674	75150	TGCAGGTAGAAAATACCCTGATAAAAATAAAATATCCTATGAATCAATCACATTGGCTACACATGGCCTGTCTGCAACGAACTTGAAACACTATCAACTA
560	10540_78	10540			TGCAGGCTCATCCTGACATGACCCTCCAGCATGACAATGCCACCAGCTATACTGCCCGTTCTGTGCGTGATTTCCTGCAAGACAGGAATGTCAGTGTTCT
561	10569_45	10569		20163	TGCAGGAAAGCACCCCCACAACATGATGCTGCCACCCCTGTTCTACACGGTTGGGATGGTGTTCTTCGGCTTGCAGGCATCCTCCTATTTCCTCCAAACA
562	10596_9	10596		76453	TGCAGGTATAGACCCAAGGCAGGACATGTCTGTAGCTCAGGTTCATAGCTTTTGGCTGTGTGTCCGAGTGTGTGTGTGTGCGCTGGTGTAGCCGTGTTCT
563	10631_70	10631	19262	35407	TGCAGGAAGTTACAGAGGTCAGGACTCCAGTGAGCCGATAAGGGAGAAAACTCATGAATTAAAGAGTGAAGAGGAAATATGACATTTTCTTTTCCTTTCT
564	10651_85	10651		15919	TGCAGGTTCACTTATCTACTTCTTTATTCACAGCTAGGAGGAGCTTTAGAGAGAGGGATGGGGATAAGGGAGAAATAGATAGCGGAAGGATGGAGCAATT
565	10664_33	10664		18297	TGCAGGCTATGGCACAGGGCCAAGGCAACACAAAATACAAATACAAAAGGAGGGAGAGGGAAAAGATAGAGCGAGTGGGAGGGGAAAGATAGAAACAACA
566	10674_55	10674		43296	TGCAGGCGCCCAGCCCGCCACAAGGAGTCGCTAGAGCACGATGAGACAAGTAAAACCTCCCGGCCAAACCCTCCCCTAACCCAGACGACGCTTGGCCAGT
567	10676_31	10676			TGCAGGGATGTTTGTCTCTTTATTTTTATCCAGGATGGTTTTTCACTTCCACAACAGCACGTCATTACCCAGAGTGTTTAAACGCTTAAGTACGGTTTGA
568	10676_33	10676			TGCAGGGATGTTTGTCTCTTTATTTTTATCCAGGATGGTTTTTCACTTCCACAACAGCACGTCATTACCCAGAGTGTTTAAACGCTTAAGTACGGTTTGA
569	10685_58	10685			TGCAGGATTTTGTTCTAACGAGGCACCACACCTGACCGACCATCTGAACTAATTGATCAGTTCAGTGATTGGCCTAAATTCAACACACCGGGTCTTCCAG
570	10696_28	10696		77157	TGCAGGAGCACGTGCTACGGGTGGGTGTGGTTATTGTGACCAGCGAGCTGAGGTAAGGCGGAGCTTTACCTAGCATAGACTTAAACATATCACTTTGTAT
571	10726_71	10726			TGCAGGCAGTCACAGCTCTCAGCCTCTTTCCTCACCACATCCAAGACAGAGTCAACCAGCTCTGCACCCTCAGTGTAGTGGCCCTTGGCCCAGTTGTTAC
572	10737_7	10737		50241	TGCAGGCCCTGTCGGTAATTCGTCCTTGATTATTACATGTTTAGATAGCTGGCTAGACTCTAGACTAATTTACCCATCTAAGACATGTTAATTGACATGG
573	10773_70	10773	59419	1330	TGCAGGATGTCACAAAGAGGCAGCTATTCATGTTCAGAACTACAGATCCCATCATCCCCCAGTGCCCACACACTACACCAGAACCAATACAATACAGCAC
574	10808_88	10808			TGCAGGACCTGCCTTGGTGATAGGGCTGTTAAGGTAGAGGAGTGCTTTATTATTGACATACTTCTCCCCATCTTAGCAACTGTTGTAAAAATATGTTTTG
575	10825_76	10825	19310		TGCAGGGGACCAGCTACCACCGGCCTGAGGAGAGACACATGAAACGAGGGGTTAAGGCGATAGTAAGAAGGGAGCTGTAACCTATAACACACCTCATTTA
576	10856_51	10856		30880	TGCAGGAGGGATTGGAGTATTGTGGTCTTCTCCAAGTGTCTGATCTGATCACCCAGCCTGAAATGTGATGGAAAAAGATAGAGGGACAGAGGAGACCAGC
577	10865_24	10865		89301	TGCAGGTGAGGAATTTGAATATCCAGGGCTGGCAAGGTTCCACATGGTCTGTGGTTGTGAGGCCGGTTGGACGTACTGTCAAATTCTCTAAAACGACACG
578	10886_13	10886		83052	TGCAGGTCGGTAGCTCTCCAGGAATAGGATTGGAGAGTCCTGCGTTTTCTTGTTGAAAACTTCTCTACTCTCTGTCCCTATAGCTAGCTAAACGTGGAAG
579	10886_15	10886		83052	TGCAGGTCGGTAGCTCTCCAGGAATAGGATTGGAGAGTCCTGCGTTTTCTTGTTGAAAACTTCTCTACTCTCTGTCCCTATAGCTAGCTAAACGTGGAAG
580	10887_79	10887		71658	TGCAGGATTAACTCTGGGACAGCCATGTATCCCTTTTCTAAGAGGAAAGGACAGCCATGTATCCCTTTTCTAAGAGGAAAGGACAGCCATGTATCCCTTT
581	10887_81	10887		71658	TGCAGGATTAACTCTGGGACAGCCATGTATCCCTTTTCTAAGAGGAAAGGACAGCCATGTATCCCTTTTCTAAGAGGAAAGGACAGCCATGTATCCCTTT
582	10907_88	10907			TGCAGGGACCTTTCACTTGACTCCCATTTTTTCCTGAGAGTGAAAACATTAACATGACAAATGTAATATAGAGGTGGAAAAACCTCAGCACTTATGCTAC
583	10923_65	10923			TGCAGGCTGCTGATGAGCTGTTTGCTGATGGACTGGTCCTGGGGCTGCCTGCTGATGGGCTGGTCCTTGGGCTGGATGAGGGTCTATCTCATCCTCTTCT
584	10926_13	10926		83696	TGCAGGTGAGAATAAGGCCCTGCTGCCAACACCAACATGACCACAGAGCTGTTACTGGAAGACTGACCCCTGGTCCAGACGACCGCAGCCTTCTGATGGG
585	10938_82	10938			TGCAGGTTAATCCTAACAAGACCCTTCAGCATGACAATGCCATCAGCCATACTGCTCGTTCTGTGCGTGATTTTCTGCAAGACAGGAATGTCTGTGTTCT
586	10939_28	10939		8884	TGCAGGCTGACTTCGGTAGTCAGTTGGACGGTGTTTCCCTCTGACACATTGGTGCAGCTGCCTTCCGGGTTAAGCGAGAGGTTGTTAAGAAGCACAGTTT
587	10945_36	10945			TGCAGGCATGTGATGGCTTACATGTGAATGTCTTGTATAAGATTCTGGTGATATATACATAAACCCTGCCTCATCGGTAGCCCATACATTTAATAAGTTT
588	10958_16	10958		73696	TGCAGGCGGTCACTGAATCTGAGGTGCTAAAGGAGCTCCTTAACCTCTAGCGACGAGCAATCCCGTATCCGGGAGCGTAATCATAGCCTCAAGCTCATTA
589	10958_26	10958		73696	TGCAGGCGGTCACTGAATCTGAGGTGCTAAAGGAGCTCCTTAACCTCTAGCGACGAGCAATCCCGTATCCGGGAGCGTAATCATAGCCTCAAGCTCATTA
590	11029_14	11029	42757		TGCAGGAGCGCCACAAACCATAACCTGATCTTAGCAGAAACCTTGTTGACGCAGGTTGTTTTTGCAACCGGCTGATGTTCATTGTTCCATACGTGGACTA
591	11041_47	11041		23512	TGCAGGATGTCAATGAGGAGGTGAGCAGAGAATAAAAACCACCACTGAAATGTTTTTATATAAATACATACATACATACATACAGACATACATACATACA
592	11041_84	11041		23512	TGCAGGATGTCAATGAGGAGGTGAGCAGAGAATAAAAACCACCACTGAAATGTTTTTATATAAATACATACATACATACATACAGACATACATACATACA
593	11041_88	11041		23512	TGCAGGATGTCAATGAGGAGGTGAGCAGAGAATAAAAACCACCACTGAAATGTTTTTATATAAATACATACATACATACATACAGACATACATACATACA
594	11044_24	11044		64647	TGCAGGATTTCCTGGACATATCTTACTTCAAAGGGAATAAAAGCTTATATTTATAAAGTATAAACTTATAAAATATATTCAGAGCCTAATCATATGGTTG
595	11044_51	11044		64647	TGCAGGATTTCCTGGACATATCTTACTTCAAAGGGAATAAAAGCTTATATTTATAAAGTATAAACTTATAAAATATATTCAGAGCCTAATCATATGGTTG
596	11045_70	11045		82249	TGCAGGCTGCCAGAGCTCTGAGCGTCATCGCCATCATCGCGTCATGCTTCGGCATCCTCCTGGGAATTGCAGGAGGAAAGTGCACCAACTTTGTGGAGGA
597	11073_45	11073		34394	TGCAGGTTCCCTCCTTAAAAATATGTGAACAATAAATAAGAATACCTCCCTTCCTCCCTCCTCCTAAACCTCGGTCCACCCAGTGTCCCCTCACTCCAGC
598	11096_52	11096		86057	TGCAGGAAAATGGACCAACGGGATGCTTCTGTTTCAGTGTTTCCCCTATATTAATTTACCAGCTGCCACGATGTAATATGATGGAATCATTTGAGTCTAT
599	11136_19	11136		80288	TGCAGGATCTTCGGAGACCAGCCAACCGGACAGCTGATGAAACTCGGTTTGCACAACCTAAGAATTTCTGTACAAACTGTCAGAAATCGTCTCAGGGAAG
600	11136_44	11136		80288	TGCAGGATCTTCGGAGACCAGCCAACCGGACAGCTGATGAAACTCGGTTTGCACAACCTAAGAATTTCTGTACAAACTGTCAGAAATCGTCTCAGGGAAG
601	11193_38	11193	73029	4710	TGCAGGAGTGAGTCACTGCTTTGATATTTGCAGAGAACAACAGGGTGTTGTCCAGGTTCAAGCCACGGTTCTTTGGACTCTGGGAGGGGGACAAACTGGA
602	11210_72	11210		11563	TGCAGGGTTGAAATATGCTACCCTCTTTGTTTACTGGTTGTGCTATCATCAGATAATAGCTTCTTATGCTTTCGCCGAAAAGCCTTCTTTTTTGAATTTG
603	11210_74	11210		11563	TGCAGGGTTGAAATATGCTACCCTCTTTGTTTACTGGTTGTGCTATCATCAGATAATAGCTTCTTATGCTTTCGCCGAAAAGCCTTCTTTTTTGAATTTG
604	11221_35	11221		68954	TGCAGGACAGAAAGGAAGGTCCCGGGGTCCAGGGGATTGTTGAAACCAAGGACCAGGAGCCTGGGGATCTTCTCGAATTCCTCCACTCCCAGATCGACAA
605	11223_43	11223	70605		TGCAGGGCTTCATGGCCCCCAAGCAGCAGAAGAAGAAAAAGCAAGAAGGGGAGGAGAGCAGGAAAACTGAGGAGGTGGATGAGGAGAAGAAGCTGGCGGA
606	11271_35	11271		30499	TGCAGGTAGAAAATATGCTGATAAAAATAAATATCCTATCAATCATATTGGCTACACATGGCCTGTCTGCAAAAAACTTCAAACATTGTATCAACTTTTA
607	11271_39	11271		30499	TGCAGGTAGAAAATATGCTGATAAAAATAAATATCCTATCAATCATATTGGCTACACATGGCCTGTCTGCAAAAAACTTCAAACATTGTATCAACTTTTA
608	11286_20	11286	84488	58792	TGCAGGGAGAAACTATGTAGCGGGGCAGGGGAAAAAAAGAGGGAGAAGTTTGACATTGGGAAGAGTCATATTAGAAGAGGTGGGAGATAAGGAAATGTTT
609	11304_14	11304			TGCAGGACTCTTCCGCCCCCTCTGCCCCTGTCCAGCCTGCCCCGTCCCAGTCCACAGCGACCGGGCAATATGGCCACACCGCACGGCATACTGGGAAGCG
610	11321_7	11321			TGCAGGACCGACACAAAACGCAGAAATAAAAATATAAATCATGCCTTACCTTTGACGAGCTTCTTTTGTTGGCACTCCAATATGTCCCATAAACATCACA
611	11328_59	11328	9943	45451	TGCAGGGAGAAACTTTGTAGCGGGGTAGGGGGAAAAGAGGGAGAAGCATCAGAGGTAGTCGCATTAAGCATGTCCCAGTTTAGGTCACCTAGCAGGACAA
612	11339_51	11339		36946	TGCAGGTGAAGAAGCCGGATGTGGAGGTCCTGGGCAGGCGTGGTTATATGTGTTCTGCGTTTGTGAGGCCGGGTGGACGTACTGCCAAATTCTCTAAAAC
613	11339_72	11339		36946	TGCAGGTGAAGAAGCCGGATGTGGAGGTCCTGGGCAGGCGTGGTTATATGTGTTCTGCGTTTGTGAGGCCGGGTGGACGTACTGCCAAATTCTCTAAAAC
614	11364_78	11364			TGCAGGCTCATCCTGACATGACACTCCAGCATGACAATGCCACCAGCCATACAGCTCGTTCTGTGCATGATTTCCTGTAAATCAGGAATGTCAGTGTTCT
615	11370_21	11370	16283		TGCAGGAAGGGTACCACATGAAGGAGGAGGATGTCTTCCCTGTAACAACACAGCGTTGAGATTGCCTGCAATGACAACAAGCTCAGTCTGATGATGCTGT
616	11373_60	11373		44233	TGCAGGTAGCATTAGCTAGTGCTAGTCGGCTGTACCTGCGCCTATACGGCTGTATTTTACGTCCTATAGCTTGTCCTCAACCTTTTTAAACCGTGAGCTA
617	11397_25	11397		67194	TGCAGGCTGACTTCAGTCAGTTGAAAGGCGTTTCCTCTGATACATCGGTGCATCTGGCTTCCGGGTTAAGAGGGCGGGTGTTAAGGAGCGCGGTTTGGCG
618	11423_38	11423			TGCAGGGAGAAACTTTGTACCGGGGCAGGGGGAAAAGACGGAGAAGCATTGGGGATAGTCGCATTAGAAGGGGTGGGAGATGAGGAAATGTTGGACAGGC
619	11425_38	11425		37	TGCAGGCTTGGTTTCCACTATCGTAATCACCCCAGCTGCCAAACTAACCCTGATTCAGATGACCATCCTACCCATGCTAGATTACGGAGACATAATTTAT
620	11432_43	11432		1903	TGCAGGAACAGAATGAATTGGCCATTAACCACTGAAGCCTTTACTCCATCACTGTGCAATCACTAAATGGACAGGGGCTGCTCTGAGAGCTGTCTCATGC
621	11452_54	11452	69678	36366	TGCAGGAAAGGGTACCACATGAGGGAGGAGGATGTCTTCCCTGTAACGCACAGCATTGAGATTGCCTGCAATGACAACAAGCTCAGTCCGATGATGCTGT
622	11478_19	11478			TGCAGGAATGAGGAAAAATGGTGCAGTCAGACCAGGTGTGAATAGTAATGCTGCCCGGCACTGGAATACACCCTTTAGCTCCAGGTTGGGGATCAAAGGA
623	11480_52	11480			TGCAGGGTAGAAATATGCTTCTCTCGCTTTGTTTACGAAGGTGCTGTCCTCAGATAATAGAATTGTTTGCTTTAGCCGAAAAGCCTTTTTGAAATCTGAC
624	11515_20	11515	101730	21464	TGCAGGTTAAACCGTACCTGCTTGGACCGCCTTCAGCATACTTTGCCAAATGTTTCTGTATGTACTGTACGCGCCTAAATATGGGTCCCTCCCATGATCC
625	11515_27	11515	101730	21464	TGCAGGTTAAACCGTACCTGCTTGGACCGCCTTCAGCATACTTTGCCAAATGTTTCTGTATGTACTGTACGCGCCTAAATATGGGTCCCTCCCATGATCC
626	11519_45	11519			TGCAGGTTAACTATACAGTACACTATACACATAAATATATATTGGATATGGGTTTGCAAGAGTTTAAGAAATGTATTAATTTGGGTCACACATAATATTC
627	11543_8	11543		26867	TGCAGGACAGTGTTTGTGTTGTCAGAGGTGTTGGATGAGCAGCTGAAGGCTCTGTGGTTCTCCCCCTTCCACACTGACGACATGGAGGCAGAACTAGACA
628	11576_11	11576			TGCAGGTAGAAAATATACTGATAAAAAATAAATATACTATAAATCACATTCACTCTGCACTGAAATTCAAACACTGTATCAACTTGGACCCACCCAAGGC
629	11593_68	11593			TGCAGGCTCATCCTGACATGACCCTCCAGCATGACAATGCCACCAGCCATACTGCTCGTTCTGTGCGCGATTTCCTACAAGACAGGAATGTCAGTGTTCT
630	11642_54	11642			TGCAGGTTTATTACAACATCCACACTGAGGGAGGTGGCGTGAGAGGAGGGGCTTAACATCATGTATTATTTATTTCTAAATCACAAAGGAGACTGACGGT
631	11659_47	11659		70056	TGCAGGAAGGGTACCACATAAGGGAATGACATCCTCCTTCCTGTAACACATAGCATTGAGATTGCAGGCAATGACAACAAGCTCAGTCCAATGATGCTGT
632	11674_29	11674			TGCAGGGAAAACTCTTGGAGATTCATCAAACTAGTGTAAGCCACACTATACCATTGAGGTCCAAGGCCATAAATGAAGAGCCACACTGACCTGGTCCAGG
633	11711_16	11711		78096	TGCAGGTCGGAAACACAGAACCAAACAGGTGGAGGCTGTGGTGGTGGTGGGTGGGTGCAAGAAAATGCAACTGCATACTATCCATCAACAAACAGCAGTA
634	11736_6	11736	75592	38187	TGCAGGGGGCGACACACACACAGGGTTTATATGGGAGCGGATCACTCTAGTTTACAATTTACACAGTGACGGGTTTATCTGAAATCTCACTGCTTTACTG
635	11763_54	11763		43300	TGCAGGAGAGGAACACAGTGAGGGACAGAACAATGGCATGTCCATTCTGCTAAAAGAGTGTGTGTGGTGTACCTGAAAAATGCACTGTTGACTGAGATGT
636	11763_76	11763		43300	TGCAGGAGAGGAACACAGTGAGGGACAGAACAATGGCATGTCCATTCTGCTAAAAGAGTGTGTGTGGTGTACCTGAAAAATGCACTGTTGACTGAGATGT
637	11811_33	11811		14570	TGCAGGGTCAGCTGAATGACCTGCATGGAAAGTGTATTTAGTTGCAGACTGCTATCTCTCAGATTGTGTCAGATGAGTCTAAGATACTGTAGAATAACTC
638	11817_78	11817		23195	TGCAGGTGTAATGTTTGGATGTACCGATCCTGTGCAGGTGTTGTTACACGTGGTCAGCCACTGCGACGATCAGCTGCCCGCCCTGTCTCACTGTAGCACT
639	11819_28	11819			TGCAGGAGAGAGAGAGCACTGTAGAGCTAATCCACTGTAACCTGATCCTTTGGAACGTCACAGGAGAGTCATGACAGTGATGTAGACACCAAGGATCTTG
640	11822_76	11822			TGCAGGTTCCAGAAATACAGACATTGTCATCTTATAAGAAACATGGTATAGAGGAGATGGACCTACTGGTTTCCCTATAGGTTACAGAGAGCTGGTAGTC
641	11835_39	11835			TGCAGGAAGGGTACCACATGAGGGATAAGAATGTCTTCCATGTAAGGCACAGCGTTGAGATTGCCTGCAATGAGGAAAAGCTCAGTCCGATGATGCTGTG
642	11853_39	11853		89289	TGCAGGGGACGTGTTGTTCAGCCATTACAGAGCTCTACAGTGAGAACATTTTACTTGCATATGAGCCTACATTTTTCAACTGAGGCGCACACGTGCTCCT
643	11863_37	11863	52074	52740	TGCAGGAACAGGCTTCATTTGGGAAAGCAAGTGAACAAGTTTTCACAATGAAACATATTTCATTAAACTGTTGACAGTTGGTCTCTCTGCATGCTTGAGA
644	11872_24	11872		37252	TGCAGGTTTGGTCCTGGAGAAGACAAAGGCTCCAGCGCTGCAGCGAAGGACCTCCTGGTTGCAGGCGTGGATGTCGATGCGGTAGACAGTGAAGGGCTGT
645	11874_64	11874	38251		TGCAGGCCCTCCTGTCGCTGCGTGTGTGTGTGTTTAGTGCGCAAGGTCAACCCTGCTGCGCAACATGGCTTGCCATTCCTGTCTGCAGTGTAGGATTGCC
646	11889_25	11889		14172	TGCAGGCTTTGTTGACTATGAACTTAATTGTTTCCCCAACGTGTGGGACAGTCTGTTTGTTCCCACACTCAGGATTCTGACTCTCTATTGGTTACACAGA
647	11956_44	11956		29455	TGCAGGCCGTCTCCTGTCTTCGCTGGGTGGTTTGGACAATTGTCACAAAGTGAGAGAGACTCCAAGATGGATGTTTCTTCAAAAGCGTCCCCGCTTCAAT
648	11990_22	11990		44674	TGCAGGCGGTAACTGAGTCCAAAGTGCTTAAGGAGCTCCTTAAACTTGACCCCAAAAAAACATATTTCTTCTTTAATGCTGCTGCCCCTTAAATCGCCTG
649	12095_36	12095	7673		TGCAGGGTTGAAATATGCTTTTCTCTCTTTGTTTACGGAGGTGCTATCCTCAGATAATAGCATAATTTCCTTTCGCCGAAAAGCCTTTTCGAAATCTGAC
650	12095_38	12095	7673		TGCAGGGTTGAAATATGCTTTTCTCTCTTTGTTTACGGAGGTGCTATCCTCAGATAATAGCATAATTTCCTTTCGCCGAAAAGCCTTTTCGAAATCTGAC
651	12104_15	12104		5541	TGCAGGAGAGGAAGAGAAATGGATAAATCCAGCAGCTAGGGAGTCCCCAATGTAGGTATCCATAGCCTTGGTCTCTGGTCCCAACAGAGAGCACAGATGT
652	12127_14	12127	58686	33663	TGCAGGCAGAGCCGCGGGTCAAGGAAGGGGGACTGTCGCGTGTTCTCCCGCTCCCCTTCTCCGGCGCTCGATGTCTCCAGATTATTACGCACACCTGCCA
653	12127_16	12127	58686	33663	TGCAGGCAGAGCCGCGGGTCAAGGAAGGGGGACTGTCGCGTGTTCTCCCGCTCCCCTTCTCCGGCGCTCGATGTCTCCAGATTATTACGCACACCTGCCA
654	12145_9	12145			TGCAGGGCTCCAATAGAGCACATGGGCAGCACTGTGGACTCTCAATCCTCTCTCTGGGAGGACAGGCGCACACTGAACCTGGAGATTAGGTTACAGCTAA
655	12155_44	12155	81385		TGCAGGGACAGGGGATTAAAAACAAAAAAAAATCTAATAAAAATATAGGATAAAACACACATCACGACCAGAGAGACACCACAACACCACATAAAGACAG
656	12189_12	12189			TGCAGGAGAGGAAACAGCAGGGGTCAGGGTGAGGTCAGGGATTAAAAAATATATATTAAAAAAATTAAATTAAAAATTAAAACCAGGGTCAGCTCACAAA
657	12199_76	12199			TGCAGGGGTCTGTTGTGGTCCAGACAATGTGCTGGGAATGGAAGAGGTGAGCTGGGCTTCCCCTGGTGTGATGACAATTCCAACACTGCGAGGTGGAGAA
658	12202_21	12202			TGCAGGTGGTGATAGTGTAAAAATGTGTTTCGAAAAAGAGCGCGTGGAACGGTGGAACAGGAAAAACAACACTTGCTAGCAGCTATTCAGCTAGATAACA
659	12206_38	12206			TGCAGGAAGCCACGCATCAGGTGCCTTGCTCAGTCACAAACAGACAAACACCGACCGGACAGCTGTGTCAAAACATTGTGTATACGAGTGACAACAATAA
660	12265_6	12265		43662	TGCAGGCTTCACCCGTGGCCTAGGGCCTGATCTGAGGGTGCAACCAGCTGGGAGCAGCTAACATACCCTAATCCTCTGAGAGCAGCAAACATACCCTAAT
661	12265_15	12265		43662	TGCAGGCTTCACCCGTGGCCTAGGGCCTGATCTGAGGGTGCAACCAGCTGGGAGCAGCTAACATACCCTAATCCTCTGAGAGCAGCAAACATACCCTAAT
662	12267_85	12267		7247	TGCAGGAAACTGTCTTGAGTCTGAGCTTTGTGTTGTCTCTGTCCTCCAGCGCCCCTGCCCTCCTCCCTCTCAATTCAATTAAATTAATTTCAAGAGGCTT
663	12280_84	12280			TGCAGGCGGAGAGACCGACAGAACAGGCAAAGCTCAGTGCCACGTTGTCTGGGACAATGATATCATATTTAAATGCATGAATTTAAAAAAAAATAACGTA
664	12331_18	12331	83505	50468	TGCAGGAAGGGTATCACACGAGGGAGGAGTATGTCTTCCCTGTGACGCACAGCGTTGACAACAAGCTCGGTCTGATGATGCTGTGACACACCGCCCCAGA
665	12347_11	12347	72809	7264	TGCAGGAGGGAAGCACCACCAGTGATGTCACTTCTGTAACTGGGGCTTGACAGCATGAGCGTCCCTAACAGCCCTTTAAATATCGCAGGCGGCGCTCACA
666	12347_18	12347	72809	7264	TGCAGGAGGGAAGCACCACCAGTGATGTCACTTCTGTAACTGGGGCTTGACAGCATGAGCGTCCCTAACAGCCCTTTAAATATCGCAGGCGGCGCTCACA
667	12364_63	12364	41569	86183	TGCAGGTTTTCTGTTCTACCTGATAATTAATTGCACACAGCTGGTGTCCCCGGTCTAAATCAGCCCCTCATTAGAGGGAAACAATGAAACAATGCAGTGA
668	12366_8	12366		53737	TGCAGGAACGGGGGCTGGGATTAAAAATTAAAAATATAGGACAAAACACACATCACGACAAGAGAGATACCACAACACTACATAAAGAGAGACCTAAGAC
669	12395_36	12395		3613	TGCAGGTATAGTGCTTTATAACTTGTTATAAGAATGCATAAGCCTTTATAATGTCTTATAAACAAGGGATGTGTTATGTCTCAATGTGTCCACATTTAAT
670	12395_37	12395		3613	TGCAGGTATAGTGCTTTATAACTTGTTATAAGAATGCATAAGCCTTTATAATGTCTTATAAACAAGGGATGTGTTATGTCTCAATGTGTCCACATTTAAT
671	12403_64	12403		75489	TGCAGGTTAGGTCAGGCTGGCTGGACAATAGATGACATTTAACCTCCGACCTCTCCTCACCTGCATTTGGGTCTTGGGTTGCTAAGGGTCTCTCAGCCAG
672	12430_83	12430			TGCAGGATGGCTTCGGTCGTCAGTTAAACAGTGTATCCTCTGACACATTGGTGCAGCTGGCTTCCTGGTTAAAACGAGAAGGGTGGTAAGAAGTGCGGCT
673	12440_44	12440		27446	TGCAGGGAGAAACTTTGTACTGGGGAAGAGGGAGGAGCATCGGGACGAGTCGCATTAGAAGGAGTGGGAGATGAGGAAATGCTGGATGGGCAAGGAGACA
674	12454_14	12454		6250	TGCAGGTACAGAGAGCCATTTCCATAACTGTGTTGTGTGTCTGGGAGGCCTCAGGGTTCCATGCATTGTGCTGTGCAGACAGAGATCTAGTAATCATTTG
675	12457_88	12457			TGCAGGATCGTCTGAGGAGTATGGGGGGGGAAACTAATTCAGATTGGCTTGGCTTATCTCCCCAGTGGGTGAACCTGGCTCCCAAGTGCGTGAGCATTTA
676	12462_58	12462	59524		TGCAGGTGGATTTGATGGTTGTGGCACCTTGTAGTTACATGTAACAAGGTCATATTTTAGTTTGAGTTATTAACATTGTAATTCACAGGTGACTTTCAAA
677	12522_43	12522		39520	TGCAGGTGATTGGCTGGAGGATAACAGAGGAGACTGGGCGGCCATCTTGGATTCCCAGACCCAGACGGGTGCAGCCAAGGGCCCGGGGGATGACATCACT
678	12533_73	12533			TGCAGGCCCAGGCATGGATCAAAGCTGGAGAGACATTCAATGATGCCATCTTCACAGACGAATCAACCTTGGCACTTGAGCAATTTGCTCAAAACTGCTA
679	12543_45	12543	113061	64185	TGCAGGGTTGAAAAATGCGTCTCTCTCTTTGTTTACTGGGGTGCTATCCTCAGATAATAGCATATTTTGCTTTCGCCGAAAAAACTTTTTGAAATCTGAC
680	12578_55	12578	19790	64713	TGCAGGCGCCCGGCACGCCACAAGGAGTCGCTTGAGCCCCCCGGCCAAACCCTCCCCTAACCCGGATGACGCCTGGGCCAATTGTGCGCAACTCTATGGG
681	12589_16	12589		73095	TGCAGGCCACTTAAATGACCTTAAGTGGCATTTCAGGCCACGTGAAGGATGTCAGCGCAGCAGCGTTCAGATGCCTTGACTCAACTCCCCTTTGTCACAG
682	12589_39	12589		73095	TGCAGGCCACTTAAATGACCTTAAGTGGCATTTCAGGCCACGTGAAGGATGTCAGCGCAGCAGCGTTCAGATGCCTTGACTCAACTCCCCTTTGTCACAG
683	12628_86	12628			TGCAGGAAGGGTACCACATGAGAGAGGAGGATGTCTTCCCTGTAATGCACAGCGTTGCCTGCAATGAGAACAAGCTCAGTCCGATGATGCTGTGACCCTC
684	12663_16	12663			TGCAGGGAGTGGGATCACGGCCAGGGTCACCATTGTCCAGCGCCCTTGGAACAATTAGGGTTATGTGCCCTTCACAAGGGTACAGCTGGAGGTTTTGGCC
685	12673_36	12673		39095	TGCAGGCGCCCGGGCCGCCACAAGGAGTCGCTAGAGCGTGATGAGCCAAGTAAATCTCCCCCTTGGTCAAACCCTCCCCTAACCCGGACAATGCTGGGAA
686	12702_72	12702	49988	33680	TGCAGGCTGACTTCGGTTGTCAGTTGGACGGTGTTTTCTCTGACACATTGGTGTGGTTGGCTTCCGGGTTAAATGGGTGTTAAAAACCTCTAAGGATCCG
687	12796_20	12796			TGCAGGAGCGAGTCAGTAATGTTATGTTTGCAGAGAAAGACAGGGTGTTCTTCAGGGTCACGCCAAGGTTCTTTGCACTCTGGGAGGGCAACGCTGTGGA
688	12806_22	12806		36710	TGCAGGCTCTAGTACCCAAATAATATCACATTCTACAGTGGTGTTACCAACATCAATACCTTCGGTGTTATGGCTGTAAAAACATTCATATATTCCTTTA
689	12816_11	12816	22386		TGCAGGTCTCCAGAGAAGTTGGTATATTGTTATGGCTATAATTAATATTTTCAAGGACCTCTGAGTGTGTTGTGTGTTGTGGTTACAGCCCAGTTGTCAG
690	12833_71	12833		12137	TGCAGGGTAGCCGGCAGGGTGGCCTAGTGGTATGAGTGCTGGACTAGTAAATGAAAGGTTGCAAGTTCATAACCCTAAGCTGACAAGGTACAAATTTGTC
691	12833_76	12833		12137	TGCAGGGTAGCCGGCAGGGTGGCCTAGTGGTATGAGTGCTGGACTAGTAAATGAAAGGTTGCAAGTTCATAACCCTAAGCTGACAAGGTACAAATTTGTC
692	12867_20	12867		8926	TGCAGGGAGGAGGTGAGATCCCTGGTGGAGTGATGCCAGGAAAATAACCTCTCCCTCAACGTCAACAAAATGAAGGAGCTGATCGTGGACTTTTGGAAAC
693	12870_82	12870			TGCAGGGTAATCGAACTGGCCACATCTAATGTCAAGCCACAGGTCATTGGTGAGAAACCTTGTTAAACCCTAAAAGAAAAAGAAAAAACACGATTGCATT
694	12888_51	12888		69235	TGCAGGGTATTTCATATGTGAGAACATGTTTGGCTACAGCACTAGTAAGAGCGGGAACCTGAAACTCCGTACTCTACTTACATTTACTCGCCTTCAGGTA
695	12888_68	12888		69235	TGCAGGGTATTTCATATGTGAGAACATGTTTGGCTACAGCACTAGTAAGAGCGGGAACCTGAAACTCCGTACTCTACTTACATTTACTCGCCTTCAGGTA
696	12903_30	12903			TGCAGGCGGAGTAACAACACACATATATATATTTTTTTAAACACACAAACACTATCACCCAAATGTATCATCCCTGAAAATACTATTATATATTAAAGAT
697	12910_71	12910		11667	TGCAGGGCACTAGGCTCTGGAAAAGTCTCTGATTACATCATCTGTGTCATGTACAGTAGGTACTCCTGCCACTTTGTCTCCTGCTCTCAATCCCAATGTG
698	12914_75	12914		65495	TGCAGGATTCCTTTTTCAGCACAGTCATATTAGGGAAGATTATTTTTCGGACCTGCTCAAAATGAGTCAGAGGAGCCCTGGGGTTACACAGTTGAAACAT
699	12918_68	12918			TGCAGGTTTGAGACAAAATGCCATGGTCACTGGTAATGAAGTAGGCCTAGATCATCACTTATTCAGTACATTTCTCAAAAGAAACAGCAAAGGCCTACAG
700	12953_42	12953		3957	TGCAGGTCGATACTGTGTTAGAGATTGATCTGCTGGAGTCCTCTGGTGTTATTCCTAGGTTTAAATTATGGCAACGATGGGAGATAGACTCCCACATAGA
701	12974_51	12974	68171	20124	TGCAGGCACCTGGCCCGCCACAGGGAGCCACTAGGACATGATCTTTCAAGTAAAGCCCCCCTGGCCAAACCCTCCCCTAACCTGGATGATGCTGGGCCAA
702	12974_75	12974	68171	20124	TGCAGGCACCTGGCCCGCCACAGGGAGCCACTAGGACATGATCTTTCAAGTAAAGCCCCCCTGGCCAAACCCTCCCCTAACCTGGATGATGCTGGGCCAA
703	12986_38	12986		14135	TGCAGGCTCATCCTGACATGACCCTCCAGCATGACATTACCACCAGCCATACTGTTTGTTCTGTGCGTGATTGTCGTGAATGTCCGTTTTCTGCCATGGC
704	13029_66	13029	20420	79698	TGCAGGAGCGGGTTTTTTCTTTGTTGGAAAGAGGGATGGGGAATTACGTCCCTGTATCGATTACTAGGGTTTAAATAACATTACCAACAATAACTGTTGC
705	13051_23	13051		90995	TGCAGGCATTTTAGGCCTTCCTCAATGACTGGTCCACATATGTGTCACCACTGAGGTTAGTCTAGATGAAAACCAAGACACTTGGTTGTTGTTAACACTG
706	13051_53	13051		90995	TGCAGGCATTTTAGGCCTTCCTCAATGACTGGTCCACATATGTGTCACCACTGAGGTTAGTCTAGATGAAAACCAAGACACTTGGTTGTTGTTAACACTG
707	13092_72	13092		32714	TGCAGGTGTTCCTGGATGGAGTGTCCGTGGCAACGCTGCAGTCGTTGATGTTGTGTTACCCGGACCGTCTGTATGTAGAACTGACTGTCACCCCCACTAG
708	13125_79	13125		49246	TGCAGGCCTTTTGCCTTTTGGTCATTGTAAATAAGAATTTGTCTTAACTGACTTGCCTAGTTAAATAAAGGTTACATTTAAAAAAATAAACACGTTTCTG
709	13132_26	13132			TGCAGGTTCTTCCTCCAGACGTTGACGGCCGCAAAGGCCAGCTGCATCTGCTTCCTTCGGGCGTCTTTGTGTCGCTTGTAGGCGATCTCAATAAAGATGA
710	13150_78	13150		30314	TGCAGGTGTAGCAAAAGCCTACAACTATTTTAGCACTGTTTCGCGCTGCTCTGAGGCAAGCATGGGGACTGGTCTTGAGAAATCAATGAGATTTTTACTT
711	13167_65	13167	44934	24693	TGCAGGAATTGAACCCACAACCTAATCCTGGATGTTGCTTCCTTCATGCTCTTACCAACTGAGCTCTATAGCAGTCAGAACCGCCTTGCCTTGACTGAAT
712	13178_50	13178		36000	TGCAGGTTCCTCTTAATTTTCCATTAAATGTTTTCCCTCTTACACCAGACATTATGCAGGATTATAATAATTTAAAAAAATGGGCTGATTTACATTTAAA
713	13178_73	13178		36000	TGCAGGTTCCTCTTAATTTTCCATTAAATGTTTTCCCTCTTACACCAGACATTATGCAGGATTATAATAATTTAAAAAAATGGGCTGATTTACATTTAAA
714	13192_84	13192		49921	TGCAGGCTTCAAGTGGTGGCAGAGCCCCTGCGTGATGAACCGGTGAACCACTCTATCTGCCTGCATATTCCTGTCAATTGGCTGAGTGGGAGCTAAGTCC
715	13215_56	13215			TGCAGGAGGAGCTTGACAGCCCTGAGCTCCAAGAGGCATATGCAGAGCAGGTACAGACCTCCACTAACACTCACTAACAGAAAAACAAGCTGTTCCATCA
716	13223_86	13223	54255		TGCAGGCGCGACACAAAACGCAGAAATAAAAAATATAATTAATGCCTTACCTTTGACGAGCTTCTTTTGTTGGCACTCCAATATGTCCCATAAACATCAC
717	13248_51	13248	78180	91391	TGCAGGTTCGGCCTGGGCCTGTGATACCCGATACCCGCTTTAGTTGTGCATGGGCAGTTTCTCTCTTGTTTCTCTTTGACAGTCATTTAATTAGACAAAC
718	13250_38	13250			TGCAGGAGACAAAGCTTCAGTTAACCTCCACCTAGCTGCTTGTACACCTTATGACAAAAATGTGTCACAGAGAAGCATTGTGTTTGACCAGGCTTGGTGT
719	13255_21	13255	36561		TGCAGGCAGCATGCCAATTGCATGCTCCCTCAAAACTTGAGACATCTATGGCATTGTGTTGTGTAACAAAACTGCACATTTTAGAGTGGCCTTTTATTGT
720	13258_88	13258			TGCAGGAGGTGGAATTTGCTGCTGTGTCCTTGGTAATGTGGTCATACTTAGTGGCAGATCACTTAGTGGCAGATTCATTCAATACTTAATGTAGGGCCTG
721	13265_50	13265	42763	17142	TGCAGGGAGCCACCATTGGGAGGCATGAGGAGCTGTTACAGGACATTCTGGAAGGGCTTCGTTCTCTGACGGAACGCCATGACCAAGGGTGTAATGCTGC
722	13311_47	13311		59005	TGCAGGGTTCACTACTACAGCTTGTTATGGTACTGTGTCTAAGTGCGCACTGTATGACCTTGTTGTAACGTATGTCATTATGGGTTGCTGTTGTTGTTGT
723	13316_64	13316		53481	TGCAGGCTGTCTCGTCGTTGTTCGTAATCAGGCCTACTACTGTTGTGTACTTCAGGATTGAGTTCGAGGCATACGTGTCCACACAGTCATGGGTAAACAG
724	13332_25	13332		33946	TGCAGGAGCGAGTCACTGCTTTGATCTTTGCAGAGAACGACAGGGTGTTGTCCGTTGTCATGCCAAGTTTCTTTGAACTCTGGGAGGGTGGCGCCGCAGA
725	13337_17	13337			TGCAGGCACTCAACCCACTGTGGAACACATTGCACATGTGCCCTCAGAAGCCAATCTGTCCTTTTGTTCTTTAGGTGAACTCTTATGTATAATTCAAGGT
726	13358_83	13358		2926	TGCAGGGTAGAATGAAGTAAGGTATGTCAGACAAACATAAGACAACAGAACATCATTCATTTTCTATTAACAAGCCTATTATTATTAACACAGTGTTAAT
727	13363_43	13363		11783	TGCAGGTCTTTGATGTCAAAACAAATGTTAATAATCTCAGGCTGCAATTTGACAGGCCTCAAGAGCTAATACTATTGTTTTCTCACACTTGAACTCCCTC
728	13430_25	13430			TGCAGGTGAAGAAGCTGGATGTGGAGGTCCTGAGCTGGCGTGGTTACACATGGTCTGCGGTTGTCAGGCTGGTTGAACGTACTGCCAAATTCTCTAAATG
729	13435_58	13435			TGCAGGGGAGAAATCAATGACTCCTCTCTCTCGCCCCTCCCCTCTCTCGCTCTCTCTCGCTTCCCCTTCTGTGGAAAGGTTGTGGACATGGTTTAATTTT
730	13480_31	13480			TGCAGGCTCAGACCTGTTGGATCTAGGGCCAATCCCCCCAGAAATGTCTGGGAACTTGCAGGTGCCTTGATGGAAGAGTGGGGTAACATCTCACAGCAAG
731	13514_73	13514		76797	TGCAGGGTAGGATGCAATCCAAGAGTGTGCAGAGTCTGAGATTCCTAGTCCTTGAGAGGGTGGAGAGGGGGATATGATGGTTCACAGTGTTGAAGGTAGC
732	13517_52	13517			TGCAGGCGCCCAGCCCATCACAAGGAGTCAGCCCACCACAAGGAGTCAGCCCACCACAAGGAGTCAGCCCGCCACAAGGAGTCAGCCCACCACAAGGAGC
733	13518_51	13518			TGCAGGCAAGACCTACATTCCTGCGTCCATCAGACCCCAACTAATGCAGTGATGCCATACCTCGCTGAGTTCTGGCTATCCCGGAATCACCTGGACCACG
734	13525_88	13525		90537	TGCAGGCGCCTGGCCCGCCACAAGGAGTCGCTAGAGCGCGATGAGCCAAGTAAAGCCATCCCGGCCAAACCCAGACGACACTGAACCAATTGTGCGATGC
735	13549_13	13549	33320	33444	TGCAGGATCCACCAACATAATATGTATGCAGTCATTGCCCTGTAAGTCATTTGGGTAAAAGCACCTGCTAAGTGCCATTTGCTTTCTAATGAAGAATACA
736	13555_67	13555		39796	TGCAGGGAGTGATCTGGCAGCCAGACGGTTACCAGCTACATTATCACTGTATACGGCAACAACAGCAAGTATTGTTGTTATGCCTTTCAGAAAGGCACTT
737	13566_60	13566		9801	TGCAGGTTGAGGGACGAATGGACTTCCCACTACAGTTTCACCTAAAGTCATTCTGGAGAGGGCAGAGTGCACACTAGGGCAAGGAAGAGCAGATGAGATA
738	13575_29	13575	69505	64036	TGCAGGGTGTGGGAGGAGAGGAAGGAAGGCGGGAAAATTAATGCGAGTCAGGACTCAGTGGAGAAAAGATATGATGCAAGGGGATATGATGAGATATTTT
739	13579_18	13579			TGCAGGAAAAAAATATTTTGTTGAAAAACAACTAATAGATTAGGTATGTTTGGGAATAGCATTGTGTGAATGTGAAATGAGAGTTGTGTGAGTGTGTAAA
740	13588_67	13588			TGCAGGGTTGAAATATGCTGCTCTCTCTTTGTTTACTGTTGTGCAATCATCAGATAGTAGCTTCTTTGGCTTTCGCCGAAAAGCCTTTTTGAAATATGAC
741	13609_38	13609			TGCAGGTGGTCAAGACGGACTCCCCTGGCAGCAACGGCAATCTCCACCACCACCACCAGAGCCACCAGGGCCAGCATGGGGCCAACTGCAACGGGGGCTC
742	13625_53	13625			TGCAGGAACTCAGTGGTGAAATCAGTGGATAGGGTTATTGAGTGCAATATCCAATGGTTGCATGACCCTGACCAGTGTCCAATTTTTTGTTGTTATTTTT
743	13630_9	13630			TGCAGGCACATTTGTGAATTTTAGGCATGCATGCCCATAAGTCCCTGCATGCATCAGTGCATGCATGTGTGTCGCCCGGCCATGCGTGTGCATGTGTGTG
744	13664_11	13664	64113		TGCAGGCTATAGGGTCTAACACCATTGGGCTAACCAGCAGGTTTCCACATTCCGCTGGTCGGTTTATGAATAGGAGAGGAGTACGTGGCTGCCTGGCAGG
745	13678_89	13678		26562	TGCAGGGTTGAAATATGCTTCTCTCTTCAAAAAATAATTTTTGAAATCTGACATGTTGGCTGGATTCACAACACGTGTAGCTTTAATTTAGTATCTTACA
746	13709_60	13709	75325	64451	TGCAGGAAGGATGAGTAGACAATATAGCGTAGGGATTCTCAGAAGACATTTAAGAAATTCAACTAAATTGTCAACATTGACACTCGAATGACAGAGAAGG
747	13726_79	13726		27602	TGCAGGTGGTAAAGAACAGTCCTGATAGGTAAAGAACAGTCCTGATAGGTAAAGAACAGCCCTGATAGGTAAAGAACAGCCCTGATAGATAAAGAACAGT
748	13733_33	13733		46414	TGCAGGCCTGTTTGAGGGACAACAGGACAGTACATATCAGAATTCTTGGACTTCAGCTGAGACCCTCCCTTTACACTTCCTTTAAAGCATGATGCTCTCA
749	13765_80	13765			TGCAGGTGAAGAAGCCGGATGTGGAGGTCCTGGGCTGGCGTGGTTACACGTGGCCTGCGGTTGCGAGGCTGGTTGGATGTACTGCCAAATTCTCTAAAAT
750	13770_74	13770	46110		TGCAGGGGGCTCTCCTACCTAGGGATCCAGGAAGTGCAGACACAGGAGTGGTGGGACTAGGAGCTTTCTCACAGCGTGAATAGTTTAACATGATGAGGAC
751	13776_19	13776			TGCAGGAACTCGGCCGGGGCGGTCTACCACCAGGCTCGAATAAACGTAAGAGGTGCTTGTCAGATCAGCTCCTCCAAAACAACAAAAACATACACCTAAC
752	13786_33	13786	43180		TGCAGGTGTACAGTGCTGTTAGAAGTTCAAAAAACAGTCAGCACCCATTTTGTTTTCATCGTGGCAGTACCTCTGCACCTGGGACAGGATTTTACTCCAC
753	13793_62	13793		26765	TGCAGGTGAAGTGGACGGCCGGATAAAACCAGCCTCCAGCGCCTCCTTAATTATCTGTTCATGGCTGCAGTCTCTGGACCTGAGAGAGAATACAGCCCTC
754	13822_60	13822			TGCAGGTACCTCTCACTGTCTCTCCTGCAGCAGTCCATTCAGCTGGTGTCAGGTACCTCTCACTGTCTCTCCTGCAGCTGGTGTCAGGTACCTCTCACTG
755	13851_76	13851		40282	TGCAGGTTTTGGCTGGAGGGCTGTTGTGCAGATCAGGGTGTGTGTTCCCCTGTGTGTGCCCGTTTGTGGTGTGTGTGCAGCAGCTGTGTATCTTACCTAG
756	13862_72	13862			TGCAGGGTATTGCGGGGATCCTCCTCGGTCAGGTTGTAGGCCTGCCACAGGGAGATCTCCTCACTCTCCACAGAATCCATATTCTCCTTCCCAGAGGTGG
757	13869_38	13869			TGCAGGCATACATAACCTGTAGTATTTACTGTCTATGCACACTAGGTAAGACCTGGGCAGACCATCCCCTGTATTTTGGTTTGTGTGCCAGGAGATGCTA
758	13872_55	13872		61128	TGCAGGCTCATCCTGACACGACCCTCCATCCAGCATGACATTGCCACCAGCCATAATGCTCGTTCTGTGCGTTATTTCCTGCAAGACAGGAATGTCAGTG
759	13887_34	13887	15940		TGCAGGGTTGAAATATGTTTTCTCTCTTTGTTTACGGAGGTGCTACCCTCAGATAATAGCATTGTTTGCTTTTGCCGAAAACCCTTTTTGAAATCTGACA
760	13892_71	13892		47347	TGCAGGCAGAGGAGGGTCGTTAGTGATTGGAGTCACCTGGGATCAGAGTATTTAAACTGTCACTAATCACCTCTCTCTCTCTCTGCTCCTCCAGGTATGA
761	13907_50	13907			TGCAGGAAGGGTACCACATGACGGACGAGGACGTCTCTCCCTGTAATGCACAGCATTGAGATCGCCTGCAATGACAACAAGCTCAGTCCGATGATGCTGT
762	13918_28	13918	16769	71422	TGCAGGCCAGTGAACCTGAGGCTAATAGATCAAGGGTGAAGTGATGACAGACTCTTTAATGGAAACATACTGCAACCTGGAAAACAGGAGCTACAACCCA
763	13938_34	13938	38752		TGCAGGTGTAATGCTTCAAAACCTGTTATAAGCACGTCTGAGACTTTATAATGTCTAATAATAAGCCCTATAATATGTTTTGTCTCATATTTCAACTGAC
764	13958_85	13958			TGCAGGAAGGGTACCACATGAGGGAGGAGGATGTCTTCCTTGTCACAGCATTGAGATTTCCTGCAGTGACAACAAGCTCAGTCCGATGATGCTGTGACAC
765	13970_48	13970		38905	TGCAGGCTGACTCTGGTTTGTTTCCTCCGACACACATTGGTATGACTGGTTTCCAGGTTAAGCGGGCAGGTGTTGTTTCGGAGGACGCATGACTCAACCT
766	13976_37	13976		764837	TGCAGGGCAGATATCCCAATTATTTGCATAAGTAAGCAACGCAGAGGAAGTAGAGCCGTATGCCTCGTCCGGATCAGCAGAAGGTGACTAGGAAAGCTGC
767	13995_83	13995			TGCAGGATCGTCTGAGACCAGCCACCCAGACAGCTGATGAAACTAAGGAGTATTTCTCTGTGATTGGCTGGTCCTGGCTCCCCAGTGGGGGGGCTGTGCC
768	14001_16	14001	59362	10786	TGCAGGACGTGGAGCCCGTGTTCTTGAGGGGAGTGGGAGAAGACGAGTATGTCATCAATGTAGATGAATATGAACCAGTTCAACATGTTGCATTCACCAG
769	14006_25	14006	5527	75505	TGCAGGAGCTGGAGGCAGTGTCGTCACGGTTATTATTACTCTCGTTTCCGGTCAGTCCCGTCTCCTCTTCAGCCACGGGAACAGACGCCTCCGGTACCGC
770	14006_86	14006	5527	75505	TGCAGGAGCTGGAGGCAGTGTCGTCACGGTTATTATTACTCTCGTTTCCGGTCAGTCCCGTCTCCTCTTCAGCCACGGGAACAGACGCCTCCGGTACCGC
771	14017_81	14017		67607	TGCAGGGTTGAAATATGCTCTCTCTTTGTTTACTGTTGTGCTATCATCAGATAATAGCATCTTATGCTTTCGCCGAAAAGCCTTTTTAAAATCTGACATG
772	14023_81	14023		33448	TGCAGGACTTTGTCTATGGAAAATACCTCTGCAAAGCTAAACTACTACAGGAGCCATACCAGAAAGCAATGTGATGTGATTACAAACAGTTTACAGCCAG
773	14061_41	14061		89935	TGCAGGTGGTGAGTTTATCTTCTGAAAACATTTCTAAAGACGCTTTGTGCAGGAGTACGACGTATTGAGGTAGATATGTACATGAAGGCAAGGTAAAGTG
774	14076_35	14076		9734	TGCAGGAAAGGTAGCACACGAGGGAGGAGGATGTCATCCTTGTAACGCACAGTGTTGAGATTGCCTGCATTGACAACAAGCTTAATCCGATGATGCTGTG
775	14076_52	14076		9734	TGCAGGAAAGGTAGCACACGAGGGAGGAGGATGTCATCCTTGTAACGCACAGTGTTGAGATTGCCTGCATTGACAACAAGCTTAATCCGATGATGCTGTG
776	14102_79	14102			TGCAGGTGATGAGTGGTTCAGGCTCACAGAAGAAGTGTAGACCGGCGCTCACGTGAAACTCCAGCGCACTGTCCACCATCAAAAGGAGCAGGCAGACCGC
777	14103_64	14103		38987	TGCAGGCTCATCTGACATGACACTCCAGCATGACAATGCCACCAGTCACACTGCTTGTTCTGTGCGTGATTTCCTGCATAACAGGAATGTCAGTGTTCTG
778	14120_87	14120		79282	TGCAGGCTGGAATGTACACACACAGCCTGAGCAGTTGAATACAGAAGACACACACATGCGTGTAATTCACCATAGAGCATTGTGTTACAACAGTGAGATG
779	14125_13	14125	13601	26139	TGCAGGTCATAGTAATGATTTGAGGACTGACCATAGAGCTACTCAAGTGCTGTGGCCCCAAGAAGACCAGGAGGAACTGAAGAGACAGGTGATTAAGGCC
780	14134_52	14134	18677	24809	TGCAGGGCCCCTCCTCTCCTGAGCCCAGTGTCTGCTGGTCCTTACCTCAAACCTAAAGCAGTACACTATGTTGGGAGTAGGGCTCTGGTCTGAAGCAGTA
781	14144_74	14144	49066		TGCAGGCTCATCCTAACATGACCCTCCAGCATGACAATTTCACCAGCCATACTGCTCATGCTGTGCATCATTTCCTGCAAGACAGGAATGTCAGTGTTCT
782	14145_16	14145		3592	TGCAGGCCTACTTGTTAGCTCTCTACCAAGGGTGTGAGCATGAACTCCTCTTAGCCCCCTTGCTTGTCTCTCCCACCGTCACGCCTCTGGAAGACTCATT
783	14152_31	14152	73083	68422	TGCAGGACATATTACCCTCAGATACTTACAAAGACTTGTAGGTTGTGTCTGAAAAGGTCAGAGCAGTCAGAGAGATGTTGTAAAGGTTCAATGGTGTCCT
784	14167_44	14167			TGCAGGCGGTCACTGAATCTGAGGTGCTAAAGGAGCTCCTTAAATTTGACCCCCAAAAAACATCTGGGTCAGATGGTTTAGACCCTTTCTTCTGTAAGGT
785	14197_70	14197		1088	TGCAGGACTTGATTTTTGGCGTGTGGTGAGCATCTCTTTATTATGGACAGACTCTTTACAACTATTGATTCTATACGTTTTGACCATGACAGTTTAAAAG
786	14209_59	14209		72203	TGCAGGCTAGGTCTGGAGCACGGAGGAAAGCTGCTACTTATATCGTGTACTTTGGTATAAAGCTAACAACAATGTGAGAACTATGAATTACAGTGTTGCT
787	14209_84	14209		72203	TGCAGGCTAGGTCTGGAGCACGGAGGAAAGCTGCTACTTATATCGTGTACTTTGGTATAAAGCTAACAACAATGTGAGAACTATGAATTACAGTGTTGCT
788	14222_81	14222		39662	TGCAGGACTTGCTTTGTGGAGTGTGGTGTCAAAAAAGCAGAGCCTCTCCCCGTCTTTACAACCATTGAATCTATAGGTTTTGACAATGATAGTTTATAAT
789	14230_71	14230		62449	TGCAGGAGGCCTTTTGGTAGGCCGTCATTGTAAATAAGATTTTGGTCTTAACTGAGTTACATAGTTAAATAAATAAAATGATGTATACAATTAGGAACAA
790	14251_47	14251	12655	48359	TGCAGGTGTGACACAAAACGCTGAAATAAAATATAAAACATGCCTTACCTTTGACGAGCTTCTTTTGTCCAATATGTCCCATAAACATCACAAATGGTCC
791	14261_67	14261	56221	8801	TGCAGGTTCCTCCTCCAGCGCATGGTGGCCAACGCCAGCCTCTTCTGCTGGGAGCTGATGGACGGTAGCACATCCAGGATGGAGCTTCTGCCCCAATCAT
792	14264_13	14264	26472		TGCAGGAGTGCTGACTACGGGTGGGTGCTGCTATGGTGACCAGTGAACTGAGATAAGGCGGGGCTTTACCTAGCAAAGACTTATAGATGACCTGGAGCCA
793	14310_18	14310		2914	TGCAGGTTCTAGTTTGATCTAATTTTGACTATTGCTCTGTGATATGGTCAAGTGCTGCAAAGAAGGACCTAGAAAAGCTACAGTTGCCCTAGAACAGAGC
794	14320_37	14320		60398	TGCAGGGCAGAGTGTCTGCGGGTTTTCTTTTCGCTCCCCCCTTGTAGTTCATTAATTAATTAAGGAATTGATCAGTTAGGAACTCCCCTCAGCTGGCTGT
795	14335_81	14335		130752	TGCAGGGCCTTCAGAATGTATTCACACCCCTTGACTTATTTCATATTTTGTTGTGTTACAGCCTGAATTCAAAATATAATACTTAAAAAAACATTTGTTA
796	14353_36	14353	40282	88068	TGCAGGAGACCCTCGGATGGAAGGAGAAAAAGATTGGGGTACGCTCGCGGAATAGAGGGGGAACCCCAAACCGTTAGCCGGATCATTGTTCCAGGAAGTT
797	14379_66	14379		24198	TGCAGGGTTTTTTTTTTTGTCCTTTCCTTTGAGAACTCCTGTACGCAATGTTCATGTAAATCACAAACTAAGGAAAGGCTGCTCCCCAATTGGCACCCTA
798	14421_21	14421		82932	TGCAGGAATGGTGTATCTTGCGTACTGTAGTTTGCTTAGGCTGTGTCTGTCTTTGTGTGTGTGTTGTTTCCCGGCATATGACAGGAAACAGAGCCCGGCT
799	14428_85	14428			TGCAGGAAGGGCACCACATGAGGGAGGAGGATGTCCTCCCTGTAACGCACAGACTTGAGATTGCCTGCAATGACAACAAGCTCAGACCGATGATGCTGTG
800	14463_79	14463		70208	TGCAGGTGGAGATGTCTGGAGACTTCACCTGGAACAGAACCACCGGGGCCCTGGGAGCCAACACCTCCAGCCCAGCGCTAGATCACACTCTGGGTACTGA
801	14482_74	14482	24438		TGCAGGCTAACTCAGGGCTAACTCCATTTATCCTGAATGAAGTGTCTGCCATGAGTTGAGGACCAAATAAATCACATTCCCTCCCTCTCATCCAGATTCC
802	14500_77	14500		90156	TGCAGGCTGCAGCAGCTGTTTATCAGATCACATTAGAGGCAAATGGTTCCCTATTTAGTGCACTACTTTTGACCAGGACCTATAGAGAATAGGGTGCCTA
803	14509_75	14509			TGCAGGCTCATCCTGACATGACCCTCCAGCATGACAAGGCCACCAGTCATACTGCTCATTCTGTGCGTGATTTCCTGCAAGACAGGAATGTCAGTGTTCT
804	14531_32	14531			TGCAGGCTCATCCTGACATGACCCTACAGCATATCAATGCCACCTGCCATACTGCTCGTTATGTGAGTGATTTCCTGCAAAACAGGAATGTCAGTGTTCT
805	14538_87	14538			TGCAGGCATTACCTGGGGCGTCAGCTCCCTGAAGTTCTCCTTGCTCTCTCTCCTACTTCTGGAAGGATCATAGCAGCCCTGCTCCCAAACAGTGTCTACT
806	14577_77	14577			TGCAGGCTAAGATTAAATCTAGACTTGGTTTCCTCTATCATAATCGCTCCTCTTCCACCCCAGCTGCCAAACTAACCAACGTCGTTTCTCTTTGCTTATT
807	14646_59	14646			TGCAGGTCTACTTCCCTAAAGAGGGCCGGTGTTTCCAGGAGCGGTTCATAGTGATCCGCGAACCCACCGGGACACTGAGGAAGGCATCGTGGGAAGAGAG
808	14681_28	14681			TGCAGGAAGACCCAAAACCTTCAACGGACAACCAGTTTTTAGACACTGGGTTTAAAATTGGACTCCAAAACACTTGATAATCTGCTAATTTCATGTTGTC
809	14701_40	14701		15308	TGCAGGCTTCATATCTACACTTGTGTGTCTCTATGTGCACATTTGTGTGTGTCGGTCGGTCTCTTTATATCTTGATCTGTCCATCTGTCTTTGTGTCTCA
810	14765_82	14765		23909	TGCAGGACTGACATCAGACAGACGCCCACCCCAGGGGGCCGTGCCCGCTCACCCGCCCGCTCTCAGGAGGAGGTAGCGACAAGCACAGGGGCCGGAGACA
811	14768_86	14768			TGCAGGCACATACAAACACCTCTCACCTATTAACTTGCTGTAAATATAGTATTCTACCCTACGTATTCTACAGATATACTACATATACTATCCATATACT
812	14769_58	14769		31242	TGCAGGGCCAACTCTCGTGTAGGAACCATCACCATAGCTGCAGAGATGAGGGAGAAATGAAGGATTATGCAGAGAAACAGGGTTTGGGGAATGAGGGACA
813	14777_67	14777	31304	77367	TGCAGGGGGAGACACCACAGAAAGACAGACAGTTAGACAAGGCTGATGAATCAGTATACATCAGATCACACCATCCGGGTCTAGCTAGCAGCAGGGCACC
814	14777_69	14777	31304	77367	TGCAGGGGGAGACACCACAGAAAGACAGACAGTTAGACAAGGCTGATGAATCAGTATACATCAGATCACACCATCCGGGTCTAGCTAGCAGCAGGGCACC
815	14798_54	14798			TGCAGGAGGGACTGGTGCACTTCACAAAATAGATGCCATCATGAGGAAAAAAATGATGTGGATATATTGAAGCAACATCACAAGACATCAGGAAGTTAAA
816	14822_30	14822		20394	TGCAGGTGAAGAAGCCGGATGTGGAAGTCGTGGTCTGCAGTGATGAGGCCGGTTGGATGGACTGCAAAATTCTCTAAAACGAGGATAAAGGTGGCTTATG
817	14851_58	14851			TGCAGGATAAATGACCACCCACCCTTTATCGTTGGCATCAAGAGAATCATTGCCAGTCCGGGAAGATCTTGAACAGATATGGCACAGAGAGTGAGTGAGA
818	14861_44	14861		79273	TGCAGGAAAATAATGCTTCTAAGAAATCCTGCTATGCCCACTGACGAACCGTCAGACAGACAAAGCATCAATACAGGACTATGATCGAATCCTAATACAC
819	14890_28	14890			TGCAGGCTCTCCATCACTGTAGCCAAAGTGAGTAAAACATTTAAATGTGTTAACCCTCGCAGGGCTGCAGGCCCAGAAGGCATCCCCAGCCGCGTCCTCA
820	14902_7	14902	30219		TGCAGGAAAAGTGCAGGGACCAAGGGCAAGAGGTGAGAAGGTAAAGACTAAGTTCCAGGATGTTGTAGTGACTTTGGAATAAGAGGTCACTGTTCTGAAT
821	14912_13	14912		9992	TGCAGGATGGACTAAGACCAGCCACCCGGACAGCTGATGAAACTGTGGGTTTCCACAATGGAAGAATTTCTGCACAAACTGTCAGAAACCATCTCAGGGA
822	14931_55	14931		40543	TGCAGGGTCATGCTCTACAACATCCATAGAGTACGACCCAACCTCACATAGGAAGCGGCGCAGGTCCTAATCCAGGCACTTGTCCTCTTCCATCTGGACT
823	14950_85	14950			TGCAGGCAGGGGAGACGGTTGGCCTGCCACGGATATTAACAGAGTGACTGAGCTGAGCCACACCAGGCCAGCAGGCAGGGGAGACAGCCTGTCACAGATA
824	14951_36	14951			TGCAGGCGTGACACAAAACGCAGAAATAAAAATATAATTCATGCCTTACCTTTGACGAGCTTCATTTATTGGCACTCCAATATGTCCCATAAACATCACA
825	15034_78	15034		80947	TGCAGGTGAGTGCTCTGTGGCTTCTCTGACAAAGCAGGTTAAAGGAAGCTGGGAGTGCCAGGTGGGCTTATTGTCGGTATGACTGAGGAGCTACACAAGT
826	15090_74	15090		74330	TGCAGGAATTTTATAGCATGACAAATTCGTGATGGTACCTGCCCAAAAGTGAGAAAACATAAACAAATGGACATAATGAAATCAACACAACGAGTGATGG
827	15093_49	15093			TGCAGGCTCATCCTGACATGACCCTCCAGCATGACAATGCCACCAGCCACACTGATCGTTCTGTGCAGGATTTCCCGCAGGACAGGAATGTCAGTGTTCT
828	15098_65	15098		18944	TGCAGGGGTTTAAGTGAAAGTAGTTGAAGCAAACTAGCCACATGCGAACTGCACTCATTAAAGATAACCTCTGATCTCCATCTTACTTGCTGCTATTTTG
829	15148_79	15148			TGCAGGTCTCAGGCTGGACCTAAGGACATTCATATGTATTTGCTAAATGGTCACCAACAGGCCATGACTGATGTTTTTTAAATAATATTTGTAATAATAT
830	15186_53	15186	6232	29861	TGCAGGCTACAATGTTTTTATTTGTTGGCTTTATGTAGGCTATGTTTACATAGTCGGCAATAGAAGTAACTTTTTATCATTCATTTGGATAAAATTTTGA
831	15197_23	15197	98282	58321	TGCAGGGACCAGGGCTTAGTTAAAGTGGAGCCTGGGCTCTTAGTGTTGTGGGCTTGGGGGTGTTTGGATGGAGGCATGGATCTGGATACTACCAGGGGAG
832	15204_62	15204			TGCAGGACAGGTACAGGAGGGCAACAACAACTCCCTGAGTTACACCAGGAACGCACAATCCCGCCATCAGTCCTCAGACTGTCCGTAATAGGCTGAGAGA
833	15205_86	15205			TGCAGGGCTATAATGTTGTCTTGGGTTCCAGAGATGCGTACCTCAGCCTGAGAGATTTGAACAGCACATTCTTTGACTACCTTCACATTCTTTGACTACC
834	15224_17	15224	8350	89469	TGCAGGAAAATCACAGAGACTGACCATTTGATACAATACAACACACACTTTAATTAGGGCCAGTATCGTGACACTCGTTAGTATCGTGGCAACACTGGCA
835	15283_39	15283	77023	10697	TGCAGGAGTGAGTCACTGCTTTGATGTTTGCAGAAAACGATAAGGTTCTTTGCATTCTGGGAGGGGGACAATATGGAGAGGTCTTGAAGTTGGTAGAGCT
836	15304_23	15304			TGCAGGCTCATCCTCATATGACCATCCAGCATGACAACGCCACCAGCCATATTGCTCGTTTTGTGCGTGATTTCTTGCAAGACAGGAATGTCAGTGTTCT
837	15319_23	15319	53945		TGCAGGACAAATGCAAAAAGAGTAAATGATAATGAAGGGTTTTACTGCTCTACACATGGAGCTTTGCAGCACCATGCTGTGATAGCTGATATCTGTAACA
838	15353_85	15353			TGCAGGAAATGCATCATCTCATGGAGCTCCTTGGTCAGGTTGGACACCTCCTGGTTAAGGGTATTCATCTGGAAAATAGATGGCAAGCAGAATAATGAAA
839	15393_21	15393		8989	TGCAGGATCGTCTGGACCAGCCACCCAGACAGCTGATGAAACTGTGGGTTTGCACAACCAAATACATTTCTTCACAGACTGTTTGAAACTGCCTCAGGGA
840	15393_22	15393		8989	TGCAGGATCGTCTGGACCAGCCACCCAGACAGCTGATGAAACTGTGGGTTTGCACAACCAAATACATTTCTTCACAGACTGTTTGAAACTGCCTCAGGGA
841	15393_26	15393		8989	TGCAGGATCGTCTGGACCAGCCACCCAGACAGCTGATGAAACTGTGGGTTTGCACAACCAAATACATTTCTTCACAGACTGTTTGAAACTGCCTCAGGGA
842	15406_86	15406		84409	TGCAGGACCCTGAAAATCTCATCTACAAAGGATTGGAAGACTGATGGAGCATTCATCAACATATACGGCATGACGAGGTACTCATAATGCCCAGAGGTGG
843	15419_72	15419			TGCAGGTGCCTCTCTGTGATATTTCAGCAATGTTCAGTGCGCCCGGACGACTCGCTTCAGCAGTAGTGATACGGTAGCTGCAGCAGCGTCCCTGACGCGC
844	15421_67	15421			TGCAGGTCAATCTGGATCCACTGGCTGTTGTCCTGGAACTTAGACAGCCATGCACACCTGGAAAGGAAGAGGAACATACATGTTAAAATCAGGGCTGTCA
845	15437_34	15437		17413	TGCAGGGATGTTCTCTTGTTAACCGGCTTGGCCTACGCAGAAAAGGCTCCAGCCATCCCCTGAGAAAACCACAGAAATCATGGTGCAAACTGGTGAAAAC
846	15443_48	15443		76504	TGCAGGCGCCCGACTCGCCACAAGGAGTCATTAGAGCGTGATGAGCCAAGAAAAGCCTCCCCGGCCAAACCCTCCCCTAACCCGGGCGATGCTGGGCCAA
847	15443_87	15443		76504	TGCAGGCGCCCGACTCGCCACAAGGAGTCATTAGAGCGTGATGAGCCAAGAAAAGCCTCCCCGGCCAAACCCTCCCCTAACCCGGGCGATGCTGGGCCAA
848	15447_10	15447		89759	TGCAGGCACCCGGCCCGCCACAAGGAGTTGCTAGAACACGATGAGCCAAGTAAAGCCCCCCTGGCCAAACTCTCTCCTAACTCGGACGATGCTGGGCCAA
849	15463_67	15463		84793	TGCAGGCAAAATAACACTCAAACCGATCTGTTTATTAATATTCTCACATACAGTGTTGTAATTGACACAAAATCATTGGATAAGTACAGGGAGATGTCAT
850	15480_12	15480	37275		TGCAGGTCTTGGAGCACATCCGCCTGCCCCTGATCAGCCCGTACTACATCCACGATGTGATTGAGTCTCTGGAGGTGGTCCGGGAGTCCCAGCGCTGTCA
851	15495_84	15495		12323	TGCAGGAGGCTGAAAAGAGTACTCAGATAAATCAACAAGTTCTACAGCTGCACCATTGAGAGCATATTGACTGGCTGCATCACCACTTGGCAGAGGTGGC
852	15496_57	15496		85635	TGCAGGTATGACCCTTGACCTCTAGCTAGGAGTTTACATTGGTGTTCCTGGCTGACTGCATTGCATCAACATGACTGTGTGCGATCTGATTGTGTGGCCT
853	15523_33	15523		87740	TGCAGGCCTAGGCGACTGCAAGTGAAGAGCAAAATAATCATTCTAACTTTTCTACAGCCTAGTTGGCTCACCAATACTTGTGGGTGTTTTAATTAAACAA
854	15524_68	15524	58770		TGCAGGCTGTAGTTCTATCTGATCTTGATTATTGTCCAGTCATAAGGTCAAGTGCTGCAAAGAAAGACCTAGTTAAGCTGCAGCTGGCCCAGAACAGTTT
855	15558_80	15558			TGCAGGTAGGAGCAAACGCACACACATTTGCACATACAAATCCTGGGCCTGGAAGAGTCGCTGGTTGTAGATGCTAGTTCAACACGCACACAATTTCGCA
856	15559_35	15559			TGCAGGAAACGTTCCACATGAGGGAGGAGGAGGATATCTTCCCTGTAACGCACAGCGTTGAGATTGCCTGCAATGACAACAAGCTCAGTCCGATGATGCC
857	15582_61	15582	23726	23772	TGCAGGGCCCAGTGGATGTGGTGACAGTGGTGTCACAGCTGGGAAAGCACACATCTCCATCCCCGGCAAATGAATCTGACTTGCCAGTCAGATAAGTCAA
858	15590_26	15590	49689		TGCAGGACTGTAGTGTGCCAGGCCATACACACGGTCACCAAGGTCAAAGCTCACGGAGAGGTGCTCCACTGCCTAACTGCTTACCTGGGATGGGAGAAGG
859	15636_65	15636	38477	19025	TGCAGGCCAAGCTGGGGAAAGTTCACTGAGGAGGTTCCCAGGGGTCACAGGAAGATCAGCATGTAAAGAGACAGAATGAAACCGGTTTACAGTTCTGAAT
860	15663_54	15663			TGCAGGATCGACAGCAGCTGCACCGATGCAGGGGAGCTACTCAACTGGAGTGAGCGGGAGAGAACGTTATATTATTTGTATTATCTGTGGTGGATTTCCA
861	15718_44	15718	73272	3680	TGCAGGATAGGAGGATGTCTGTGGAGAGGGAGTTTTCCAGGGACATACCATCTGATAGGCCTTACTGGGAAAATAGGCTTCGAGATGTGGAAAACATGAG
862	15718_80	15718	73272	3680	TGCAGGATAGGAGGATGTCTGTGGAGAGGGAGTTTTCCAGGGACATACCATCTGATAGGCCTTACTGGGAAAATAGGCTTCGAGATGTGGAAAACATGAG
863	15731_22	15731		76892	TGCAGGAGAAGAAGCCGGATGTAGAGGTCCTTGGCTGGCATGGTTACACATGGTCTGTGGTTGTGAGGCCGTTTGGACAATACTGCCAAATTCTCTAAAA
864	15733_40	15733		79426	TGCAGGACTCGCCAAGGTAAAGGGTAAAGAAATGCCAAAGAAACACTCACTCTCCACCTCCTCCTTCCTACTGCCAACTCCACGCCTTACCTCTTCCCCT
865	15733_57	15733		79426	TGCAGGACTCGCCAAGGTAAAGGGTAAAGAAATGCCAAAGAAACACTCACTCTCCACCTCCTCCTTCCTACTGCCAACTCCACGCCTTACCTCTTCCCCT
866	15741_53	15741		30410	TGCAGGAGCGAGTCACTGCTTTGATGTTTGCACAGAACGACAGGGTGTTGTCCAGGGTCATGCCAAGTTTCATTGCACTCTGGGAGGGGGACACTGGAGT
867	15757_75	15757		58320	TGCAGGTAAGAGGGATGTGGGGGGATGGGGTGATGAATTATAGTCACTGTCTACTGTGGGTGTTGCCATTTACAGCGCCCTCAATAGTGTCAACACTTAT
868	15839_78	15839			TGCAGGGTTGAAATATGCTTTTCTCTCTTTGTTTAAAAAGGTGCTATCCTTAGATAATAGCATCATTTGCTTTCGCCCGAAAAGCCTTTTTGAAATCTGA
869	15863_70	15863		83130	TGCAGGTATAAAATCTAGATTTTTCAAATACATTTTGGAACTATTGTCATTCTCAATGGATGTTAAAACAGACTTTGTTTGCTTGCTGTTTGAGGTGAAG
870	15870_86	15870			TGCAGGCTTTCACTCCAACCAGAACTAGCACATCAGATTTGACTAATCAGCTGCTCACCAGGACCTAGATTGGTTGAATCAGGTGACTTAGAACAGGCTC
871	15893_15	15893		23149	TGCAGGCGCAACACAAAACGCAGAAATATAAAACATGCATTACCTTTGACGAGCTTCTTTTGTTGGCACTCCAATATGTGCCATAAACATCACAATTGGT
872	15906_83	15906		6876	TGCAGGACACCACACCATCACATACAGTATGATGAGAAGACTCTCTGGTCTTAGTCAGAGGTGTGGAGTGTGTGGTGCACACACAAAACCAATATTAGAT
873	15907_46	15907		80477	TGCAGGTGCCCGGTCCGCCACAAGGAGTCGCTAAAGTGCGATGAACAAAGTAAAGCCCCCCCCACCCAGGCCAATCCCTCCCCTAACTCGTACGACGCTG
874	15907_88	15907		80477	TGCAGGTGCCCGGTCCGCCACAAGGAGTCGCTAAAGTGCGATGAACAAAGTAAAGCCCCCCCCACCCAGGCCAATCCCTCCCCTAACTCGTACGACGCTG
875	15956_26	15956			TGCAGGTTTCCATGGATGCACATGCCCGTGGGGGGAGGTATGAATTAACTTTCTGCTCTAAATGTGGTTCTCTCAGAGCTTACAGTTTATTTGCCATTAG
876	15976_53	15976		31351	TGCAGGAGCGAGTCACTGCAGAGAATGACAGGGTGTTGTCCTGGGTTAGGCCAAAGATATGTTCTCTACGGTGAGGGAGAACACCGTGGAGTTGTTGAGG
877	15987_70	15987	74213	77311	TGCAGGTATAACCCAACGAACACAAGACATAAAAAAAAGTTCAAAATACATCTTTGTTTTGTAAAAAAGACATTGGGAAAACAGATTTTACGTCTTGTGC
878	16011_22	16011		90026	TGCAGGTGAAACTGCCTGGTTCCTCTCGGCCAATACTTTATTTTGACGACCATGTTTGCTTTGAGCATGTGCCCCACTGATTGAAACGTTGGTTCAATTT
879	16024_32	16024		76484	TGCAGGTCACTACATTATGTCTGTTTAGTCCACAGTTATAATACTGACTCTCCTGCTGGTCACTACATTATGTCTGTTTAGTCCACAGTTATAATACTGA
880	16031_73	16031	4438	80453	TGCAGGGTGTACTGTAGTTGCGAACCGATTGCAAACCGATTTTACATGTAGAATCACGGAAAATGACATTTTCACACAATTCTGACTCAGACGGCCTCAA
881	16031_81	16031	4438	80453	TGCAGGGTGTACTGTAGTTGCGAACCGATTGCAAACCGATTTTACATGTAGAATCACGGAAAATGACATTTTCACACAATTCTGACTCAGACGGCCTCAA
882	16055_87	16055		41970	TGCAGGAGCCACAGGCAGAAACGTAATATACTCTGAACATACTTTACTCCCTAGTACAGTGACCCTGCACTAAGGCCACCCAGGTCACGGTCTATTCACT
883	16076_87	16076			TGCAGGCTGTGTAAGGGTGATTTGACCAGAAGGATGGAGTGCTGCATCAGATGACCTGGCCTCTAAAATCACCCGACCTCAGCCCAACTGAGATGCTTTG
884	16088_8	16088	63625	80185	TGCAGGTACGAGTACTGGACCACTTCCTGTCTGGCTCACTCCTTTCACCGTGGTACTACCGCTATCACAGTCTAGTTCAGGTCACAGGCCTGTTCACTCC
885	16116_66	16116			TGCAGGAGAACCACTATCAGGAGGATGAACAGTTCCTTGGGGCTGTCATGCCCAGACTTGGTATGAACACATACACATATGCACTTTAATCACATCCATT
886	16148_58	16148			TGCAGGACCTACCTCACCTGTCCAGGTCTTCTGTGACATGGGGTTGGAAAGTGCATATCTAGGAAAGTGGACGGTCAGTTTCAATGTGTGGTATTGAAAT
887	16165_21	16165	46158		TGCAGGTCAAATGCCCAGATGAAAATGGTCACCTAAAGTTGTGTCCTGGAGGTTTTGTGTAGTTCCTGGTTTGTCCTGGAGATGTCCCCGAGGACATTTT
888	16166_19	16166		85504	TGCAGGGCTAACACACACACACACACACACACTTTCTACAACTCTCATTGTTGTATTGATATCAATGCTCATCTAACTGGGTATTATTGGGGATCTACTA
889	16171_20	16171			TGCAGGATCGTCTGAGACCAACAACCCGGACAGCTGATGAAACTGTGGGTTTGCACAAGTGAGGAATTTCTGTACAAACTGTCAGAAACCGTCACAGGGA
890	16171_22	16171			TGCAGGATCGTCTGAGACCAACAACCCGGACAGCTGATGAAACTGTGGGTTTGCACAAGTGAGGAATTTCTGTACAAACTGTCAGAAACCGTCACAGGGA
891	16201_68	16201			TGCAGGTGTGACACAAAATGCAGAAATAAAAATATAAATCATGCCTTACCTTAGACAAGCTTCTTTTGCTGGCACTCCAATATGTCCCATAAACATCACA
892	16210_36	16210	48832	35761	TGCAGGAGGAACTGGGTACCCATATAAAACATGATAAATTTTTGTCAAAAGTTGCTAATATATGCATATAAAACATATTATCGACTAGAAAACACTCTAA
893	16226_76	16226	17502	2939	TGCAGGCTGACTACGCTTGTCAGTTGAACTGTGTTTCCTCCGACACATTGGTGCAGCTGGCTTCCGGGTTAAGTGGACGGGGGTTAAATTCTTGATGCTA
894	16236_61	16236			TGCAGGAACCCGGCCCGCCACAAGAAGTCATTAGAGCCCCATGAGCCAAGTAAAGCCCCCCCGGCCAAACCCTCCCCTTACCCAGCCGTTGCTGGGCCAA
895	16242_53	16242		1641	TGCAGGAGGCCTTTTGCCTTTTGGCCGTCATTGTAAATAAAAATGTGTTTTAAATGACTTGCCTGACTAGTTCAATAAAGGTTAAACAAAAAATAAAAGA
896	16265_9	16265			TGCAGGCTCCAGTTTGATCTTATCTTGATTATTGTCCAGTCATGTGGTCAAGGTCTGCAAGGAAAGACCTAGTTAAGCTGCAGCTGGCCCAGAACAGAAC
897	16280_42	16280	70945	66196	TGCAGGGACAGGGGCTGGGATAAAAATGTATAGGACAAAACACGCATCAAGACAAGAGAGACAACACTACATAAAGAGAGACCTAAGACAACAGCATAGC
898	16280_43	16280	70945	66196	TGCAGGGACAGGGGCTGGGATAAAAATGTATAGGACAAAACACGCATCAAGACAAGAGAGACAACACTACATAAAGAGAGACCTAAGACAACAGCATAGC
899	16280_45	16280	70945	66196	TGCAGGGACAGGGGCTGGGATAAAAATGTATAGGACAAAACACGCATCAAGACAAGAGAGACAACACTACATAAAGAGAGACCTAAGACAACAGCATAGC
900	16285_57	16285	82407	72821	TGCAGGATTCCTACGCCTCAGCTGCTTCCATCATGGCCGTTCTTTTCGACCGCAGAAAATTCACTTAAATGTCAAGCAATTTCAAAGTGCTGTATGTTTA
901	16306_78	16306		88440	TGCAGGAGAGCGAGAGTGAGAGTGAGAGACATAATTCATTGTCTGATTTCCAAATAGTTATCCATAATCAGATGCTCAAAAGTGCATCAAGACAATGGTT
902	16309_44	16309		41954	TGCAGGTGAAGAAGCCGGAGGTGGTGGTCCTGAGCTGGCGTGATGACATGTGGTCTGCGGGATTGTGAGACCGGTTGGATGTACTGCCAAATTCTCTGAA
903	16338_44	16338		62369	TGCAGGCAGAGAAGCAGCTAGGCAGGCAGGCAGCTAGGCGAGACCTTCAGTGGCTGTAAATCCTTCCCAAAGGGATATTTTATAGAGATATAAACTATGA
904	16402_29	16402			TGCAGGGTTGGGGCCAATTCCATTTCAATACAGTTCCACATTTCCCACATTTTAATCATAGAAAATCCTTGAGGAGAATTGGAATTTCAGTTTACATCCA
905	16409_15	16409			TGCAGGCGCCCGGGCCAGCCACAAGGTGTCGCTAGAGCGCTATGAGCAAAGTAAAGCCCCCCCCGGCCATACCTTCCCCTATCCTGGATGATGCTGAGAC
906	16409_78	16409			TGCAGGCGCCCGGGCCAGCCACAAGGTGTCGCTAGAGCGCTATGAGCAAAGTAAAGCCCCCCCCGGCCATACCTTCCCCTATCCTGGATGATGCTGAGAC
907	16468_80	16468		57556	TGCAGGGAAAGTTTTATTTTTATAGTTGAAAAAAAAATGTAAGATTTTGTTGCATTATTTTAGCTTACAATTTACATTTAAGGGAATTTTATAAAAGGAA
908	16499_19	16499		78092	TGCAGGATATCTTTGATATACAGATATATGAAATACAGAGAAATGGAGTAACTCAAAAGCCGTTCACAACTGAACAGGAATAATGCTGAGGGACTCAGGA
909	16504_15	16504		47673	TGCAGGCATTTTTTTGGGTAAAACGCTGTAGATAACCGCTACATTTGAATGTATAACACCAGAAAAACTAGATTCTCCTTCAAATATTCCGCCACGCTAA
910	16515_44	16515			TGCAGGACAGGTACAGGATGGCAACAACAACTGCCCGAGTTACAACAGGAAAACACAATCCCTCCATCAGTGCTCAGATTATCCGCAATAGGCTGTGAGA
911	16561_86	16561		17430	TGCAGGATTGTGGGTCTTCATTAAGAATGAGACTACTTATTGATGTGTCTCAGGGGCTCATTAGAGAGAAACACTAAATCTCCACTCCTGCAGCAGCTCC
912	16563_60	16563			TGCAGGCTGCAATGTTTTTATTTGTTGGATTTATATAGGCAATTTTTTGACATAGTTGGCAAAAGCAATAGAAGTTACATTTTAGGATTGCATCAATTTC
913	16584_49	16584	48988	83735	TGCAGGGGAGACCAATAGTACTCTTCATCGACACATTCAACTCTTCATCGTATTTATCTTATAGTGGTTACAGTACTAGGACGGCTGTAGTGGGTAAAGG
914	16636_36	16636			TGCAGGAAATAAAAAATAATTCATTAGTGCTAAGGTAAAGGGAAGAAATATGAACAGAGCAGGGCTTTATTGGCTGTTACAATCTGGATGTTCCCATCAA
915	16642_60	16642			TGCAGGGCTCACAAGCTAAAAATGTATGCACTCACTGTATTATGAGTCATATAAACGTGACTTCTAACCCTGCTGAAAAAAAAACATAGACCAGCATAGG
916	16663_79	16663			TGCAGGGTTGAAATATGCTACTCTTTGTTGACATTGTGCTGTCATCAGATAATAGCTTCTTATGATTTCGCCGAAAAGCATTTTTAAAATCTGACATGTT
917	16668_70	16668	31643	14819	TGCAGGAAGGAGGATGTCTTCCCTGTAACGCACAGCGTTGAGATTGCCTGCAATAACAAGCTCAGTCCGAGGATGCTGTGACACACCGCCCCAGACCACG
918	16708_62	16708			TGCAGGAGCACACTTCTCCGCCAGATCTCCAAGGGCTTGTTTCTGGGGTCCAGTGGGTCAGGCTGTCTCCTCAGAAGTGAGGCGAGTTGGGCTTACACCC
919	16783_80	16783		10058	TGCAGGAGACAGGCTGTAGAAGCACAGCGGCCCAGCTTTGTTGTGTAAACTCAAATCAATAGTGATCTATTGTAAATGCTCTAATGATCTGTGTGAAAGT
920	16783_85	16783		10058	TGCAGGAGACAGGCTGTAGAAGCACAGCGGCCCAGCTTTGTTGTGTAAACTCAAATCAATAGTGATCTATTGTAAATGCTCTAATGATCTGTGTGAAAGT
921	16800_31	16800		60215	TGCAGGAGGGCTGTGCACAGCACACACAGGTCAGTACTCTTTGGAGGCCAACTCAACACATCGTTCCACACCAAGTGGGGGATGCTCTTTAAACCTGAAG
922	16815_85	16815			TGCAGGATAATGTCTTCATGGCATTCCCAGCCACTGCTTTCGCATCCTCCCGCGAGCCACAGGTAAGCGCATGGGCGCATATCCAAGTGTCCTTTACAGC
923	16865_81	16865			TGCAGGGGGCACAGATTGCCCATTGTGTTGCCTGTCTGCCCTTGTTTCCACTCTGAGCCCCATGAGAGGAGTCATGTTTCCATGGGTCTGCAGGGCCACT
924	16919_14	16919		53186	TGCAGGCAAACCTGAATCAGCCGCGCCTGCTTCCTTCAGGAGACCCAGTAACTATGGCGATGAGAGCGAAAAAACGCACTGGGCACACATGCCAGTTCAA
925	16919_16	16919		53186	TGCAGGCAAACCTGAATCAGCCGCGCCTGCTTCCTTCAGGAGACCCAGTAACTATGGCGATGAGAGCGAAAAAACGCACTGGGCACACATGCCAGTTCAA
926	16937_56	16937		17478	TGCAGGGACACCAGTGTTTGATTTTTCAAGACAACCAATTTACAATTGCATAATTTAAAAAAAACGTAACCAGATAAATCTAGGTTCATACATAACAGAA
927	16959_53	16959		32055	TGCAGGAGAGGAAGCCACATGAACAGAGACATGGCCAAATGAACAGAGACATGACCACATGAACAGAGACATGACCACATGAACAGAGACATGACCACAT
928	16964_56	16964		62426	TGCAGGTTCATACTGGCATGACCCTCCAGCATGACAATGCCACGAGCCATACTGTTCGTTATGTGCATGATTTCATGCCAGACAGGAATGTCAGTGTTCT
929	16967_36	16967		42423	TGCAGGCTCATCCTAACTACCCTCCAGCTTGACAAAGCCACCTGCCATACTGCACAGAACGAGTGTGATTTCCTGCAATACAGGAATGTCAGTATTCTGC
930	16967_44	16967		42423	TGCAGGCTCATCCTAACTACCCTCCAGCTTGACAAAGCCACCTGCCATACTGCACAGAACGAGTGTGATTTCCTGCAATACAGGAATGTCAGTATTCTGC
931	16992_28	16992	43597		TGCAGGACACACACAGTTCTATGAACACATTGAACCAGTTTCAGAGCTGGAGGCTAAGACATATGCGTTACTGTGTGTGTACGTATGAGTGTGTGCATGT
932	17059_65	17059		35205	TGCAGGAGTACTGTTGATGATGTCTGTCAAATCATAGATTCAGAGCTCTCTATCTAATAGAACTCAAAGGGTTTTCTTTCATGGAAGCTTACTCTAATTC
933	17067_33	17067		36539	TGCAGGGCCTCTCTCTGGCCCCTGGGTCTCAGGGCAGGCCTTTGGCTACCATAATTGGGAGCTAGCCAGACATGTATAGCTCAGCCAGGCCAAAGTAGCA
934	17084_32	17084			TGCAGGTGATTTCATTGTCCAGAACTTTCGCGCCACAATCCACTCCTCCCACTGTCATAGTGATTGTCATGCAGGAACTCACAAGATTCAGTTTCTGGTG
935	17097_13	17097			TGCAGGATCGTCTCGGGGGAAGGGTGCTGTGGAGTATTTCTGTTTGTAATAAAGCCCTTTTGTGGAGAAAAAATGCATTCTGTTTGGCTGGGCCTGGCTC
936	17105_23	17105			TGCAGGCATCTATTTAGAATTCCCCATGTGAAGAACCCACTCCATAATAAACTGGTGGTCTTTTGACAGTCTTGAAGCACAGCAGTGTCTCTGCGTGTGG
937	17160_45	17160	4489	13105	TGCAGGCGCTACACAAAACACAGAAAAAAAGAAAAAAAACATGCCCTACCTTTGACGAGCTTCTTTTGTTGGCACTCCAATATGTCCCATAAACATCACA
938	17173_51	17173		39862	TGCAGGTTCTCTGACATTTCTGGGGGGGAATGGCCCTAGCCCTCACCCTCCCATCCAACACGTCCCAAACATGCTCAATGAGATTGAAATCCGGGTTCTT
939	17173_67	17173		39862	TGCAGGTTCTCTGACATTTCTGGGGGGGAATGGCCCTAGCCCTCACCCTCCCATCCAACACGTCCCAAACATGCTCAATGAGATTGAAATCCGGGTTCTT
940	17185_83	17185		71756	TGCAGGTGAGTGACCGACTGTGGCTGCTGCCCACATCAAATCCCCACCAGCACTGGAGACAGATGTTTATAGGGGTTGTATCACTGTTTATGAAAGTGTA
941	17193_21	17193	83249	69658	TGCAGGTAGGGACCATGGCCGGTGACTTTTTATTGGCATTGCTGAAGGCAGTATATTGAGGATCTTTGTTACTTTTTCACAGCCTTTTCAAGATTCTGAA
942	17209_74	17209			TGCAGGGACGGGGGCTGGGATTAAAAATATAGGACAAAAACACACATCACAACAGTACATAAAGAGAGACCTAAAACAACTGTCCAGTTTGAGTGTTTGT
943	17209_83	17209			TGCAGGGACGGGGGCTGGGATTAAAAATATAGGACAAAAACACACATCACAACAGTACATAAAGAGAGACCTAAAACAACTGTCCAGTTTGAGTGTTTGT
944	17216_14	17216		63769	TGCAGGATTTGGTCACAGCCATTGTTGGGTCCAACCATTTTATTAAGTATTAGGCTCGGCAGGGAGGACATTTTGGAGCCTTGCGCTCCGCCTTACCACT
945	17234_49	17234		81455	TGCAGGGATCATAAACAAAAACATATGCAAAAAAATGTATGCACTCACTCTATTGCACGTCACTTTGGTTAAACGCGTGAGTCTGCTTAGTGGTATATAT
946	17244_24	17244	71411		TGCAGGGGGCGAGAGAGACAAAGACGGGCGATAGAAGGATGGAAGGGAAGGTGACGAGAGAGGGGGGAGGAAAGGGAGGGGATGGAGAGAGAGAGAAGGG
947	17247_44	17247		41071	TGCAGGGTGAGTGTACACTCTCTTTCACTCACTCAAAACAATATAGGGATTAAGGTTTAGTTATTCCACAATAAGATTGATGCTGAGACTCCGATTTTCA
948	17256_71	17256	17273		TGCAGGCTGCTGATGAACTGGTTGTTGAAGGGCTGGTCCTGGGGCTGTCTGCTGATGGGCTGGTCCTGGGGCTGGCTGAGGGGCAATCTTCTCCTCTTCT
949	17256_82	17256	17273		TGCAGGCTGCTGATGAACTGGTTGTTGAAGGGCTGGTCCTGGGGCTGTCTGCTGATGGGCTGGTCCTGGGGCTGGCTGAGGGGCAATCTTCTCCTCTTCT
950	17286_41	17286		56746	TGCAGGCTCTGGTAGTATTCACACAGCAGAGAGTAAGGTAGCGTGCATAGAGTGGAGAATAGCACCCCGTAGGTGATACAGAGAGACAGCACCACATAAA
951	17312_80	17312			TGCAGGTTTGCCTGGGCAACTTGACCGTTTCTGCCAGCAAGGCGCTGTGGAGGACACAGCGAAAAGAGCCCTGTTACATACACATACTCGTGTATACATT
952	17360_24	17360		70605	TGCAGGCGCTGGACTGTAGAGTTTAATAAAAATATTATATATATCTGAGAAGCAGAAGCTTGTCAGGTCACGCACCCACTGAGATGGACAGGATATTAAT
953	17360_28	17360		70605	TGCAGGCGCTGGACTGTAGAGTTTAATAAAAATATTATATATATCTGAGAAGCAGAAGCTTGTCAGGTCACGCACCCACTGAGATGGACAGGATATTAAT
954	17485_66	17485	37444	78226	TGCAGGGAGATCTGCAGCAAGTGATCCGGCAGTCAGAGGGTTACCAGTTACAATATCTCTGTATACAACATTCTGCTGTTGTGCCCTTGAGCAAGGCACT
955	17501_69	17501		37667	TGCAGGACTCAAAATACTCACCACTACAGACTAAAAACTTTGCAAGTTGCAAAAAATGTGATTCAAGACATGAATGTTGATTGATTGACAACAGTGATAT
956	17514_17	17514	24612		TGCAGGCACCCGGCCCGCCACAAGGAGTCGCTAGAGCGCGATGAGTCAAGTAAAGTCCCCCCCAGCCAGACCCTCCCCTAACTCCGACAGCGCAGGTCCA
957	17531_47	17531	63060		TGCAGGCTCATTCTGATATGACACTCCAGCATGACAATGCCACCAGCCGCACTGCTCGTTCTGTGCGTGATTTCCTGCAAGACAGGAATGTCAGTGTTCT
958	17576_75	17576		34687	TGCAGGAAGGGTACCATAAAACCGCGACTCCTCAGTGAAGAGCACTTTTTGCCAGTCCTGTCTGGTTCAGCGACGAGGGGTTTGTACCTATAGGTGACGT
959	17577_83	17577		74110	TGCAGGTTGAAGTGAGTGTGATGTTGTATAATCTGAAAGGAGGAGATGCTACAGTTCTGCCCTCCTGCAGAACTAGGCTAGTAGTTAGTTTCACCAGACA
960	17585_22	17585		28352	TGCAGGAAGCACCTTGCAGGCAGCCAAGCTGGGACAAAGAAGCTGAACCACAGCATGATTACAAGTCATGTGACTTAGCTCAGTATTTATGCACACAGGA
961	17585_66	17585		28352	TGCAGGAAGCACCTTGCAGGCAGCCAAGCTGGGACAAAGAAGCTGAACCACAGCATGATTACAAGTCATGTGACTTAGCTCAGTATTTATGCACACAGGA
962	17585_69	17585		28352	TGCAGGAAGCACCTTGCAGGCAGCCAAGCTGGGACAAAGAAGCTGAACCACAGCATGATTACAAGTCATGTGACTTAGCTCAGTATTTATGCACACAGGA
963	17628_79	17628		35921	TGCAGGAAAGAGACGTTTTGGTTTACTCATAACATGATAAAACAGGAAATAGACGTTTTGGTTTACTCATAACATGATACAACAGGAAATAGACGTTTTG
964	17629_7	17629	50473		TGCAGGCACGACACAAAACGCAGAAATAAAAATATAAATCATGCCTTACCTTTGACGAGCTTCTTCTGTTGGCACTCCAATATGTCAATATATTTCCAAA
965	17660_65	17660		75054	TGCAGGTTTACATCTATTCAGTTATATTAGCTTTTTAGACTATTGCAAGGAGTCATCTTTGAAACGGGCCAATATCCGAACACAAGGCTACACAATCCGG
966	17686_62	17686		2281	TGCAGGTGCCTGGAGCAGTGGTAGGACGCACCATATCCAACGCTGCTGTTCCCAGAAAGGGAAGGCAAACACCAGGGTCCACATCCGATGGCCAGCAGGC
967	17758_17	17758		39286	TGCAGGCTCCTGCACTTCATCGCTAGCTGACACCTTTGCTGTCAGCTGGCAAGCTAGCTACCTTGACCCAAAACAAAAGATATGTTGAACAATTTCATTT
968	17759_56	17759		766301	TGCAGGGTCCTCAGAACCTTGATACAGAGCTTCTCCTCTGAGCTCATCAGGGCTTTAGTGTGCTGAATCAGTCTGGGTTCATAAAGAGAGTGTTAGACCT
969	17824_8	17824			TGCAGGGGACCTAAAATTCTAAATCAAACAGCTAAATGATCCATGGAATGACTATCTTAAAACATTTCCCAAAGAATTTTACTTTCAGAGGTTAAGCCCT
970	17839_60	17839		131944	TGCAGGCTCTAGTTTTATCTTATCTTGATTATTGTCCAGTCGTGTGGTTCAGTGCTGCAGGGAAAGACCTAGTTAAGCTGCAGCTGGCCCAGAACAGAGT
971	17857_46	17857		31183	TGCAGGGCATCAAAAGCAGTATTACGCATTCCCATCTAAATTGAAAATAGATGCAATTTCACAGTCATTTGGCTGGCAAAAACTACAGCAGCCCTGACCG
972	17905_27	17905	19970	76723	TGCAGGAATATTTTCACATTTCTATCTCATGGTTAGTTCCGAGGATAATGTAACTCATTACATTACATTGACATCTTTCAATACTTCTAAAATGGGGTCC
973	17933_43	17933		76732	TGCAGGAAGGTGAGGTGCCAGAGGTCTCTCCACCCCCTCTGGACATCGAGGGGTCCCCGGCGTACACTGTACGTCCTATTCTGGACTCTAGACACCGGGT
974	18004_57	18004	42209	42678	TGCAGGCAGTCCGAGGTGCTAAAGGTGCTCCTTAATCTTGACCCCCAAAAACCATCTCGGTCAGATGGTTTAGACCTTTTCTTCTTTAAGGTTGCCGTCT
975	18053_60	18053			TGCAGGCTCATCCTGACCCTCCAGCATGACAATGACACCAGCCATACTGCTCGTTCTGTACATGATTTCATGCAAGACAGGCCATGGCCAGCAAAGAGCC
976	18108_86	18108			TGCAGGCTCATCCTGACATGACCCTCCAGCATGACAGTGCCACCAACCATACTGCTCATTCTGTGCGTTATTTCATGCAATACAGGAATGTCAGTGTTCT
977	18114_15	18114			TGCAGGACCCCTCCCTCAGCAGCTCCGGCTGACACCAGGTTGACAGGGTTGGTGGTGAGCAGGGACAGGTTCTGGGGGTTCAGGAAGAGGGGTTGCATCA
978	18125_10	18125			TGCAGGTAGCGCTTCATGTCGTCCGGGTTGAAGGAGAAGTGGGAGCCCAGCATGGGGCTGAGGGAGGGGGACGGGGTGTAGGGCAGGTGGGAGCCAGGGG
979	18133_84	18133		27438	TGCAGGCGCCTGACCTGCCACAAGGAGTCGCTAGAGCACGATGAGCCAAGTAAAGCCCCCCCCGGTCAAACCCTCCCCTAACCCCGACGACGCTGGGCCA
980	18133_87	18133		27438	TGCAGGCGCCTGACCTGCCACAAGGAGTCGCTAGAGCACGATGAGCCAAGTAAAGCCCCCCCCGGTCAAACCCTCCCCTAACCCCGACGACGCTGGGCCA
981	18137_34	18137		61706	TGCAGGAGGAGAAATTTGGATGTAAATTTTTTTTAAAACTGAATGGTCTTCTTGCCCAAGGAATGAGCCACCCCACATGGCTGCTAAGGATGCAACCAGG
982	18171_42	18171			TGCAGGAAGTGCAATTGAAGGATTTCCTTCAACTTTATCGGTAGGTAAAAAAAGACAGACAATGAGGCTGGAAAACATTTGGTTGTTTTAAGAGCTGTAC
983	18173_23	18173		42148	TGCAGGGGGACCATTCCAGACTAAGCCCAGGCATCCGCCCTGTCAAAGGCTATGTAAAATGTACCCCAGGGCCAAGCTTCTCCTCATTAATTAATCTAAC
984	18173_35	18173		42148	TGCAGGGGGACCATTCCAGACTAAGCCCAGGCATCCGCCCTGTCAAAGGCTATGTAAAATGTACCCCAGGGCCAAGCTTCTCCTCATTAATTAATCTAAC
985	18221_77	18221			TGCAGGCATCTGAACAAGAAACAAGAGGCAACGAGTTGAGTAGAAACAGACTGCACATCTCGAAACTGTTTGTTCTACAACCCACATCCAGATCACAGCA
986	18232_21	18232	23150	39330	TGCAGGTACGTGTGGTGCATCAGTGAAAGAACTCCTGGGGTTCTGTGCCTGTAGCTTCACCTGCTGTGTTTCTATAACTTTCCCATCTCCGTATGATGTT
987	18232_53	18232	23150	39330	TGCAGGTACGTGTGGTGCATCAGTGAAAGAACTCCTGGGGTTCTGTGCCTGTAGCTTCACCTGCTGTGTTTCTATAACTTTCCCATCTCCGTATGATGTT
988	18289_62	18289		14583	TGCAGGATGTGTGCAAGCGCGCTGTAGACAAACTGGTGATTCCCTGGCCCAATGCAGTAGCAAAGACCACCATGCCCCGCTACCAAGGTAAGAGACTACC
989	18289_76	18289		14583	TGCAGGATGTGTGCAAGCGCGCTGTAGACAAACTGGTGATTCCCTGGCCCAATGCAGTAGCAAAGACCACCATGCCCCGCTACCAAGGTAAGAGACTACC
990	18322_13	18322		33365	TGCAGGAGATCCAGGATGCATCCCAAATGGCACCCCATTCCCTTTTATAGTGCACTACTTTTGTTCAGGGCTCATAGTGCTCTGGTCAAAAGTCGTGCAC
991	18322_15	18322		33365	TGCAGGAGATCCAGGATGCATCCCAAATGGCACCCCATTCCCTTTTATAGTGCACTACTTTTGTTCAGGGCTCATAGTGCTCTGGTCAAAAGTCGTGCAC
992	18325_76	18325		41728	TGCAGGCTCATCCTGACATGACCCTCCAGCATGACAATGCCAACAGCCATACGGCTAATTCTGTGCGTGATGTCCTACCTGACAGGAATGTCAGTGTTCT
993	18331_68	18331		80152	TGCAGGCTCTTTATTATTCTCCATACCTTATATTCCAATGCATCCAACATTATGCAGGCCCACCATGGCATTGGGCAGCTGCTATTTGAGACCTCATCTG
994	18338_62	18338		68938	TGCAGGGTTCCTGGGACAGACTGAACTCAAACCAGATGCTCTGGCTCCTCCACTGCACTGTGCATCCATGTAAAACTTCCCCTGATCCACTCTCATCACT
995	18344_37	18344		32633	TGCAGGCAATTAAACCAACATCTGACTTCCTCGATGGGAAAGACTACACTAGTCACAAGTGTTGAGATGCTTTTCTTACATATTGCAAAGATATGTACCG
996	18375_52	18375		79786	TGCAGGGTGAGAGATGAGGAAAGAACTTTGGGTGGTTTTTGTCTATCTCTGTATGTAGTGTGACCTGCCTTTGCCTGTGTGTCACCGGCCAGCTGACAGA
997	18388_62	18388			TGCAGGTGCTACACAAAACACAGAAATACGCAAAAATAAAACATGCCTTACCTTTGACTTCGTTTGTTGGCACTCCAATATGTCCCATAAACATCACAAT
998	18404_29	18404		820	TGCAGGCTATATGAGCGACCGGTGGAAGGAGAAGCTGTTAGTCCTCATTGTTATTTAGCTGGGGGGTTTGGAAATAGGTAGGCACACACATATGGAATGT
999	18423_21	18423			TGCAGGACAGACTGCCGCTGGACCTCCTCCTCCAGGGCAATGGAGGCCTCCCTCACTTCCTGCTCTAGGCCCAGGTGACGTGCCCGAGTCTCCGACAGCT
1000	18442_87	18442	41960	76251	TGCAGGATGTAATTAGATCAGTGAGTGTAAACACCAGTAATAGGTTTTTTTCACCCTGGGCTGTTTAAGTTCAGAGCAGGAATTGGTATTTTTTTCCCCT
1001	18475_63	18475		14566	TGCAGGCGCCCGGCCCACCACAGGGAGTGGTAGAGAGCGATGAGCCAAGTAAAGCTCCACCGGGCAAACCATATCGACATGCCTCTCAGTACCAGTCTGG
1002	18486_12	18486		83659	TGCAGGCTCCCGGTCCGCCACAAGGAGTCGCTAGAGCACAATGAGCCAAGTAAAGCCCCCCTGGCCAAACCCGGGCGACAATTGTGCACCGCCCTATGGG
1003	18498_41	18498		88259	TGCAGGGTCATCCCTCATTCAGTGCCTGAGAGACAGTGCCAAACACTAATCATATTTACCCGTCAGCTGTGATGAGAAGGTATCTGTCTGACTGGATACT
1004	18521_43	18521	15360		TGCAGGCTGACTTAGGTCGTCAGTTGAACGGTGTTTCCGCCGAAACTGGTGCAACTGGCTTCAGGGTTAAGCGAGTGGGTGTTAAGAAGCTTGGTTTGGC
1005	18528_89	18528		18536	TGCAGGGTCGTGACCTCTCAGACAGGGTGGTCCTCATCACCGGGGGAAACTCTGGCATCGGTGAGTTTTGGTCTGTGTGTGTGTATGCAAATGTGCCTGT
1006	18579_40	18579			TGCAGGTCATACTAGGACTAGCTTGCATCTCAAATCACACCCTATTCCCTACATAGTGTGCTACTTTTGAACAGGGACCTGGTGAAAGTAGTGCACTACA
1007	18590_51	18590		84381	TGCAGGTCATTGTACAGAGGAGGATGGTTCTGGTCACAATGAATGAGAGACGGAAGAACGTCAGGTGGGTGGGGCGGTTCTAAGCTGACATGGGATTGTT
1008	18590_74	18590		84381	TGCAGGTCATTGTACAGAGGAGGATGGTTCTGGTCACAATGAATGAGAGACGGAAGAACGTCAGGTGGGTGGGGCGGTTCTAAGCTGACATGGGATTGTT
1009	18612_17	18612			TGCAGGCAACAGGAAGGAGAAGGTATAAAGGTTTAGATCGTAGAGAAAGCTTTGAGAAGAGAAAAAAGTATAAAGATAATTGCATTTATGCTCTGGCAGG
1010	18620_14	18620		54314	TGCAGGCTTATCCCAACATGACACTTCAGCATGACAATCCCACCAGCCATACTGCTTGTTCTGTCTGTGATTTGCTGCAAGACAGGAATGTCAGTGTTCT
1011	18647_14	18647			TGCAGGTGGTTTTACTTGGCCCCCCAAGTTTTCATTGTTGGACATAAGACTGTAAACACCAAGTGATTTTAATTTAAGAAATCTGTTCCCAAGTATTCCC
1012	18672_83	18672		88385	TGCAGGCAAAGTAGCTCTGATGGACTTACCTGTGCCTTTCTTCGTTGACAACAGACTGACGACTGCAGCTCAGTAAGAAGAGCATGGTGCTTGCAACGGC
1013	18676_15	18676			TGCAGGCTCTAGTTTGATCTTATCTTGGTTATTGTCCAGTCATATGGTCGAGTGCTGCAAAGAAGGACCTAGTTAAGCTGCAGCTGGTCCAGAACAGAGC
1014	18676_70	18676			TGCAGGCTCTAGTTTGATCTTATCTTGGTTATTGTCCAGTCATATGGTCGAGTGCTGCAAAGAAGGACCTAGTTAAGCTGCAGCTGGTCCAGAACAGAGC
1015	18698_55	18698			TGCAGGCCTGACTAATCGTCAAGGTGCCTTAGATTCTAATTCATTATCTTCCTCTAAAAACACAGAACACAGACTGTTTAGAACACACAGAACACAGACT
1016	18699_21	18699			TGCAGGTACCTTAAAAGGTTCACTACCACTCTCTGCGTGGGCACAAACTCCCTGAACCCTCTGACTGACACACACACACACACACACACACACACACACA
1017	18717_88	18717		81928	TGCAGGGAGCTCAGCCCCTGTGATATACTGGGCCATCCGCACCATCCTCTGTAGTGCTTTGCGGTCCGGGGTGGCGCATTTGCCATTCGAAGTGATAATG
1018	18743_69	18743		66732	TGCAGGATAACAGGAAGAGTGTTGTTATCACCTGTGTCTCGAGTACGTAAACACCACCTGCGTAGAATAGACTATTTTTATCACTGCTCATCACACCAGG
1019	18777_46	18777			TGCAGGAAGGATACCACATGAGGGAGGAGGATGTCTTCTCCGTAACACACAGTGTTGAGACAGCTTGTTGTCATTGCAGGCAGTCTGATGATGCTGTGAC
1020	18785_27	18785	79563	19518	TGCAGGATAAGCAGAGTTCATCCGACAGAGATTTTTCGGCAAAGGAAAATTACAAGTCATTCTTAATCCATGTTCCAATCCATCACTCCTGTGTTTTCAG
1021	18787_71	18787		27635	TGCAGGATCTTCTATGACCAGCCACCGGACAGGTGATGAAACTGAGGATTATTTGTGTCTGTAATAAAGCCATTTTGTGGGGAAAAACTCCCCAGTGGGT
1022	18791_26	18791	85812		TGCAGGATGGGAGGAGGAAGTACACCATCAATTCACGACTACAGACTGGGGTTCATTACAGAGAACTACAATGGATAATAACCTGATAACTACTACAGAC
1023	18791_70	18791	85812		TGCAGGATGGGAGGAGGAAGTACACCATCAATTCACGACTACAGACTGGGGTTCATTACAGAGAACTACAATGGATAATAACCTGATAACTACTACAGAC
1024	18826_43	18826			TGCAGGGTCTAGTTTTGTCTAATCTTGATTATTGTCCAGTCATGTGGTTGAGTGCTGAAAGGAAAGACCCACTGTAGTTAAGCTGCAGCTGGCCCAGATC
1025	18836_18	18836		68186	TGCAGGGTGGTTGGTTATAGAGGATGTTCAGACCCTGTCCAGATATGTCCAACTATGTCCAGTCCACTCACCAGATGTCCAGAGCAGTGGAGTAATCAGT
1026	18864_56	18864			TGCAGGCTCATCCTGACATGCCCCTCCAGCATGACAATGCCACCAGCCATACTGCTCGTTCTGTGATTTCCTGCAAGACAGGAATGCCAGTTCTGCCAGA
1027	18896_13	18896			TGCAGGTGAAGAAACCAGATGTTGAGGTCCTGGGCTGGCATGATTAGACATAGTCTGAGGCAGGTTGGTCGTACTGCCAAATTCTCTAAAACAACGTTGG
1028	18923_21	18923	65261		TGCAGGGTCTCACTCACGATGATGAGGGCATAGCTTTAAAAACTGCAGGGTCTCACTCACCATGATGAGGGCATAGCTTTAAGAGCTGCAGGGTCTCACT
1029	18956_77	18956			TGCAGGGACAGCTTCCTGTCCGACAGGTTTAGTCTTCCCCGGTGCTCCTGGGGCTTGGGGAACAGGGCCACGGGGCGACCCACAGCATGGGACAGCTGGT
1030	18968_82	18968		60125	TGCAGGGTTTTGTTGAAATCGCAGAGCAGCGTGCAGATAAAGGGATGTTACTTCTCTTTCGTGTGAGTTTTCTTGCATTGCAATTCACTCCAAAACTAGT
1031	19035_34	19035			TGCAGGACTTCACCACTGACCCTATTCTTATGACCGGTTTGTTAACACACAGAGAAAAATAGAACAATCTTGATTGAATATTTGACTTCTTTTAATTCAT
1032	19046_22	19046		62834	TGCAGGGTATTAGCAACATGTACATATGGCTTAATCAAATCCCAAAGTTGAGCAACTGAAGTGTCAAAATCCCTCTAATTCACTACTGATACTCCTATCA
1033	19080_50	19080		52936	TGCAGGATTTTTGCATTTTGCTCTTTGGTGCAATAAATAAATAAATAAAAACAATAAACTTAAAGACGTCCTCCAGAGATTATTGAACATTTCCTGTTAA
1034	19098_38	19098	20428	20248	TGCAGGCTCATCATGACAATGCCACCAGCCATAGTGCTCGTTCTATGCATGATTTCCTGCAATACAGGAATGTCATTGTTCTGCTATGGCCAGCGAAGAG
1035	19118_71	19118		71347	TGCAGGTCACCGAAACATTCATTTGTTAGTTGGTTGAAGCCTTGTATAAATCCTCTGAATCCATTCCTGGAGTTAGAGTTGTAGATAAAGCCGTTGATTG
1036	19129_73	19129	55041		TGCAGGTTGTCAAGACGAATGGACATGTCTATAAATTCATCCAAACTGTGGGTGGTGTCCCGACACGCTAGCTACATGCGGACGTCCTCTCTGAGGCTAC
1037	19129_75	19129	55041		TGCAGGTTGTCAAGACGAATGGACATGTCTATAAATTCATCCAAACTGTGGGTGGTGTCCCGACACGCTAGCTACATGCGGACGTCCTCTCTGAGGCTAC
1038	19161_83	19161			TGCAGGTAGCTGTTCTAGCCCTGCCAATGATTGGCTGCAGTGGGCGGGGTCACATATAGGTATTTCAGTCAACACAGACCAGAAATGTGTTAAAGAAAGG
1039	19217_13	19217	34962	63535	TGCAGGATATAGCCGAATTTGTTTTTTATCCAAGGAAAAATACATTTGTTCTCTTCGAACTTTCCCTAAATGTCTGGCCTAAAACACTCCCAGTTTAGAC
1040	19217_14	19217	34962	63535	TGCAGGATATAGCCGAATTTGTTTTTTATCCAAGGAAAAATACATTTGTTCTCTTCGAACTTTCCCTAAATGTCTGGCCTAAAACACTCCCAGTTTAGAC
1041	19218_70	19218		72135	TGCAGGTGTAGAGCCTCCTCTGAATTGGACAACTGGCCCTCAGCACCACCAGGTGCAGAGACAGGTAGAGATGCAGGTCCATTAGGAACACAGACGAGGG
1042	19256_67	19256		3912	TGCAGGGATTTTCCAGCCACACATCCACTTCCTGTTGGTCTTAGCCACTCCTGTGGATGTGGTGATCATGGGGCTCAGCTTCCCTAAAGCTCAGGCAGGT
1043	19309_49	19309	64098		TGCAGGGACGGGTGAGTAAGGTGATAACTGCTGAGGGGTGGACGTTAGTAGTTTTTCAATAATTGATGGCGCTTGTACATTCCTGCCTGTTTTCTTTCAT
1044	19316_80	19316			TGCAGGAAGGGAGCTGTACAACAGACAGAAAATACTGTAGTAGTTTCACTATTCTACTACTAATAACCTGTATTCAGGGCCAATTTTCCTGCCAGGTCAT
1045	19328_72	19328		70392	TGCAGGAGGAGAAATATGGATGTCAAAAAATTGTGAAATTAAATGGTCTTCCTGCCTAAGGAATGAGCCACCGTGCATGGCTGCCAATGTGATACGGATG
1046	19344_60	19344	39440		TGCAGGCCATCCACCAGTGAGAGCACACACACATCACATCTCTGACCCCAGCCCTCAATACACTTACATGTATTAACAACCCAGACATATTGTCTAGCCT
1047	19355_19	19355			TGCAGGGACAACAAAGAAAGAAATGGAACTGGATTCAACTAACCATGAAGCTGTTTATTAGCTCAATGTTTATGAAAGTTAATACTCCTATTCCTTCACC
1048	19369_22	19369		66957	TGCAGGCGCTACACAATTTTTTAAAATTGTACCTTTATTTAACTAGGCAAGTCAGTTAAGAACAAATTCTTATTTTCAATGATAGCCTAGGAACAGTGGG
1049	19386_9	19386			TGCAGGGCTAGAAAGGCAGCAGTATAAGGTCTTGGGTCATGCATGTAGGCCTTGGCGAGCTGGAGTGCACTTGGAAGTTTCAGGTGTCCAAGAAACACCT
1050	19389_63	19389			TGCAGGCAATGGCTACGGTGTATTATTGTCTGGTCAGAGTCTACGAGGTTGGACAAAGGCCTTCCATATGATATTGGGCAACTCACATACAGTACATTTA
1051	19399_56	19399		64234	TGCAGGAAAGGAGACCGATTTCAGCATAGTTGGGCCTCTCACTTTACCGCTTCCTCAGTCTTAGTTCAAAGTGCGTTTCTCTCAGATGCAGCAGATTTTG
1052	19415_51	19415		34682	TGCAGGGGTTCATAGCAGAACCATTCCACCAGCTTTCCTTCCCTCCTCCTGAAGCCAGAGGCAGCCCCGGGCTTCCTCCACTTGGTGGCCATTGTGTTTG
1053	19415_60	19415		34682	TGCAGGGGTTCATAGCAGAACCATTCCACCAGCTTTCCTTCCCTCCTCCTGAAGCCAGAGGCAGCCCCGGGCTTCCTCCACTTGGTGGCCATTGTGTTTG
1054	19490_48	19490			TGCAGGCTCTAGTTTAGTCTTATCTTGATTATTGTCCAGTCACGTGGTCGAGTGCTGCAAGGAAAGACCTAGTTAAACTGCAGCTGGCCCAGAACAGAGC
1055	19493_75	19493		40181	TGCAGGGTTTTTGGTTATTCTTTTCGATTAAGACCGAAACAACTAGGTGAGTGGAGTTCCTTACTAATTAGTTACCTTAAGTTATCAATCAAGTACAAGG
1056	19529_63	19529		85163	TGCAGGAAAACCACTCAACCTGTGGAGAGACATACCTAAGCCTATAGGTTCTACTGGAGCTCAAGGTGTCAAACTCAACTCCTGGAGGATCAAGGTGTCG
1057	19532_81	19532		53828	TGCAGGCGCCCGACCCACCACAAGGAGTCGCTAGAGCACAATGTGCCAAGTAAAGCCCCCCCAGCCAAACCCTCCTCTAACCCGGGCGACGCTGGGCCAA
1058	19578_16	19578	9815	1745	TGCAGGTGTGATGTTCAGATGTACCCATTTTGTGCAGGTGTTGTTACACGTGGTCTGCCCCTGCGAGGAAGATCAGCTGTCTGTCCTGCCTCCCTGTAGC
1059	19581_32	19581		29623	TGCAGGTGCTGACTTTAATCCAGGCACTTGTCATCTCCCATCTGGACTACTGCAACTTGCTGCAACCCGCTTGTGCCATCAAACCCCTGCAACTTATCTA
1060	19593_11	19593		31993	TGCAGGTGTTCACATTGTCTCCCAGTAACTACACCAGATGGGTTGAATGTGCTAGTGTGTCAGTTAAGCAGTCAAAACACTGCCTCTTCTCTGTGTAGAG
1061	19595_34	19595		12376	TGCAGGGCCAACTGTGGTTTGACACGCCCCTGCCACCACTCTACCGCTGGGCAGTGCTGATCCAACGCAAACTGCAGCTCAGCAGGTAGAAGAGAGATGA
1062	19671_33	19671			TGCAGGCTCACTCACACGCGTTTGCACGTCTTGCGTCTAATTGAGCAGGGGCTAAAGAAAGGGTTGTGGTCAAGTGTGTGGTGACATGGGAGTGACAAAC
1063	19695_72	19695	22470	123201	TGCAGGCGGAGTGCCTCGCATGCTCTCGTGTGGTGGCAGAGAAGAGGGGAGGGGGAATTTTCCAAGTTAGACGAATTAGAATTGAGCTAGTTTGATGGCA
1064	19698_8	19698	68854	5624	TGCAGGAGAGGAAACATTTGCAATGGCGTCTGACGCGACTAGGATGAGGGGAGAGGGGAGGCTGGCCGGCCCTGAGGTGGGTAAATAGCTTTGTCAAGTC
1065	19720_80	19720		82193	TGCAGGAGCAAGTCACTGCTTTGATGTTTGCGGAGAACGAAAGGCTGTTGTTCAGGGTCACGTCAAGGTCTGAGACGCTCAGCTCTGAGAGAGTGGAGAG
1066	19753_49	19753	30671	36535	TGCAGGGAGAAACTTTGTAGCGGGGCAGGGGAAAAAGAGGGAGGAGCATCGGGGCCAGTCGCATTAGAAGGGGTTTGAGATGAGGAAATGTTGGACGGGC
1067	19794_52	19794	2802	70298	TGCAGGAGCGACACAAAACGCAGAAATAAAGATATAATTCATGCTTTACCTTAGACAAGCTTCTTCTGTCCCATAAACATCACAAATGGTCCTTTGTTCG
1068	19794_56	19794	2802	70298	TGCAGGAGCGACACAAAACGCAGAAATAAAGATATAATTCATGCTTTACCTTAGACAAGCTTCTTCTGTCCCATAAACATCACAAATGGTCCTTTGTTCG
1069	19817_60	19817	16445	64040	TGCAGGATCATCCTGACATGACCCTAAAGCATGACAATGCCACCAGCCATACTGCACATTCTGTGTGTGATTTCCTGCAAGACAGGAATGTCGGTGTTCT
1070	19818_42	19818	24539	84547	TGCAGGGATTAATCATTGGCTCCGGAAGAATCCTTCCTAAATGAATCAGGACCCCGTTCGACATGCACATCTCACCCTCCTCTCCCTCTCTCCCTCGTTT
1071	19905_7	19905			TGCAGGAAAGACAGACAGAGTTTATCAGGAACCACTGGCTCAGGTCAGCAGCCTCTTCCTCCCCCTCCCTCCCACTTCACTCAGAACGGTCCCTCAAACC
1072	19926_33	19926			TGCAGGAAGGACACAAGTACAGGGATTTGAGTGATAGACAACATGTAGTCATCATTATTATTGTTTTGTAGATAACTAGAGCTCCCTACGGTAACTACAG
1073	19939_80	19939		72181	TGCAGGATAGAACCAGGCCAGGACCTGTAACACCAAACAGCAGTCTGCCAATACTGCATTCTAAGGAGTTAAGCCCAATGCTAAAGGTCTACTACCTAGT
1074	19966_38	19966	75210	1094	TGCAGGGAACTGGAGCTCCTGCTTGACTGCAGAGGGAGAGCGGGCGTCTCAGGACCGCATGGATTTGATCATCAATACATGGAGTCGTACCTTCACCGTG
1075	19976_39	19976		41797	TGCAGGGGGAGGTGTGTTGTGATTGAGTGGAGGGGAGGGAACAGCTGTGGACAAGGTTCTGACAGAGGGGGGTGTCTTGGTGGTGGCAAGGACACACCCA
1076	19985_17	19985	60095	69837	TGCAGGGAGAAGTGGCAGGATTAGGGCATTGTGCATAATGATTAACTAAACAGTGAAAATCTGGTGGAAAAAGCCAGACTATCTGTTCATTGTAATGAAG
1077	19990_42	19990		78579	TGCAGGGTGGCTGAACAAACAGACCTTAAAGGCACCTGTGGGATGTAGAAAATGGGCACCACCCATGGCCAAGTGGTTCTCAGCAGCTGCCAGGCCCTCC
1078	20028_19	20028		41076	TGCAGGAGGCCTTTTGGTAAGCCGTCATTGTAAATTTGTTCTTAACTGACTTGCATAGTTAAATATGTAATACCCTTGTTTGAACTAGATATTGAGTTTA
1079	20058_70	20058			TGCAGGGAGAGGAAGAGGATGGTTGTTAGAGGGAGGAAGACCACACCTCAGAAGAATGACTTCAAACGGTAATTTATTTGTCTCTGCTTATCTTGAGTCA
1080	20075_68	20075		45193	TGCAGGTCTCTGACCTCCTTAATGATGGTGTTGGAGTCGTTCCTGGCCGTGCAGTCATGAGTGAACAGAGAGTACAGGAGGGGACTGAGCATGCACCCCT
1081	20089_87	20089		54211	TGCAGGCTGCCATTAGCAACTAAATTATCCTTATGTGTTCTGTGTGCAATTTTAAAATAATTGGTTCAGTTACATCGCTATGCATATGATCTATTAGAAG
1082	20098_29	20098		17123	TGCAGGGCAAGAGAATGCCACCTTGATTTGGATTCTTTTTCACAATCCCTTTCCCTAAGTTTAATACAATATGGAATGAGACCTGGATATGATTGAACTG
1083	20110_29	20110			TGCAGGAGGGTAGAACCAGGCATTAGGTCAATAGTGCAGTCCCATGGCCAATGAGGGGGCAGGCACGTGGCACGAGTCTTTGATAAAGCCACCTGTAGGT
1084	20113_75	20113		62327	TGCAGGCTCAGGTCAATCGCTATTAAATTACAAAAGTCCACCTCTCAAAAGACGATTGATAGATGGATACTGCAAACACACAAACCACAAAGAGCCCTCC
1085	20115_36	20115	68230	767495	TGCAGGATCGACTTGATGTATAGAGAGAAGAGTAGACGGCCTAGAACCAAACCCTGGGGGACACCAGTAGTGAGAGTATGTGGTGCAGACACGGATCCTC
1086	20120_70	20120			TGCAGGTGTGATGTTCGGATGTACCGATCCTGCGTAGGTGTCGTTACACATGGTCTGCCACTGCGAGGACAATCAGCTGTCCGTCCCGTCTCCCTGTAGC
1087	20205_89	20205		60119	TGCAGGTCTGGGAAACACAATAACAACACATGGCCAATGCCTCACTAAATGAGGCACACTGAATGAATTGTTTACATGGGGGAGTGACTATCAAAAAGTT
1088	20286_9	20286		5975	TGCAGGCCTCGTTAATGAGTTGCTCTGCCCCCTCCTGGGTGCTGACGTCACTGGTGGACACCAGCACCTGCACGCCCATCCCCTGCCACTCACGCACACG
1089	20306_79	20306			TGCAGGTTTAATGCTTTACATAATGTTAAGCATTATTATATGCAAATAATTATTAATAATAATGTTGTGTATGTAGCAAAATTTCAACTGATATGGCTGG
1090	20337_71	20337		767635	TGCAGGGTGCAGTGATGGATCTGTTCCATGCACGTAAGGCATTCCCTGCCAAGCGAGACGTCTACTTGCGGAATATTCAAAGTGGAAAGTTCCGCTACTT
1091	20344_76	20344		62569	TGCAGGTGTGTGTTGGGTCATTGTCCTGTTGAAAAACAAATGATAGTCCCCGCTAAGCCCAAACCAGGTGTGTGTTCGGTCATTGTCCTGTTGAAAAACA
1092	20352_26	20352			TGCAGGCGCTTGGCCCGCCACAAGGAGTCACTAGAGCACAATGAGCCAAGTAAAGCCCCCCCGGGCCAAACCATCCCCTAACTATGACAACGCTGGGCTT
1093	20370_24	20370		78634	TGCAGGTAGAAACGTACTAACGACCACTTCTCTCTGACGTTATACTACTAACGACCACTTCTCTCTGACGTTATACTACTAACGACCACTTCTCTCTGAC
1094	20370_55	20370		78634	TGCAGGTAGAAACGTACTAACGACCACTTCTCTCTGACGTTATACTACTAACGACCACTTCTCTCTGACGTTATACTACTAACGACCACTTCTCTCTGAC
1095	20370_86	20370		78634	TGCAGGTAGAAACGTACTAACGACCACTTCTCTCTGACGTTATACTACTAACGACCACTTCTCTCTGACGTTATACTACTAACGACCACTTCTCTCTGAC
1096	20395_26	20395	13818	45624	TGCAGGACAGTCCTGAGGGTGTTAAGACAAAGGATTCTCTGTCTGCTCTGGGAGAGGAGAAGCCCATCTGTTGACACACAAACAAAGAATGGTTATTTTC
1097	20406_8	20406	34912	78936	TGCAGGGTGGTATTTGACCCTCTGCTGCTGCTGTGTCAATGGTGTCTCAGTCTCACATTCTCAAAGTGAGTGAAATCCACAGGATGTAACTGTTTCTCTC
1098	20422_6	20422	70082	25507	TGCAGGGAGAAAAAGTGGATGATGTCTGGTCGTCAGCTAAGCTGTCCATTCCAAAACCCATAGACTGGGTCTATTTACTAAAATAAGGAGCGTATATCAT
1099	20422_43	20422	70082	25507	TGCAGGGAGAAAAAGTGGATGATGTCTGGTCGTCAGCTAAGCTGTCCATTCCAAAACCCATAGACTGGGTCTATTTACTAAAATAAGGAGCGTATATCAT
1100	20432_48	20432		45761	TGCAGGGTGAGAGACAGCTGTAGGCTCTTGGGTCTCTGGGGCTCTGCTACGTTGACAGGCTTCTCATTCAGACTAGACTTCTGCTGCTGGGGCTGGCACA
1101	20499_7	20499			TGCAGGAACGGGTCACTGCTTTGATGTTTGTAGAGAATGTCAGGGTGTTGTCCAAGGTCACGCAAAGGTTATTTGCGCTCTGGGAGGGAGACACTGCGGA
1102	20508_14	20508	52980		TGCAGGGTTATGAACGTGTGGTTATCCAACTGAGTCAAAAGGTGACTGTCCTCTTTGAAGGGAGCACAGTATACCTGAAAAACTGTGGTTTACATGCGTG
1103	20531_78	20531		90977	TGCAGGAGACACTGGGATCTAAGCTCAGACACTAGCAGCAGTGCCAGGTGTGCACTGTAGAACAGGTGTGTACTGTAGGTCAGGTTTGCACTGTAGGACT
1104	20600_15	20600		44562	TGCAGGGAGACAGCTGTGCAGAGCTGTCAGGGTCAGTTCATACTATCAGGACACAAGGCTAGACCCAGATGCAAACACAGGAGGCAGATGGTTGGAGTCT
1105	20600_16	20600		44562	TGCAGGGAGACAGCTGTGCAGAGCTGTCAGGGTCAGTTCATACTATCAGGACACAAGGCTAGACCCAGATGCAAACACAGGAGGCAGATGGTTGGAGTCT
1106	20620_88	20620			TGCAGGGTTGAAATGTGTTTTCTCTCTTTTGTTTACGGAGGTGTTATCCTCAGATAATAGCATCGTTTGCTTTCACCGAAAATCCTTTCTGAAATCCGAC
1107	20622_50	20622		67541	TGCAGGTGTTGTGAAATGGTGACAGGAGCAACAGTTGGACACTGTGCCCAGGACCGTCAGAGTAAATCCTCTCAAACAGTCAGCGCGTTCTTCTCTACAC
1108	20666_13	20666	6673	64872	TGCAGGGGCTAGGACTCTGTCCCAAATGGCACCCTGTTCTCAAATGTAGTGCACTACTTTTGACCAGAGCCCTATGGGTCCTGTTCAAAAGTAGTGCACT
1109	20672_44	20672			TGCAGGAGGAACCGCCCCTGCACTGCAGAGGAGGGGCCGTGACAAACTACAAAAAGAAAACAAACCCTGTCGCGGACCCCGATGTCTTGCTCCCAGACAA
1110	20674_38	20674	2149		TGCAGGCTCATCCTGACATGACCCTCCAGCATGACAATGCAGCCAGCCGTACTGCTCGTTCTGTGCGTGATTTCCTGCAAAACAGGAATGTCAGTGTTCT
1111	20674_62	20674	2149		TGCAGGCTCATCCTGACATGACCCTCCAGCATGACAATGCAGCCAGCCGTACTGCTCGTTCTGTGCGTGATTTCCTGCAAAACAGGAATGTCAGTGTTCT
1112	20693_10	20693	7570	59704	TGCAGGGTGTAAATGAACAGCATAATCATTAAGAGCAGCCTGGAGGTGTTGAATGTTGATTGAATGTTGTTAAATGTTGATGACAGTGAGATAGTGCATC
1113	20706_64	20706		38352	TGCAGGACAAAGCGGAGAGAAAGCAGGACCAGACCTTCCCGAGATCAGACCGTGGACATGTAAGATAATCTAACAACACTATTTGTCATGTGGATAATGT
1114	20710_80	20710		88906	TGCAGGGGATAACCATTTTCTATCTGAATCGTTAAAACAATTTCAGCTGCATACAAATACTGCATTGCAGACAAAAAAAAAAAAATAATGGACACAATAG
1115	20710_82	20710		88906	TGCAGGGGATAACCATTTTCTATCTGAATCGTTAAAACAATTTCAGCTGCATACAAATACTGCATTGCAGACAAAAAAAAAAAAATAATGGACACAATAG
1116	20716_20	20716		768248	TGCAGGGAGAAACTTTGTAGCGGGGCAGGGGGGAAAGAGGGAGGAGCATCAGGGACAGTCACGTTAGAAGGGGGGGGAGATGAGGAAATCTTGGACGGGC
1117	20758_54	20758	44473	74814	TGCAGGGCCAGTGTTAAATAAATATGCATGTGGTCTTGACTTTATAGTATGCGTGTTTGTTTGTTGGATTGCTTGTTTGTGCTTTGCCTCAGGCTACTGT
1118	20759_75	20759	17771	33513	TGCAGGTTGACCTCGGTCATCAGTTGAACAGTGTTTCCTCCGACACATTGGTGCAGTTGGCTTCTGGGTTAAGCGAGTGTGTGTTAAGAAGTACGGTTTG
1119	20836_79	20836		843	TGCAGGCCATTACCAGAGCATCAATACATAACAGCTCCAGAGCCAGCAGACAGAGTGAGGGCGGAGAGAGATACAAGGACGGGAAAACAACAAGATATTT
1120	20843_60	20843			TGCAGGTTTGTTTATGTGAAATATGTATTTGTGTGTTTTGAGAGAGAGAGATGGAGAGATATTTTGAGGTATGGGGAGACAGCGAGAACAGGAGAGATGT
1121	20855_77	20855			TGCAGGTGAGTGCGTAGGAAGGTCTTCCTCTTGGTGTACTCATAGTTGTTCCTCATCAGCAGGTAGAGCAGAGCAGAAGCCTCGGCCCGCAGCAGACCCA
1122	20921_25	20921			TGCAGGCTCAATTTACCTACCTCATCCCCATACTGTTTACATTTATTTACTTTTCTGCTTTTTTGCACACCAGTATCTCTACCTGTACATGACCATCTGA
1123	20937_37	20937	80002		TGCAGGGCAACAACACACACACACACTGCATGGTGGCACTGACGCTGGATGATGTAGCCTACAGGGCAACAACACACACACACACTGCATGGTGGCCCTG
1124	20954_13	20954	16395		TGCAGGCGCTACAAAAAACGCAGAAATAAAATATAAAACATGCCTTACCTTTGACGAGCTTCTTTTGTTGGCACTCCAATATGTCCCAGAAACATAACAA
1125	20954_88	20954	16395		TGCAGGCGCTACAAAAAACGCAGAAATAAAATATAAAACATGCCTTACCTTTGACGAGCTTCTTTTGTTGGCACTCCAATATGTCCCAGAAACATAACAA
1126	21016_38	21016	34062	50581	TGCAGGAACCCGGCCCACCACAAGGAGTCGCTAGAGAGCATTGAGCCACGTAAAGCCCCACCGGTCAAACCCTCCTCTAACCCGGACGATGCTGGGCCAA
1127	21023_80	21023		44891	TGCAGGCTGCAGTTGCACACTTATTGATCTGGACAGAAGCATTTGAGAAACCTATGAGGAGAGAACAATTATAGGAAGGGGATAGAAAACTCAGATATTA
1128	21080_43	21080	24061	39103	TGCAGGCATGGCAGACAAACAGCTGTTGAGGACCTTCATGGCCAACTCAGCTATAGACGCAGGGGTAAGGCCATCTTCACACGCTTGAGAGAGGGGAGGG
1129	21161_78	21161		80038	TGCAGGAGTCCTTTTGCCTTTTGGTAGGCCATCAGTGTAAACCCAAATTTGTTCTTAACTGACTTGCCTAGTTAAAAAAGTTAAATAAATAAAAATAAAA
1130	21186_77	21186		40714	TGCAGGCGCTACACAAAACACAAATAAAATTTAAAACATGCCTTACCTTTGATGAGCTTCTTTTGTTGGTATGTCCCATAAACATCACAATTGGTCCTTT
1131	21187_75	21187		10671	TGCAGGAATGTCCACCAGAGCTGTTGCCAGAAAATGTAATGTTAATTTTTATCATAACCTGCCTCCAACGTTGTTGTAGAGAATTCGGCAGTACGTCCAA
1132	21192_12	21192	77794		TGCAGGCTGGTACATGTACATGTTGGGGTCTGGAGCAGGGAGGCAAACACAGGAGAGTCACGTTACAGAAGGTCAATGTACACAATATATACAGAAGTAT
1133	21252_13	21252		79565	TGCAGGAATTGACACCACGACCTTGGCTACTGCCCGTCTATGCATTTGAGAGTGGCTACATTTTTTCTAGTCTCATGCCTCAGCTGTTTACCTAAACAAG
1134	21322_52	21322		4746	TGCAGGCCGAAGCTGTTCACATCAGAGCAGAGACTGAAAAATGGCCACATTTAGGCTACTGGAATGGACAGTAGGCCAAATCGTGCCACAGTTGCCGGGA
1135	21330_74	21330		16084	TGCAGGATCTGTTGTTTCCTGTCAGAGAAAACATCAACACAGTAACTCTCTTCAATGTGCTAAAGCTCATCACAACAAAGCTACAGCAGGCAGCTATTTT
1136	21414_84	21414		12067	TGCAGGCGCCCGGCCCGCCACAAGGAGTCGCTAGAGCACGATGAGCCAAGTAAAGCCCCCCCAGCCAAACCCTCCCCTAACCCGGACAACGCTGGGCCAA
1137	21422_23	21422		2768	TGCAGGCTTGGGAGAAGCCTCAGATCTCCCCGCCATTCCCGCGGAGTACACAGACCTTGACGAGGTCTTCAATAAGGCCTGTTGCTAGAAACAAGCTTTT
1138	21422_41	21422		2768	TGCAGGCTTGGGAGAAGCCTCAGATCTCCCCGCCATTCCCGCGGAGTACACAGACCTTGACGAGGTCTTCAATAAGGCCTGTTGCTAGAAACAAGCTTTT
1139	21480_38	21480		46593	TGCAGGCTGCAATGTTTTTATTTGTTGGCTTTATTGGCAATTTTTACAAGACATTATAATTAAAAATGTGTATATGAAAACCGTAACTGGCAGGCAGATC
1140	21583_84	21583	90125	91002	TGCAGGTCTTGATTATCTCTAACTCTGCAGGTCTTGATTATCTCTATCCCTGCTGGTCTTGATTATCTCTATCCCTGCTGGTCTATATTATCTCTATCCC
1141	21583_85	21583	90125	91002	TGCAGGTCTTGATTATCTCTAACTCTGCAGGTCTTGATTATCTCTATCCCTGCTGGTCTTGATTATCTCTATCCCTGCTGGTCTATATTATCTCTATCCC
1142	21596_17	21596	7800	74934	TGCAGGGTTGAAATATGGTTTTTCTCTTTGTTTACAGAGGTGCTATCCTCAGATAATAGAATTGTTTGCTTTTGCCGAGTAGCCTTTTTTAAATCTGACA
1143	21627_86	21627		81635	TGCAGGCTTTGTCTCGTTGCATCGATAATCTGCTAAATGTAGAACTAGTTACAGTAAAATGCAGGTGTTGGTGTTAAAGGACAGTAAGCTGCTGTACGCT
1144	21661_63	21661		67925	TGCAGGGTTGTCTGAGATCAGCCATCCAGACAGCTGGTGAAACTGTTGGTTTGCACAACCAAAGCATTTCTGCCCAAACTGTCAGAAACTGTCTCAGGAA
1145	21662_18	21662	86851	40000	TGCAGGAACCCAGCCTACCACAAGGAGTGGCTAGGGCGCAATGAGCCAAGTAAAGGGCCAGACAGATAACTAGGATGCGTACTCAGAGCATGCGCTGAGC
1146	21675_25	21675			TGCAGGGCGAGGCAGTTAGCCCTGTCCCTGAGTGGGAGGGTGTAGACCTCCGGGAGGGAGGGGCAAGAGGACAGACTGTCCTCCTGGACGGGGCTAGAAC
1147	21687_26	21687		2962	TGCAGGCGCCCGGCCCAACACAAGGAGTCGCTAGAGTGCAATGAGCCAGGTAAAGCCCCCACGGCCATACCCTTCCCTAACTTGAACGATGCTGGGCCAA
1148	21716_15	21716		51208	TGCAGGAGCCCGGCCCGCCACAAGCAGTCACTAGAGCGCGATGAGTTAAGTAAAGCACCCCCCCGCCCGGCCAAACCCTCCCCTAACCCAGACCACTGGG
1149	21736_31	21736		28380	TGCAGGGAGATACTTTGTAGCGGGGCAGGGGAAAAAGTGGGAGGAGCATCAGGGATAGTTGCATTAGAGGAGGGAGGAAATTAGGAAATGTTGGACGGGC
1150	21757_49	21757			TGCAGGGAGCCCCCCAAAAACACAGCTGTCACCTACGGATGGTACACACAATTATGACATACTTCTCAACTATCATTACCTCAGCCGCTATGTACCCCAA
1151	21759_19	21759			TGCAGGTGAAGAAGCTGGAGGTGGAGTTCCTCGGCTGGGCTGCGATTGTGAGGCCGGTTGAACGTACTAAATCAAATCAAATTTTATTTGTCACATACAC
1152	21759_31	21759			TGCAGGTGAAGAAGCTGGAGGTGGAGTTCCTCGGCTGGGCTGCGATTGTGAGGCCGGTTGAACGTACTAAATCAAATCAAATTTTATTTGTCACATACAC
1153	21767_33	21767	9686		TGCAGGCCCATCCTGACATGACAATACCACCAGCCATACTGCACGTTCTGTGAGTGATGTCCTGCAAGACAGGAATGTCAGGGTTCTGCCATGGCCAGCA
1154	21767_42	21767	9686		TGCAGGCCCATCCTGACATGACAATACCACCAGCCATACTGCACGTTCTGTGAGTGATGTCCTGCAAGACAGGAATGTCAGGGTTCTGCCATGGCCAGCA
1155	21790_76	21790		5148	TGCAGGGATGATTCCAATGCGGAGCACACATGAAACCAGGTCCTGGTTCGATTGGTTCTGGTCCACTCTGGAATCACTCTGGGTCCAGGCCGTGGACAAC
1156	21791_32	21791		45302	TGCAGGCTCATCCTGACATTACCCTCCAGCATAACAGTGCCACCAGCCATACTGCTGATTCTGTGGTGATTTCCTGCAAGACAGGAATGTGTTCTGCCAT
1157	21852_57	21852	27144	53234	TGCAGGCTTTGCCTGTCTTATCCCAGTCTTGAGTATGTTATATCAGGGGAATTCCCTATACACACTGACAACCCGTCATTCAAGGTAAGCCCCACCTGTT
1158	21856_17	21856		5124	TGCAGGGAGCCACCATTGGGAGGCATGAGGAGCTCCTGCTGAATCTCTTTGGAAGGGTTTTGTTCCCTGACAGAATGTCACGACCAAGGGTTCAAGGCTA
1159	21865_87	21865			TGCAGGTATCCCACCAGCTCCTGTTGGTAAAACAAGAAAAGCAAAAGAAAACAGAAGAGAAGCAGAAAAAAAGAGTTAGAGTGAAAGATTCGACGTTTCT
1160	21929_7	21929		15711	TGCAGGCCATTGAAATCCCTATAAGCTACAGTTTTGCCTATAAACTACAACATTTTCCTTCAATTGTATCCCAAATGGTGCTCTAGTCCCTAGTGCATTT
1161	21931_87	21931		26403	TGCAGGCTGACGATGTTATTAATGCTGACAACTGACAAACAACAAGTCATGGAATATGGATTTTCTTCCTTGTGGGTGTTAATAACCACAATCGGAGAAA
1162	21939_40	21939	76599		TGCAGGTCATTGCCCAATGAGGAAAGGCCGGCGTTCTTGCACTCTAGGTTGCCCTGCAGCTCCACCATGGCCCTCTCCAGCTGGGAGCAGCTCTGGCGCA
1163	21986_89	21986	51313		TGCAGGCACTCTGCCAGTCTGTGAGTACAGGTACTCCACTCCGAGAAGTTCCCCTATTAATGCAACAAAACAACAAACAAGAAAAACTCAGGCAAAAGCA
1164	21999_45	21999		55017	TGCAGGAAGGATAACACAAGAGGGAGGAGGATGTCTTCCCAGTAACGCACAGCATTGAGATTGCCTGCAATGACAGTCCAATGATGCTGTGACACACCGC
1165	22002_43	22002		76402	TGCAGGTGCTGGTCAATGCCATTATCAACAGCGGACCCCGTGAAGACTCCACCCGTATTGGTCGTGCTGGTACTGTGAGGAGGCAGGCTGTGGACGTGTC
1166	22181_24	22181		767251	TGCAGGAGAGCAACGAGCCTAACGCATCCCCTGCCCCAACGACCCCTACGGAGCAAAAGTGTCTCAGCCTCGCCTGTCTAGACAAGTGAGTGATTCCCAT
1167	22181_25	22181		767251	TGCAGGAGAGCAACGAGCCTAACGCATCCCCTGCCCCAACGACCCCTACGGAGCAAAAGTGTCTCAGCCTCGCCTGTCTAGACAAGTGAGTGATTCCCAT
1168	22219_80	22219		22402	TGCAGGAGGTTTGTTTGTTGTGACTGAGTGGGGAGGAAACAGCTGCGGGCAAGTTTCTGACACATGGGTGTGTCTTGGTGATGGCAAGGACACAGCCAAG
1169	22221_21	22221			TGCAGGATATTATTGCTTAGAATTTCTTTATTAGATGACTATCATTCATATTCCATCCCTCCCAGTTAAATGTACTATTGATAGGTTTAGGCTACTACAT
1170	22222_59	22222	24155	30341	TGCAGGGCTGAACGCGCCACAGCGCTTGTCATTTCCAATTAGGATGTTAAACAGATCTCACAAAGATATCCTGAATCAGGTGGGATGAACAGGGGAGACC
1171	22244_73	22244		47514	TGCAGGTAGGTGTTTGTCCCCAACGTGTGCTGAGGGTGTCAGGTTCTTGTCCAGTTCTGGCATTTAGGTCCCCACACATGTCTATGTATTTCGTACATGT
1172	22276_70	22276		31056	TGCAGGAAGGGTACCACATGAGGGAGGAGGATGTCTTCCCTGTAATGCACCGTGTGCACATGTGACACACCGCCCCAGACCATGACGGACCCTCCACCTC
1173	22341_56	22341			TGCAGGCTCATCCTGACATGACCCTCCAGCATGACAATGCCACCAGCCATACTGCTCGTTCTGCGTGTGATTTCCCGCAAGACAGGAATGTCAGTGTTCT
1174	22357_13	22357		46140	TGCAGGCCATATCCGGCCCTCCAGACAATGACATTTCACACAAGCACTGATATTTAACCTTTCCTCCTGAGTCTCCTACACATTTTTTTATTTTACCTTT
1175	22357_59	22357			TGCAGGCCATATCCGGCCCTCCAGACAATGACATTTCACACAAGCACTGATATTTAACCTTTCCTCCTGAGTCTCCTACACATTTTTTTATTTTACCTTT
1176	22367_13	22367		33689	TGCAGGGGACCAGACACCACCGGCCTGAGGAGAGACACATGAAACGAGGGGTTACTGCGATAGTAAGAAGGGAGCTGTAACCGATAACACCCATTGTTTA
1177	22367_14	22367		33689	TGCAGGGGACCAGACACCACCGGCCTGAGGAGAGACACATGAAACGAGGGGTTACTGCGATAGTAAGAAGGGAGCTGTAACCGATAACACCCATTGTTTA
1178	22376_69	22376		70898	TGCAGGTGAAGAAACTGGATAGTCCTGGGCTGGCGGGATTATACAGTGCCTTGCGAAAGTATTCGGCCCACTTGAACTTTGCGACCTTTTGCCACATTTC
1179	22381_55	22381			TGCAGGAGTTGCACCTGTTCAGGTGGGAGGAGAGCTCGGAGCAGTCGCTGCTGCACTCATAGGAGCAGCCCTGGAAGTTCCTGTCCTCGTAGAAGATGAT
1180	22382_67	22382			TGCAGGCGCCCATCCAGGGATCTGACAGGACAGGCAATGGAGGAAATAGGTGTGAAAAGTGAGTGCGAGGAAAGGAAGAAAAGGGGGAGGAATCGATAGG
1181	22394_34	22394	1976	63828	TGCAGGCTCCAGTTTTATATTGTCTTGATTCTTTGTCCAGTTATATGGTCCAGTGCTGCAAATAAGGACCTAAAAAAACTGCAGCTGGCCCAGAACAGAG
1182	22406_8	22406			TGCAGGCCAAATTTGGCCCACGGGCCACCTATTGGGGAACCCTGCTATACAATGTAGTTTTACTATAACTAGGAGCATGTGAACTTATATAGTATATTTA
1183	22406_43	22406			TGCAGGCCAAATTTGGCCCACGGGCCACCTATTGGGGAACCCTGCTATACAATGTAGTTTTACTATAACTAGGAGCATGTGAACTTATATAGTATATTTA
1184	22414_84	22414			TGCAGGAAGGGTGCCACATGAGTGAGGAGGATGTCTTCCCTGTAACGCATAGCGTTGAGATTGAGCTTGTCGTCATTGCAGGCAGTCTGATGCTGTGACA
1185	22480_68	22480		48113	TGCAGGGTCATACTACGGGACAGACAGTATTGTACTGTAGTAGAGGTCTTAGTGATGGATAGAGCAGGAGGAGAGAGAGAGAGAGAAAAGATACAGAGAC
1186	22488_82	22488			TGCAGGTGTGATGTTCGGATATATCGATCCTGTGCAGGTGTTGTTACACGTGGTCTGCCATTGCGAGGATGATCAGCTGTCCATCCTGTCTCCCTGTAGC
1187	22502_8	22502			TGCAGGAGGAGAGATGTGATTATCTGATGATACTAGGTGCTATAATCATACAGGATATTATCATGTTAACGGTATATAACATAGCCTCACAACCTGTGTT
1188	22502_21	22502			TGCAGGAGGAGAGATGTGATTATCTGATGATACTAGGTGCTATAATCATACAGGATATTATCATGTTAACGGTATATAACATAGCCTCACAACCTGTGTT
1189	22535_61	22535			TGCAGGCGCCTGGCCTGACACAAGGAGTCGCTAAAGCGCAATGAGCCAAGTAAAGTCCCCCGAGACCAAACCCTCCCGTAACCCGGATGAACACTGGGCC
1190	22539_21	22539		41500	TGCAGGATTGTCTGAGACCTTCTACCCGGACAGCTGATGAAACTGACAAGTGTTTCTGTCTGTAATAAAGCCTATTTTGTGGGGGAAAACTAATTCTGAT
1191	22539_73	22539		41500	TGCAGGATTGTCTGAGACCTTCTACCCGGACAGCTGATGAAACTGACAAGTGTTTCTGTCTGTAATAAAGCCTATTTTGTGGGGGAAAACTAATTCTGAT
1192	22552_8	22552		66100	TGCAGGGGGCACACCACAGCACAGTCACTCACTGTACAGTCCTCCGTTTAAAAAACGAATATTACCATCATATGTTCAGCAATATATATAGTAACCATTC
1193	22554_49	22554	8502	12413	TGCAGGATCGTCTGAGACCAGCCACCTGGACAGCTGATGAAACTGAAGAGTATTTCTGTCTGTAATAAAAAGCCCCTTTGCAGGGGAAAACTCATTCTGG
1194	22560_42	22560	57959		TGCAGGTCATATTGCTCTGTTACTACCATTGTTTCATTAATCATTGCTGGTTGTGATCAAGCTGCTCGGATGGCTCTGGACAGAGGGGGAGACTTAAGGC
1195	22584_81	22584			TGCAGGTAAGGAAGAGCCGAGTACCTACACCTGCACCACCTGTAAACAGGCCTACGGCAGCGCTTGGTTCCTGCTCCAGCACGCCCAGATTACCCATGGC
1196	22616_46	22616		52786	TGCAGGATGTTGAGGTTATCTTCAGCAACATTTCAGACATTCATGAACTGACGGTCAAACTTCTGGGGCTGATAGAGGACGCAGTGGAGATGACCGCTGA
1197	22663_71	22663		54031	TGCAGGTAGACTTTGTTAACTCCCTGTACGTAGTCAGCCACCCGGCCGAAGATGAGGCGGCCCACGCCGGACGTGACGCCGATGCACATGAGCAGAACCT
1198	22664_67	22664	72850	89580	TGCAGGACTGTTGAGCTAATGTAGGCTAATGTGATTAGCATGAGGTTCTAAGTAACCAGACCATTTCCCAGGACATAGACATATCATATATTGTCAGAAA
1199	22795_84	22795		48814	TGCAGGCGCCTGGCCCGCCACAAGGAGTTGTTAGAGTGTGATGAGCCAAGTAAAGTTCCCCAGGCCAAACCCTACCCTAACCCAAATGACGCTGGACCAA
1200	22814_18	22814		21572	TGCAGGTGAGGGAAGAGGGCCCATAGGATTTACAGTAACGTCCCATCAGAGAAAACACTGCTTCCAGACTAAATAGGATGCCAGAGAAATGCTGCATAGC
1201	22836_88	22836		41989	TGCAGGACTTACTTTGTGGAGTGTGGTGTCAAAAAGCAAAGCATATATATCCTGGACAGACCTCCTCCATGATGCAACAACCATGATGCTGGTGTTTTAT
1202	22842_24	22842		36217	TGCAGGGCAGCGATTCTGGGCGCGCCACAGTGGAGGCAGATCACTACATGGCCCTGGCCAGAGAGACCTTAGAGCAGCTGAAGGCCTGTGCTCTGGACCT
1203	22878_45	22878		54177	TGCAGGAAAAGGCTACAGAGGATGGGGTTGTAATTTCAAATCAATGAATCAAATAATATGAACTGAATATGTTTGTCAACAACAGTGTTTCTTCTGTAGC
1204	22891_32	22891			TGCAGGATGAGTGCTGTCAGTGGGCAGAGGAGCGGGGGAGGGCGACTTTGTGTCTCTGTGTGCTGGCTGCAGTGCCGAGAGGGGAAATCTCATTGCCTCT
1205	22897_18	22897			TGCAGGTGCCCGGCCCGCCATAAGGAGTCACTAGAGCGCGAATGAGACAAGTAAAGCTCCGCCCCCACTGCCCCGGCCAAAATCTTCCCTAACCCGGGAC
1206	22920_22	22920			TGCAGGCTCTTCCTGACATGACCCTCCAGCATGGCAATGCCACCAGCCATACTGCTCATTCTGTGTGATTTCCTGCAAGACAGGAATGTCAGTGTTCTGC
1207	22944_12	22944		7363	TGCAGGAGCGGAATCTGTTTCTCAAAGCTGGTTCAGCTTTGTGGCTGTGTTTTTGTCTAGTAGAAATCGAGTCAAGTGGCCAATGTAGAAATCGCTCTGT
1208	22989_87	22989		71686	TGCAGGCCATACAGGAGGTCAGACAGGAGGTCATACAGGAGCAAAGGTCACATTGATTGTACAGTACAGTACAGGCTTGGGGGAAAAAACATTTCAATTT
1209	23013_12	23013		1279	TGCAGGCTAATTCAGCCTCTGCTGAGTTTGAGGGGATGAGGTTACGTCCCAAATGAAACCCTATTCCCTTTACAGTGTGCTAATATTGACCATAGTCCTC
1210	23020_64	23020	74483	39280	TGCAGGGCTGTGTTCAACGCTGCACCACTAACAGGTGGCTTTTCCTCTAATAAATGCAGGTTGACGTTTAATGTCATGAGTCTTGCATTGGAGGCAGAAA
1211	23043_63	23043	74483	39280	TGCAGGGACAGTGTTGGTGAGGACTGGTCAATGTTGGTGAGGACTGGTCAGTGCATGTACCGGCCCGTACCATAAATCTCAGATTATCCCATTCAATAGT
1212	23061_43	23061		36808	TGCAGGCGTAAAACTAAACTAAAACTAAATGCATGCTCTTTATCCGATCGCTGCCCGCACCTGCCCGCCTGCCCAGCATCATCTGACTTAGAATATGTGG
1213	23067_22	23067			TGCAGGGAGACAGTGTGGCGGACCTGGTACAAGTCTGCTGGGTCTGTCATGGCCAGTTCGTACTATAAGGGCAAAAGGCGAGACCCAGATGCAGACACGG
1214	23067_25	23067			TGCAGGGAGACAGTGTGGCGGACCTGGTACAAGTCTGCTGGGTCTGTCATGGCCAGTTCGTACTATAAGGGCAAAAGGCGAGACCCAGATGCAGACACGG
1215	23083_51	23083		59671	TGCAGGGCCCCAAGTCTCGTCTAGTATGGATATTGAGATAATGTTGTGTTTATCATGGACATATCCCTAATAGATTCAACCATAAATATGTATTGGGGGT
1216	23115_41	23115	26213	88606	TGCAGGAATGTCCACCAGAGCTGTTGCCAGATAATTTAATGAAATTGAGGAGTATTTCTGTCTGTAATAAAGCCCTTTAGTTGGGAAAAACTCATTCTGA
1217	23128_33	23128		57367	TGCAGGCTCATCCTGACATGACCCTCCAGCATGACCAATGCCACCAGACATACTGCTAGTTCTGTGCATGATTTCCTGCAAGAAAGGAATGTCAGTGTTC
1218	23145_45	23145		14888	TGCAGGACAAGACCCTAGCCAGCCCACTACAGGTGCGCTACTGTTATTGTAATTTGCTGTCAGTGGGTTGAAGAGATTCTTGAGCATCCTTCATCAATAC
1219	23152_37	23152		10872	TGCAGGTGGTGCTCTAATTTAACATTTTAGTTTTGGAAAGGCGCGTTTGAGTATTATTTTTTTCTCACCACAAGAGAGCGCTGTTGTCCAAGCCTCAGCT
1220	23152_55	23152		10872	TGCAGGTGGTGCTCTAATTTAACATTTTAGTTTTGGAAAGGCGCGTTTGAGTATTATTTTTTTCTCACCACAAGAGAGCGCTGTTGTCCAAGCCTCAGCT
1221	23192_46	23192		47319	TGCAGGGCCTAGACACTGTGTTCTAAAGCAACACTGTCACGACTTCCGCCGAAGTTGGCTCCCCTGCCTGTTCGGGCGGTGCTCGGCGGTCTTCGTCACC
1222	23206_6	23206	21890	6100	TGCAGGATGCACACTTATAGACCATACTGGATACCAATGTTTTACTTCCAACGATCCACAATCCAGATGACTGGACTACGCCCTGGTGTGCAACTTGCTC
1223	23243_36	23243		67263	TGCAGGTTCATGCTCTACAACATCTGTAGAGTACGAACCTACCTCACACAGGAAGCGGCACAGGTCCTAATCCAGGGACTTGTCCTCTCCTGTCTGGACT
1224	23269_37	23269			TGCAGGAAAGGTACCACATGAGGGAGGAGGATGTCTTCCCTGTAACACACAGTATTGAGATTGCCTACAATGACAACAAGCTCAGTCCGACGATGCTGTG
1225	23294_10	23294		47562	TGCAGGTGGGAGTCCTTCAGGGGTCCATTGGCCCCTCTCCAGCAATGGCAAGCATAGTCTGTCTGACCAGCCATCTGAGAAGTGTGGCATGGCCATGTGG
1226	23308_60	23308		69630	TGCAGGACTTGATTTTTGGATTGTGATGTCAGTGTAGTGTTTAGGGACATATTCAATCTCTCCCTATCCCAGTATGTTGTCCCCACTTGCTTCAAGATAT
1227	23359_19	23359			TGCAGGCTCATACTGACATGACCCTCCAGCATGACAATGCAACCAGCCATACTGCTCGTTCTGTGCGTGATTTCCTGCAAGACAGGACTGTCAGTGTTCT
1228	23393_54	23393	83693	17464	TGCAGGTGTGATGTTCGCAACCACCAATCCTGCACTGGTGTTGTTACATGTGGTCTGCCACTGCGTGGACAATCAGCTGTCCCTCCTGTCTCCCTGTAGC
1229	23395_49	23395	83936	77203	TGCAGGGGCAGTGTGTGCATGTTACTGCTGGGTTAAGTGTCTAGTATGCCAGTGTGCATGCATGTACACGTAATGTCAAACATAAGCCCGCTTCCAGTTA
1230	23404_60	23404			TGCAGGAACAGGCTGGGGGGGCGCACGACGCTGAGAGAGAAGCCAGGGTTAGTAGCTTTATACTTTGACTCCTACCCCTTTATGACCCCTAACACCTTCC
1231	23427_70	23427			TGCAGGCTCATCTTGACATGACCCTCCAGCATGACAATGCCACCAGCCATACTGCTCGTTCTGTGCGTGATTTCCTGCAATACAGGAATGTCAGTGTTCT
1232	23428_35	23428		85991	TGCAGGAGACAAACACAAATAGTATAATAATAAATAAAATGACATGTCATGGCTTCTTCATGTCTTTTGATGTCTGAATTGCCAGTCCATTGTCACGCTC
1233	23431_79	23431		65306	TGCAGGCTGTTTAAGAGCTATTTGACCACGAAGAAGCGTGAGGCAGTGCTGCATCAGATGACCTGGCCTCCAAAATCACCTAACCTCAACCCAATTTAGT
1234	23431_89	23431		65306	TGCAGGCTGTTTAAGAGCTATTTGACCACGAAGAAGCGTGAGGCAGTGCTGCATCAGATGACCTGGCCTCCAAAATCACCTAACCTCAACCCAATTTAGT
1235	23441_40	23441		67054	TGCAGGTAGGCCTAGATAATATCACTGTTACTATACAGACCGTGTTTGGGTTAGCTGGAAAACACTTCAACGATGGGGGCAAAACAAAGTGATCTGCAGT
1236	23469_35	23469		83176	TGCAGGGTTGAAATATGCTTTTCTCTTTGTTTACTCGGGTGCTATCCTCAGATAATAGCATCGTTTGCTTTCGCCGTGAAGCACGTTTTAAATCTGACAC
1237	23469_83	23469		83176	TGCAGGGTTGAAATATGCTTTTCTCTTTGTTTACTCGGGTGCTATCCTCAGATAATAGCATCGTTTGCTTTCGCCGTGAAGCACGTTTTAAATCTGACAC
1238	23491_46	23491	72763		TGCAGGGAGAAACTTTGTAGCGGGGCAGGGGAAGAAGAGGGAGGAGCATCGGGGCTAGTCTCATTAGAAGGGGGGGGAGATCAGGAAATGTTGGAGGCAT
1239	23492_83	23492		3601	TGCAGGGTCAATAGAAGCTTCATATTCTTAATAAAGGCAGGGAGAAACCCAGGGAAACTAACAGTCACTTGGTTGACTGCCTCCAAAGCTCCGGAATAAT
1240	23532_50	23532	35979	7259	TGCAGGGAGCACAATGGCCACGACAGGCCCTGCACACCTGAGGAGAAGAGCAAAGAGAATGTAAGGACTGGAACTATTTCATGATATAATAAATACCATT
1241	23574_13	23574	38348	20456	TGCAGGATACAGTATAACGTTACATACAGTGTAACTAGCTAGCTACTGTAGCCATGTCGAACCATCCGGTGGATGGAGAAAAAGTAGCTAGCTATGTTTC
1242	23580_56	23580		32036	TGCAGGGGAGGAAGAGAGGATGTGGGGGAGGTTGGAAACATGATTTTATATGTTCTATAGAGGTGAGGGTGGAGGGAAGGAAAAGAGTACTGTATTTAAA
1243	23583_85	23583		77075	TGCAGGGTTGAAATATTATTTCTTTGTTTACTGTTGTGCTATCATCAGATAATAGCTTCTTATGCATTCGCCGAAAAGCCTTTTTAAAATCTGACATGTT
1244	23602_76	23602		72049	TGCAGGGGCAGACTGGACACTTAAGGGTGGGGGGGCTATGACTGACTGTGACATTGCATCCAGCAGTAACCCTCTCGAAACCACTGATCCAGGAGAATGA
1245	23619_78	23619			TGCAGGCATTTGGAAATTGCTCCCAAGGATGAACTAGACTTGTGAACTATACTTTTTTTCTGAGGTCCTGGCTGATTTATTTTGATTTTCCCATGATGTC
1246	23659_44	23659	84610	75796	TGCAGGAAGGGTACCACATATTTTTTATTTATTTTTTTAACCTTAATTTAACTAGGCAAGTCATTTAAGAACAAATTCTTATTCTCAATGACAGCCTAGG
1247	23687_27	23687	60104	7909	TGCAGGAGTGGGTTTTTTCTTTGTTGGGAAGAAGGATGGGGGATTACGTCCCTGTATCGCTTACCGGGGTTTAAATAACATTACCATCATGAACCGTTAC
1248	23699_35	23699			TGCAGGGTTGAAATATGCTACCCTCTTTGTTTACTGATGTGCTATCATCAGATAATAGCTTCTTATGCTTTCGCCGAAAAGCCTTTTTAAAATCTGACAT
1249	23708_12	23708		91020	TGCAGGCTAAATGACAGTTTATGGAGAACGCTGTTATTTATATTGCAAAAAATATGGATGCTCTTTCTACTTGGAACAGGCAGGGACGCTTGACCTTACT
1250	23728_17	23728		64692	TGCAGGTGTACCCTCTTAGTTGTGTCCGTTCGTGCTCCCCCTGGCCCGGGGGATGGTTCATCCTAGAGGTGAGGAGGCAGAGCTGTACGTGGACATCGGA
1251	23770_19	23770	79577	15122	TGCAGGTGAAAAAGCCAGACGTGGAGGTCCTGGACTGGCGTAGTTAGATGTGGATTGCAATTGTGAGGCCGGTTGGACATACTGCCAAATTCTCTAAAAT
1252	23774_15	23774	40133		TGCAGGTGTGATGTTCGCATGTACCGTTCCTATGCAGGTGTTGTTACACGTGGTCTGCCACTGCGAGGATGATCAGCTGTCCGTCCTGTCTCTCTGTACC
1253	23781_66	23781			TGCAGGCTCTAGTTTTATCTTGATTATTGTCCAATCATATGGGAAACTGCTGCCACGAAGGATCTACTTAAGCTGCACCGGCCCCAGAACAGAGCAGAAT
1254	23797_26	23797		9327	TGCAGGTCTGTGGACTGGAAACAAGTCAGCTGAGGGTTCTAGAAAGTATTTTTCATTCTGATTGAGACTTTCTCTGAGTGCCTGTTTGTAAAGTTTTCTT
1255	23805_33	23805			TGCAGGCTAACTGGGTTAAGGTGCTATTCTTGGATGCATATTCCTCCAGCATGTGCTCCAGGGAGCTCCACAACAACCAACGGCTAGATCTGTGAGCTGT
1256	23827_33	23827		71035	TGCAGGTTTGGTTGAATCCAGGCTCTTAAGGATAGAGGAAGTGACTCAGCCTAGCAGCTGTGAATGTAAAAATGAGTTGTGAACATGATGTAATAACAAA
1257	23847_29	23847			TGCAGGAAGGATACCACATGAGGGAGGAGAATGTCTTCCCTGTATGCACAGCGTTGAGATTGCCTGCAATGACCACATGCCCCAGACCATGATGGACCCT
1258	23853_58	23853	100922	35974	TGCAGGCTCTCCTTCACCGCAGCCAACGTGAGTAAAGCATTTAAACGTGTTAACCCTCATTTACGGACATATTCAATCAATCCCTATCCCAGTCTGCTGT
1259	23921_18	23921		69848	TGCAGGACATAAATAAACAACAATACCCATGAGGCTTTGCATCTGTGGCCCATTGCCACGATGGGTAATATGTAGGAAAGAGCTGGATGACGACATCAGT
1260	23969_15	23969		76982	TGCAGGATCTTCTGAAACACCCGGACAGCTGATGAAACTGCACACACTGTCAGAAACCGTCTAAGGGAAGCTCATCTGCGTGCTCGTCACAGGGTCATGA
1261	23994_50	23994	23373	76823	TGCAGGCATGTGTGCTGTGTACACAGATATGCATGAGAAGAAAATAGCCAAGATCCTAATTAGGCGACTGGCAGATTGTTTTTAGTAAAGCAATATCAAA
1262	23994_86	23994	23373	76823	TGCAGGCATGTGTGCTGTGTACACAGATATGCATGAGAAGAAAATAGCCAAGATCCTAATTAGGCGACTGGCAGATTGTTTTTAGTAAAGCAATATCAAA
1263	23995_67	23995		140813	TGCAGGCGCCCTGCCCGCCACTGCGCCACTCGGGAAGCCAGAATGCTGTTATTTCTATCCCCCCCCCAAAAAAAGTAGATGCTTTTTCAACATGGAACCA
1264	24034_40	24034			TGCAGGTGAAGAAGCCGGATGTGGAGGTCCTGGGCTGGTGCGGTTACACGTGTTCTACGGTTGTGAGGCTGGTTGGATGTACTGCTAAATTAACATAGAG
1265	24049_15	24049		54130	TGCAGGCAGACATCAATTGAAGCCAGTGAGCTGTCTGGGGGAGAGCCCACGTTGTCAAATCAATCATTGCCGAGCTGGCTGAATGATATTCCCCACACAC
1266	24054_28	24054	68860	57527	TGCAGGCATGCCGGGGACAACCGGAGCGACCGGTTAAGGTGGCAGAAGATAGCTCTATTTACCAAGTCCATATTATGCAAGAAAAGCTGAAATAAGCAAA
1267	24080_63	24080			TGCAGGACCGACACAAAACACAAAAATAAAAATATAATTCATGCCTTACCTTTGATGAGCTTCATTTGTTGGCACTCCAATATGTCCCATAAACATCACA
1268	24083_74	24083			TGCAGGAGGTGGAGCCTGAGGTGACTGGGCCATGCAGGGAGCCAGGGGCCAGACGGCCATCCCTGAGGGTGGGGCGGAGTTCAAGCAGTAGTGAATGTAG
1269	24086_46	24086	68835	766017	TGCAGGGTTATGAATGGAATTAGCCTGTTACATAACATCTTACTCAAGGAACTAAGCACTGGGAAGAAGAAGCATTTGCAACTGAAATGATGTACAGTTC
1270	24086_47	24086	68835	766017	TGCAGGGTTATGAATGGAATTAGCCTGTTACATAACATCTTACTCAAGGAACTAAGCACTGGGAAGAAGAAGCATTTGCAACTGAAATGATGTACAGTTC
1271	24086_88	24086	68835	766017	TGCAGGGTTATGAATGGAATTAGCCTGTTACATAACATCTTACTCAAGGAACTAAGCACTGGGAAGAAGAAGCATTTGCAACTGAAATGATGTACAGTTC
1272	24120_25	24120			TGCAGGATTTGCCTAATCCAGTTGTCCCCACCTCTCTCCAAAGTGAGATGATTCATGCAGCACAGGGTAAGTAAGACCTGATGGCTATAAAACTAATAGA
1273	24136_18	24136		64890	TGCAGGGATTTGTTCCGGCCTTTGTTTTTCTGCTATCCTCTCGTTTTGAGAAAGTGTAAATAAATAAATACCTTTTATTTCATCAGATATACAAGGCACT
1274	24139_58	24139		77973	TGCAGGATAAGGCTCACTAAAGAGCTTCTGACAGACCTGCAACAAAGAAGGTATAAAAGATTTATTATTAGCTGTCACAATAGATGTGTTTTGGCCTTAA
1275	24139_61	24139		77973	TGCAGGATAAGGCTCACTAAAGAGCTTCTGACAGACCTGCAACAAAGAAGGTATAAAAGATTTATTATTAGCTGTCACAATAGATGTGTTTTGGCCTTAA
1276	24144_21	24144		71343	TGCAGGAAGGGTACCACATGCAGGAGGATGTCTTCTCTGTGGCGCATGGCGTGGAGATTGCCTGCAATGACAACAAGCTCAGTCCGATGATGCTGTGACA
1277	24152_47	24152	83694		TGCAGGCAGTCACTAAGTCCAAGGTGCTAAATGAGATGCTTAAACTTGACCCCAAAAAACCATCTGGGTCAGATGGTTTAGACCCTTTCTTCTTTAAGGT
1278	24170_50	24170	37047		TGCAGGGTTGAAATATACGACCCTCTTTGTTTACTGTTGTGCTATCATCAAATAATAGCTTCTTATGCTTTCGCCGAAAAGCCTTTTAAAAATCTGACAT
1279	24170_71	24170	37047		TGCAGGGTTGAAATATACGACCCTCTTTGTTTACTGTTGTGCTATCATCAAATAATAGCTTCTTATGCTTTCGCCGAAAAGCCTTTTAAAAATCTGACAT
1280	24172_77	24172			TGCAGGAAGACCTGCCTGGTGTCCCCAGCATAGAGAGAGACTCCCAAAGGAGCTGTCTGTCTGATGTATTCCTTACCCCCTCTCTGTGACACTGTTATAC
1281	24184_87	24184		90928	TGCAGGCGCCCGGCCTGCCACAAGGAGTCGCTAGAGCACGATAAGCCAAGTAAAGCACTCCCGGCCAAACCGTCACCTAACATGGACAAAGCTGGGCCAA
1282	24213_17	24213	34092	4502	TGCAGGATTATATTCATACTGTTTTAACTGGCTCAAATTAAGATACGGCATCTGTATACTACGTATGCACTCTGTGGTAGAAGAGCCTTTAAGCTAACTA
1283	24227_37	24227		70241	TGCAGGCCAATGTTGTGTGAGCAGAATGAGGAAGTCTCATATAGCAGGAAAATAATCCGGCAGCAACAGGAAATGTAAATTATTATGTGGATTAAAATTA
1284	24228_15	24228			TGCAGGACTTATTTAATGACAAATATTGGGTAAACATTGCTTTGGCTGGATTGATCGAATGCCAGTGTGGGAGGCATCTTGGCTCTGCGGTTGTCACCGT
1285	24233_63	24233			TGCAGGCAGTCACTGAGTCCGAGGTGCTAAAGGAGCTCCTTAATCTTGACCCCAAAAAATCATCTTGGTCATGGTTTAGACACTTTCTTTTTTAAGATTG
1286	24250_34	24250			TGCAGGACAGGTACAGAATGGCTAAAAAAACTGCTCGGGTTACACCAGGAACGCACAATCCCTCCATCAGTGCTCAGACTGTCTGCAATAGGCTGAGAGA
1287	24275_62	24275		88293	TGCAGGCTTGGGATGTGTTCTCAGGACGTGTCAGCCCACTGTCAGGGCTGTTCAACCTTTCACTTCTCAAATGTTACATCTTCCGTCTCACTTGATCCGT
1288	24284_29	24284		38849	TGCAGGCATACCACCCTCACCTTCGACCAACTGGTGGACCTGACCATTCGGTTGGATAACCTGCTGGTCACCCGCGGATGTACAGAGAGGGCTCTGTCGA
1289	24286_78	24286		59016	TGCAGGTGAAGAAACTCGATGTGGAGGTCCTGGGCTGGCGTGGTTTCACATTGTCTGCAGTTGGTGAGGCCGGTTGGAAGTACTGCAAAATTCTCAATGA
1290	24291_32	24291		39068	TGCAGGCTCTACTTTTACCTTATCTTGATTATGGTCTAGTAATATGGTCAATTGTTGCAAAGAAATAACTAGTTAAGCTGCAGCTGGCCCAGAACAGAGT
1291	24304_50	24304			TGCAGGCTCTAGTTTTGTCTTATCTTGATTATTGTCCAGTCATATGGTCAAGTTCTGCAAGGAAAGACCTAGTTAAGCTGCAGCTGTCCCAGAACAGAGT
1292	24315_87	24315		75405	TGCAGGACTAACAACAACAGGTGACTGGAGCAAGCCTTCCGTATTGTTCCCCGGCTTGGCCATCATTTGCATGGTGTAAAGTGCAAACGTGGGACAGGAC
1293	24343_34	24343	64477	41305	TGCAGGTAGAAACTATCCTGATAAAAATGAATATCATATAAATCACATTGGCTGGGCATAGACTAGTTCTACCTCTATATGCAGAATCAGGTGCATGTCC
1294	24359_84	24359			TGCAGGCTCCCAGGCCACCACAAGGAGTCACTAGAGCGCAATGAGCCAAGTAAAGCCCCCCCCGGCCAAACCCTCCCCTAACCCAGACGATGCTGGGCCA
1295	24389_32	24389		766797	TGCAGGAGTAGGTCTTCCTCGGATTGCTGTTTACTGCTACCTTTGGGTGCCATGCTTCGTAAGTGTCCGAGCCGTCTCTTGCTCTAAAGTGACAGTAGAC
1296	24389_75	24389		766797	TGCAGGAGTAGGTCTTCCTCGGATTGCTGTTTACTGCTACCTTTGGGTGCCATGCTTCGTAAGTGTCCGAGCCGTCTCTTGCTCTAAAGTGACAGTAGAC
1297	24395_56	24395			TGCAGGAGGTGTTGAATGGTAGTGTTCTGTCCTCCCAGACCGTTGATCTGGACTAGCATTAGGTTAAATAGTGGAATGGGGTGTTGTTGTTTTTGTTAAT
1298	24473_12	24473		13991	TGCAGGTTCATGCTCTACAACATCTGTAGAGTACAACCCTACCTCACACAGGAAGCGGCACAGCTCTTAATCCACTCGTCATCTCCCGTCTGGGAGATCT
1299	24486_22	24486		36066	TGCAGGAGGGAGCAGTGTACTGCGTCAAAGCCCAGGCCCATCTGGACACCCACAGCAAAAGCAGCAGCACTGACACACAGTGTGTCTCCATCACAGGTGG
1300	24486_55	24486		36066	TGCAGGAGGGAGCAGTGTACTGCGTCAAAGCCCAGGCCCATCTGGACACCCACAGCAAAAGCAGCAGCACTGACACACAGTGTGTCTCCATCACAGGTGG
1301	24513_55	24513	23315		TGCAGGAGGGCTTGGTTAGGTGCAAAGGGAGTCAAATGTAAGGTAGGCCTACGCCAGAGCAGGCAGATAATAATAAAGATGGAATATATGGTTGTGTGGG
1302	24525_84	24525		8309	TGCAGGCTAAGTCATGGCGTAACTACTGTTTCTGCCTCAATACTAACGAATACAGCTTTTCTTCAGTTTCTGCTCTATGCTATCCGGGACACTGTAATGT
1303	24529_64	24529	74125	31696	TGCAGGGATTCCGTGGTAGAGCACCATTTTAGGTAACACGCTGTGCCACTGTAGGCTCAATTAGAGTGGAGATGACGACCTCACGAAGGCCTGTTAACCA
1304	24569_10	24569		51612	TGCAGGTCTGCTAATTTGAAGTGCAAACCGTCAGGAGCATAGATATCTGGGAATCGTTTAGTAAATCATTCTTAAACCATTCCTAAAGTCCAATAATAAT
1305	24572_10	24572			TGCAGGTCCTAATCTTTTGGATCCCTGCTTTTAAAATCTGGCAGCTGATTTCATAGCTGAACCACTTACAAAACTGTTCAATCTAACCCTGGAATGTAAT
1306	24572_32	24572			TGCAGGTCCTAATCTTTTGGATCCCTGCTTTTAAAATCTGGCAGCTGATTTCATAGCTGAACCACTTACAAAACTGTTCAATCTAACCCTGGAATGTAAT
1307	24620_6	24620		43415	TGCAGGAGCTGCCACTCTTCCTCCCAGATGAGGGGGGAGAGAGAAAGAGAGAGAGAGAGTTAATCATATACATGTAAATGTGCTATTTAGCATTTCATCC
1308	24633_65	24633		69525	TGCAGGACCGAGGGGGTATAGCAGCGGTGGAGAATGGTAAGCAGGCAGCGGCGGGCCCAGGGGGCAGTGACACGCCCTCCGTAGATCACCTCACCCGTCA
1309	24644_86	24644		85181	TGCAGGTCCAGGCTCTGGGCACTGAGGTGGGCCAGAACCCTAGAGGGGGTCCCCACTACCACATCTGGCTTTTCCATCAGGATGGGCCTGTCATGAAACA
1310	24733_34	24733		73918	TGCAGGCGTTTGGAAATTGCTCCCAAGGATGAACCAGACTGTACAGCACTCTGAGGTCTTGTTGATTTCTTTAGATTTTCCCATGATGTCAAGCATAGAG
1311	24733_73	24733		73918	TGCAGGCGTTTGGAAATTGCTCCCAAGGATGAACCAGACTGTACAGCACTCTGAGGTCTTGTTGATTTCTTTAGATTTTCCCATGATGTCAAGCATAGAG
1312	24740_82	24740			TGCAGGTTCTCTCAAGCTCTGTCAGGTTGGATGGGGAGATTTACTGCACAGCTATTTTCAGGTCTCTCCAGAGATGTTCGGTCGGGTTCAAGTCCGGGTT
1313	24768_13	24768		21664	TGCAGGGAGACAGCACATGTTGTCAACCAATCACAATGCATGTCCATCAGTAGACTGAACATCAATAAAACAAAGAACATGTCATGCCCCGGGCGGGCCT
1314	24809_32	24809		18318	TGCAGGGCCTCAGTTTCCACCCTGGCCCTGGACTGGCCCTCTCTGGCCCTGCCCTCGTCCTCCCTGGCCTGGGCCACCTCATGGTGGAGCACCTCGCACT
1315	24817_53	24817	13090		TGCAGGTCTTGGTGGCGCTCCGCTCTGAGGCTTGAGCTGATAGCATTCTGTTGAATCATGAGAGGACCTTGGCATGTCCTCTTAATCTAGCCCCTGACTA
1316	24824_77	24824		7525	TGCAGGAAAATGTGGGAGGGTCATTTATTTATTTTTTAAATCTAGTACAGGGGAAGGTCATGTCATTTCTAAGTGATAAAATGTCAATATTTCTCAATGT
1317	24828_33	24828		91291	TGCAGGACTGCTGTTCTGTGCTGAGAAAGGAGCAGCGATCGAGATGGAATTGCTCCCTGGAAGTGTCACATCTACGCTACAACTTAGGAGAAGGAGGGAG
1318	24862_34	24862	26943	43934	TGCAGGTATGGAATGTTTGCTCATGAATATAATTAATTGGCTGATCCCTCCTGATGACCTGGATGGAATTATGTGATCCTTCCTTTACCCATAGGAAGTC
1319	24864_59	24864		39054	TGCAGGACAGGTACCACATGAGGATGTGCTGTGACACACCGCCCCAGACCATGACTGACCCTCCACCTCCATATAGATCCCGCTCCAGAGCACAGGCCTC
1320	24866_34	24866			TGCAGGCTAATCCTGAAATAACCCTCCAGCATGAAAAAAAAACCAGCCATACTGCTTGTTCTGTGCGTGATTTCCTGCAAGACAGGAATGTCAGTGTTCT
1321	24867_65	24867		44656	TGCAGGTATCAAACTACTGTATACAAACTAGACTTAACCACCAGATCCTAACGAGTTACTATGAAAATTTAAAGTGGAAACCTGCAGCGCATTAGTTCCC
1322	24876_81	24876			TGCAGGCTGACCTTGGTCGTCAGGTGAACGGTGTTTCCTCTGACACATTGGTGCGGCTGACTTCCAGGTTAAGCGGGCGGGGGTTAATAATCGCATTTTG
1323	24892_56	24892		39398	TGCAGGACAGGCATCACTCCACCTTCCCTGGCCATCTACTCTCACCTTTGATCATCAACACGTGTGTGTGTGTGTGTGTGTGTGTGTGTGTGTGTGTGTG
1324	24894_30	24894		28340	TGCAGGAGCTGAAGGAGCCGTCGGCTTCACAAGGGACCCTGAGGGCCAATGTCATGGGGTCAGCCAGGGTTTCGGATCCATCTCCAGGGATCCCGAGGGC
1325	24912_60	24912		63897	TGCAGGAAATCAATGCAAATTAGAGAGAATTGTTTATTTCCATTTGTTTATTGTCTATTCCATTTGCTTTGGCAGTGTAAACATATGTTTCCCATGCCAA
1326	24920_50	24920		1148	TGCAGGGAAACCCTGTAGCGCGTGTTGGGCTGCAGGTCACCTATCACAGTGGAATCGACCCCGGGTGGGAAGGTCAGAGTTCGTCTGAGGTGAGAGGATT
1327	24922_23	24922	82858	24283	TGCAGGTTGCTAAGCATCTGACACCCGCAAGATCTGGCGCGGGTGTTTAAAGAGGAGGAATCTTTTAAATTGATATGCATGTCAAAATTAAAATGTACTC
1328	24924_64	24924			TGCAGGTTGTGTAAGGGCTATTTGACCAAGAAGGAGAGTGATGGAGTGCTGCATCAGATGACCTGGTCTCCACAATCACCCGACCTCAACCCAATTGAGA
1329	24933_30	24933		85869	TGCAGGAGAACCCTGTGAAAATAGGCTCCAGATAGAACCCTTTTCAGGTCAGATAGAAGCCTTTTGAATTCCAAATTGAACCTGGGTTCCAAATAGGATC
1330	24933_57	24933		85869	TGCAGGAGAACCCTGTGAAAATAGGCTCCAGATAGAACCCTTTTCAGGTCAGATAGAAGCCTTTTGAATTCCAAATTGAACCTGGGTTCCAAATAGGATC
1331	24941_20	24941			TGCAGGTTTTCAGTCCAACCATAATTTAACATATTTGATTCAGCTAGTTAGTTAAGGTCTTGTTGAGCAGCTAATTGGTAGAATCAGGTGTGTTAAATTA
1332	24989_41	24989	8284		TGCAGGTGGTAGTAACCACCGTGGAGTTGGTAGTAACCACCCTGGAGTTGGTAGTAACCACCCTGGAGTTGGTAGTAACCACCCTGGAGGTGGTAGTAAC
1333	25057_70	25057		82550	TGCAGGAAATGTTACGCTGAAATTCCAATAAAGAAACATCTGGTTCTCAGAACATTGTGCTATCTGTGTAACTTCCATATGCCTCTTTCTGAAACAGAAC
1334	25074_24	25074	21349	13366	TGCAGGCAGGCTGGTCCTTCCCAAATTTTTTTACATTACTACTGGTCAGCAAATATATCTAAATCTTGTTTATTGGGTTTCTACATTTCAAAACAAGAAT
1335	25128_36	25128		1198	TGCAGGCTGACCTTGGTTGTCAGGTGAACATTGTTTCCTCCGACACATTGGTGCAGCTGGCTTCCGGCTTAAGCGGGGGGGGGTTAAGATGCGTGGTTTG
1336	25135_28	25135			TGCAGGAAAGCACCCCCACAACATGATGCTGCCACCCCCGTGCTTCACAGTTGGGATGGTGTTCTTCGGCTTGCACGCCTCCCCCTTTATCCTCCAAACA
1337	25137_26	25137		45563	TGCAGGGTAGATTAGAAGGCTGTCATCAGAGCTTTGGGCACTGGGAGAATCCCTCTGGAGATGTTGACCACGGCTGCAACAGACATGAAGGGGGGGGGGG
1338	25137_39	25137		45563	TGCAGGGTAGATTAGAAGGCTGTCATCAGAGCTTTGGGCACTGGGAGAATCCCTCTGGAGATGTTGACCACGGCTGCAACAGACATGAAGGGGGGGGGGG
1339	25195_24	25195	71019	74118	TGCAGGCTGACCTCGGTCGTCAGTAGAACGATGTTTCCTCTGATACATTGGTGCAGCTGGCTTCCAGGTTAAGCGGGCGGGGGTTAAGAAGCGCAGTTTG
1340	25232_32	25232			TGCAGGACTCTGCTCTCTCTCCATGCTTTATTAATTTAAAAACCAACTCATTCATTGAATTCATCAGCTTCCTGTTCACCTTAAAAGGACACACTGCAAT
1341	25250_26	25250		87227	TGCAGGATTAGTGTTTCGGCACGTTACCTACCCCCTTTAATTCCTCCTTAAACGCTTTTCACGCCCCTCCAGCGTTAGCATGACAACAGCAGTCCATCAC
1342	25273_32	25273		86720	TGCAGGCCAAATTATGTCTCCGCAGAGGAAACCATGTTCATAAATAGCGATGCTACCATAGCAACGAGTAAACATGTTCTATAACGGTTGAGCCGGCCCA
1343	25276_11	25276		33549	TGCAGGCTTTAAGTAAAGTGTTGCTCAAGGAGTACTGGGTTAGGACACCGCTGTGTTTCAGCTGTTTCTGCCCAGCTAATGCTAATTGGATGTGTGTAGC
1344	25307_61	25307	10171	82107	TGCAGGATGTCCATATATGGGCATACACACGTGACCCATAAAATAGGGTCATAAATCACACATTTGACATGTGCTGTCTACTGTATTCTCTCTAGGGCAG
1345	25338_56	25338		17948	TGCAGGTGAAGGTATTGTGTTAGTGCTGTTTTAGCCAGTAATGCTAGCAAGGCTATCCCTCATTCTCACTCCTTTTCCACTCCTCTTTCTCTTATCCCCC
1346	25343_26	25343	47940	9105	TGCAGGTTCCTGCTCTAGAGTACAACACTACCTCCCACAGAAAGCAGAGCAGGTCCTAATCCAGGCATTTCTAATTTCTAACAATTGCAACTTGCTGTTG
1347	25343_34	25343	47940	9105	TGCAGGTTCCTGCTCTAGAGTACAACACTACCTCCCACAGAAAGCAGAGCAGGTCCTAATCCAGGCATTTCTAATTTCTAACAATTGCAACTTGCTGTTG
1348	25349_20	25349		25403	TGCAGGCTCTGGTACACTCTCGGGAACAGACGACATCCTGCACACAACACAAAAATGAAATATGTAGTGCAAATTCAGCAGTGCATCATAAATTGTATAT
1349	25360_71	25360	2571	37993	TGCAGGCTCATCCTGACATGACAATGCCACCAGCCATACATTTCTTTTTTTGATGAGTTTATGATGCAAGCAATAGTTTCCTTTAGAAATAAAAAGGGTT
1350	25363_26	25363		78082	TGCAGGCAACCTGCCCTACACAAGGAAACGCTAGAGCGCGATGAGCCAAATAAAGCCCCCCTGGCCAAACCCTCCCCTAACCCGGATGACGCTGGGCTAA
1351	25364_71	25364	13160		TGCAGGTTGAGTTATGAGCTGGGTTTCTCTAGGTTTCTTCCTTCTTGGAAGTGTTTGCAGTCTGCGTCTGCATGCTCTTTGGGTTCTATGCCAGGCTACT
1352	25431_46	25431		80641	TGCAGGAAGGGTACCACATGAGGGAGGAGGATGTCTTCCCTGTAACCCTCAGTGTTGAGATTGCCTAAAATGATAAGCTCAGTCCGATGATGCTGTGACA
1353	25434_85	25434		76909	TGCAGGCGTCTGGCACACCACAAGGAGTTGCTATGAGCCAAGTAAAGCCCCCCCGGCCAAACCCTCCCCTAACCCAGACAACGCCAGGCCAATTGTGCTC
1354	25436_25	25436			TGCAGGTGTGATGTTCGAATGTACCAATCCTGTGCAGATGCTGTTACACGTGGTCTGCCACTGCGAGGACAATCAGCTGTCCATCCTGTTTCCCTGTAGT
1355	25481_41	25481			TGCAGGTATGTACCACCAGCTCACTGCCAGTCTGCAGGTATGTACCACCAGCTCACTGCCAGTCTGCAGGTATGTACTACCTCCAGCTCACTGCCAGTCT
1356	25572_47	25572		10278	TGCAGGTGTGTGTGTGAGACTCTGTGTGTCTATATTACTACTAACCAAAGACATTGAGGCCGCTGGATGACTATAGGTTTACCATCACACGGTCCTGTAG
1357	25572_81	25572		10278	TGCAGGTGTGTGTGTGAGACTCTGTGTGTCTATATTACTACTAACCAAAGACATTGAGGCCGCTGGATGACTATAGGTTTACCATCACACGGTCCTGTAG
1358	25643_62	25643			TGCAGGTGAAGAAGCCGGATGTGGAGGTCCTGGGCTACAGTTGAGGCTGGCTGGATGTTCTGCCAAAGTCTCTAAAATGGCGTTGGATGTGGCTTAAGGT
1359	25650_33	25650		65174	TGCAGGTCCACACCGAGAGCTGGTGGGGATGGTGCCCTGCCTGCGTGTTCAGTTTCAGATTCCCCAGCAGGAGGTTTGGTGGCCTGAGGAGATGGAGTCT
1360	25656_76	25656		80784	TGCAGGCTCTGCGGGCTCTCCTTCACTGCCTCCCCAGCCGCGTCCTCAGAGCATGTGCAGACCAGCAGGCTGGTGTGTTTACAGACATATTCAATCAATC
1361	25656_82	25656		80784	TGCAGGCTCTGCGGGCTCTCCTTCACTGCCTCCCCAGCCGCGTCCTCAGAGCATGTGCAGACCAGCAGGCTGGTGTGTTTACAGACATATTCAATCAATC
1362	25676_23	25676		81626	TGCAGGCAGCTAGACCCCTCCAACGAGTCATCTTGTCAACTACACATGAACACATGTAAGTGGCAGAATGAGGCCCTGATAGGATGTTGGAGCTGTCAGC
1363	25679_63	25679			TGCAGGCTGCAATGTTTTTATTTGTTGGCTTTATGTAGGTTATTTCTACATACTTGGCAATGAAAATGTACTTTTTTAGGTTTATAATTTTCAAAAGACA
1364	25695_12	25695		674	TGCAGGTTTTTGCTTATCCGTGTAATGTTATACCAGGCTAAAACAGGTCCTAACACAGCCACACCACATTCACTAGACACACAGAGAAGAAAGGCTACCT
1365	25697_85	25697		5676	TGCAGGGATATAACCAGCCTGACCGCTGAGATCATTATAACCAGCCTGACCACTGTGATCATTATAACCAGCCTGACCACTGCGATCATTATAACCAGCC
1366	25742_18	25742			TGCAGGCTGACTTCGGGAATCAGTTGAGCGGTGTTTCCTCCTACACGCCTCAAGCACTGCGAAGCAGTGTCTTAGACCGCTGCGCCACTCGGGAGGCCCA
1367	25806_38	25806		39956	TGCAGGGATGGGGGCCTGGGATAAAAAATAAATATAATACAATACTGTAAGTTGCTTTGGATAAGAGCCTCTACTAAAGTGTGTGTGGGTATTGTGTATG
1368	25808_22	25808	62965	38150	TGCAGGATGATTTACAACCCCCACTCTGTGAGGTTATAGCAACAGAAATACAGTCGTAAAATATGAGATTGGCAGTAGTGGCACCCTGATACATCTAAAA
1369	25831_6	25831		62553	TGCAGGGTATTGGCACGAATCAGATCTCCCTCAGACCTGTTCAATCGTCCATAATCTAAAGGATTTGTGTAGAAATTTAACGACTAACTAATGTATATTG
1370	25853_62	25853		765999	TGCAGGTCCTGAGGATCTTGGATTCAGCATCACGTCACGTGATGTCCCCATAGGAGGCATCCATGTCAAGAACATCTTGGCTCAGGGTGCTGATATCCAA
1371	25879_15	25879		14837	TGCAGGACTTGCTATCTGGAACATCTCTTTATTGCGGACAGACCTCTCCTCACCTTCGCAACCATTGAATCAATATGTTTTGACCATGACAGTTTACAAT
1372	25885_52	25885		85098	TGCAGGGCCCTGGGGTCAAAGGTCAGGGAGAGGTCATGCAAGGTCCCACAGGACAGCTCCACCCATGACTCTCTTCTCTGGACAATGGGCACATGGCTAG
1373	25885_53	25885		85098	TGCAGGGCCCTGGGGTCAAAGGTCAGGGAGAGGTCATGCAAGGTCCCACAGGACAGCTCCACCCATGACTCTCTTCTCTGGACAATGGGCACATGGCTAG
1374	25899_40	25899	37840	85915	TGCAGGAGGAGAAATATGGATGTCAAAATATTTTGAAATTAAATGGTCTACTTGCCCAAGGTATGAGCAACCCGCATGGCTGCCAATGTGATAAGGATGC
1375	25905_60	25905			TGCAGGCTGGTTTAGATCTCATCAGGGCCTGTATTCAAAAAACGTCTCAGAGTAGGATTACTGCTGATATCCAGGTTGGCTTCAACTTCAAATACTGCTA
1376	25926_16	25926		34093	TGCAGGCTCATCCTGAAATGACCCTCCAGCATGACATAGGCACCAGCCATACTGCTCTTTCTGTGTGTGATTTCCTACAAGACAGGAATTTTTGTGTTCT
1377	25966_86	25966		40110	TGCAGGTCATGAAACCATTGAATGAAAAAACACATTCAAGATATATATGACCCATTAAACATACTACACACTAAAGCCCTGATTAAGATAATCTGTTATA
1378	26010_36	26010		28807	TGCAGGGTTCTGGTGAAAAGTAGTGCCCTACATACAAGGGGTGCTATTTGGGACTCAGTTCCTGAGTAGGCTAGCCGACTATGCCAGCCACTTCACAATG
1379	26069_43	26069		72805	TGCAGGTGTCTCAGAGGGATATGCAAGAAAAACATGTGTAACAGGACAAATTATTATTATGATAAGGGGTAGGGGGTATGGGTTGACTGTAGAGGATAGG
1380	26072_32	26072			TGCAGGGCAAGGGTAGAAGGATTATTATTATTATTTTTTTTAAATGGACCACCCTTGCCGGAAATTCATCACTCGTTCATCCCACGATGGTGTTTTTAGC
1381	26121_34	26121		73683	TGCAGGACATGGAGAAGATGAAGAACAAGGTGTTCCAGCTGGCCCGCCAGTACAGCCAGCGCATCAAGAACAGTAGGCCTGTGGTGAGGAAGAGGAACAG
1382	26168_89	26168			TGCAGGGTTGAAATATGGTTTCTCGCTTTGTTTACGGAGGTGCTATCCTCAGATAATAACATCTTGTGCTTTCGCCGAAAAGCCTTTTTAAAATCTGACA
1383	26171_74	26171			TGCAGGATGAGCCTGGTGTCCTGGGGGACCACAGTGACGATTCTAGAGCCCCTTTCCACCCTGCGGAGAGTCTCATCATTCTGGTCATTCTGACCTCCGT
1384	26188_52	26188	22986	7256	TGCAGGACTTTTTGGAGTGTGGTGTCAAAAAAGCAGAGCATCTCTTTTTTGCAGGCAGACCTCTCCACATATTTACAACTATTGAATATATATGTTTTGA
1385	26202_52	26202		74783	TGCAGGGAAATGCCAACACTGTGCCCTCAGTAGGCGGTCCTGGATCCTGGGTCGGCAGCAGGCTGGAGGGTTGTGGTGATGGCAGCAACACACTATGTAG
1386	26212_8	26212			TGCAGGCGCTACACAAAACGCAGATTTTAAATATAAAACATGCGTTACCTTTGACAAGCTTCTTTTGTTGGCACTCCAATATGTCCCATAAACATCACAA
1387	26213_33	26213		16474	TGCAGGTTCATGCTCTACAACATCTGTAATGTACAACCCTGCCTCACACAGGAAGCAGCGCAGGTCCTAATCCAGGCACATGTCATCTCCTGTCTGGACT
1388	26220_30	26220		60486	TGCAGGTATGCCTGATTCGAGGAAGTCAGGCATGATTCTAAATCTGAACGCCACTGAATTTCACAAGGGCCTATAGGGAGTTGAGAGGAAACCAAGCACT
1389	26264_81	26264		45712	TGCAGGAAAGCATCTCCACAACATGATGCTGCCACCCCCGTGCTTCACGGTTGGGATGGTGTTCTTCGGATTGCAAGCCTAACCCTTATTCATCCTCATC
1390	26295_9	26295			TGCAGGAACAACCAGGTAACCTGGGGATGAATGATCCCTGCAAGAACCACCAGGTAACCTGGGGCTGAATGATCCCTGCAAGAACCACCAGGTAACCTGG
1391	26316_77	26316			TGCAGGGTTGAAATATGTTTTCTTTCTTTGTTTACGGAGGTGCTACTCTCAGATAATAGCATCGTTTGCTTTCGCTGAAAAGCCTTTTTGAAATCTGACA
1392	26382_38	26382		82656	TGCAGGTGGCGTTTTTTTGGGTTCTTCGTTTTTTTTCCCCCGCTCACCAAACGAGGTGTTTTTGTAAGGAGGTCAATGAGAGTGTAGTATTTGGTTAGCA
1393	26394_26	26394	33869	56665	TGCAGGAGCCCATAGGAATGGCTACAGATGTACAGATTCATTTGATCACCATGTTGCAGGAGAACTTTCCTGCATTGCAGAACATTTAAAACGTGTAGTG
1394	26420_37	26420		766183	TGCAGGACCTGCTGGAGATCCACTTCCAGAAGACCAGGAACGGTGGGGGAGAGGTGGACGCCTTCCTCTACAACCCCCTGGGGCAGCACACCCTGGCCCT
1395	26457_60	26457	47681	69673	TGCAGGTGAGAGAGAGCTGTGTTGAGTCAGCCAACGCCTTGATCTTGGCTTTGTTTTAATAATACTGTATATTCATAATTCTGGTTAGATGTCCTTTGGG
1396	26474_16	26474	46783		TGCAGGGTCGAAATATGATTTCTCTCTTTGTTTACTGTTGTGCTATCATCAGATAATAGCTTCATATGCTTTCGCCGAAAAGCCTTTTTGAAATCTGACA
1397	26504_29	26504		78291	TGCAGGTCATAGACCGGTCCGGCGACATCCTACTATAGTTGGTAAATTCAAATGTGTTCTTGTACCAAATACTTTTCCTCTTCATGGTGGTTTACATAAA
1398	26505_67	26505		70310	TGCAGGACATATACAGATGGATCCAGAGAAGGTGACAGCGGTGGTGGATTGGCCTCAACCCACATCCAACGTGCAGCTGCAACGTTTCCTGGGGTTTGTT
1399	26516_16	26516			TGCAGGCTCATCCTGACATGACCCTCCATGATTTCCTGCAAGACAGGAATGTCAGTGTTCTGCCATGGCCAGCGAAGAGCCCGGATCTCAATCCCATTGA
1400	26520_30	26520		71611	TGCAGGAAGGGTACCACATGAGGGGGGAGCACACAGCGTTGAGGTCGTCTGCAATGACAACAAGCTCAGTCTGATGATGCTGTGACACATGCCCCAGACC
1401	26521_64	26521		51039	TGCAGGACAGAAAGAGAAGGAGGAATCGGAAACACGCTGCATTCAAATTCAGGTCTTAGTTATTCCATTGTACTGGATCTAATACATATTAGCATTTTAC
1402	26523_74	26523		75193	TGCAGGACAGAAATGTCAGTGTTCTGCCATGGCCAGCGAAGAGCCCGGATCTCAATCACTTTGAGCCTTTCTGGCAGGGCTAGGGCCATTCCTCACAGAA
1403	26542_7	26542		768100	TGCAGGAAAGACAGCTGCAGTCCCATGCAGGCATGCTGGAGTCCTTCCAGGAAGACCTGGCCTACCTGCAGCAGAGTCTCCCTGACGGGCGCAGGGCCAA
1404	26547_86	26547			TGCAGGTGGCTCAGTAGGTGGTCTGGGAAGAAGACAGGCGGAAGGATGGGGAAATTGAGCCTTTCATGTAAAAACAGAAGAGCACCCCGTCCTCTTCACT
1405	26553_43	26553	82941		TGCAGGGTCTGACTGTAACGTTGGCCCGCTGGCAGTGAAAACAAGTGAGGGCCGGTAACCTCAACACATTTTTTTCATTCCAGTTCAACATTTGCCTGCT
1406	26563_56	26563		26107	TGCAGGGCTCTCCAGAGGGTGATGCGGTCTAGACAGCGCATCACCAGGGAAAAAATCAACTGCCCTCCAGGACACCTACAGCACCCGATTTCACAGGAAG
1407	26587_16	26587	70778	38765	TGCAGGCACCGGGCCCACCACAAGGAGTCGTTAGAGCACGATGAGACAAGTAAAGCCCCCCGGCCAAACCCTCCCCTAACCCGGACGACGCTAGGCCAAT
1408	26587_63	26587	70778	38765	TGCAGGCACCGGGCCCACCACAAGGAGTCGTTAGAGCACGATGAGACAAGTAAAGCCCCCCGGCCAAACCCTCCCCTAACCCGGACGACGCTAGGCCAAT
1409	26614_17	26614	34098	3998	TGCAGGAGGGAGAGAGAGAAGTAAAGAGAGTTAGAGGGCAGGATAGTGATCAGATCGATACCATCTACCCTGGCTATCTCTCAAATCTCTTCATAGTTGT
1410	26638_27	26638			TGCAGGTAAAGTCCTACATTTTCCTTTAGAAGTCATGTAGAATGATTATTTGGCCAATATTTACTCTGGGTAGTTGGTTGTGATTAGGGTCTGGGGGCAG
1411	26638_40	26638			TGCAGGTAAAGTCCTACATTTTCCTTTAGAAGTCATGTAGAATGATTATTTGGCCAATATTTACTCTGGGTAGTTGGTTGTGATTAGGGTCTGGGGGCAG
1412	26653_75	26653			TGCAGGAAGTAAGCACAGCAAAACCCAGGAGACAGAGCAGGGAGGGGGCGTCACAGATATGATTGCATTTTGCAAACCTGCTCTCCTCGTCGCCCCAATA
1413	26671_89	26671			TGCAGGGGGCACAGCGACAGGAGTTGAACTGGAGCAGATACTCCTCCCACGCCCTCCTCAGGTGGGCCGGCCGTGCCCCCACGTGGTCCCCCGCTGTGCT
1414	26672_41	26672		17563	TGCAGGCTAAACTGGGCCACATGATCAAGGGTCCACACAGGCCCTTAGAACAGCCCTCAGTAAACGTTTATAAGCCTATAAATACCCCAGGAGAGAAGGA
1415	26700_44	26700			TGCAGGTGGGATGTACTGATCCTGTGCAGGTGTTGTTACACGTGCTCTGCCACTGCGAGGACGATCAGCTGTCCGGCCTGTCTCCCTGTAGCGCTGTCTT
1416	26705_88	26705		30675	TGCAGGCCTTTCTAATCAACCTGGCCCGGGGAATCCTGGAAGGATATTGATCTCATCCCGTCAGTAGAGGATACCTGGTTATTTTTAAAAAATGCCTTAC
1417	26730_43	26730		65643	TGCAGGAGGGACTGGTGCACTTCACAAAATAGATGGCATCACGCGGAAGGAAAATTATGTGGATATATTGAAGCAACATCTCAGACATCAGTCAGGAACT
1418	26733_53	26733		70567	TGCAGGTACAAAGTATTTGTTGGAACAAGAGTCACAGACATACAGGAGCTCACAGATCCACAGGCCTGTTGTTACGTGGACACGGAGAGCAATCCAGCTG
1419	26750_32	26750			TGCAGGCGCCCACCACAAGGTGGTGGCCCTGCCGGCCAAACCCTCCCATAACCCAGACGACGCTGGGACAATTGTGCACCGCCCTATGGGACTCCCGATC
1420	26759_8	26759		37049	TGCAGGATCGTTTGAGACCAGCCACCCAGAGAGCTGATGATACTGTGGGTTTCCACAACCGAATAATTTCTAAACAAACTGTCAGAAACTGTCTCAGGGA
1421	26776_10	26776			TGCAGGAAGGATACCACATGAGGGAGGAGGATATCTTCCCTGTAACACACAGCGTTGAGATTGCCTAGAATGACAACAAGCTCAGTCCGATGATGCTGTG
1422	26776_83	26776			TGCAGGAAGGATACCACATGAGGGAGGAGGATATCTTCCCTGTAACACACAGCGTTGAGATTGCCTAGAATGACAACAAGCTCAGTCCGATGATGCTGTG
1423	26787_85	26787		24930	TGCAGGTAGGCCTATAGCAGCATGGCCGCGTTGGTAAGGCAGCCAAGAGAGAAGAGGGACGGACCCATGTGTGGCTTTCAAGTCCCAATCAAATTCTCTG
1424	26817_70	26817		81410	TGCAGGAAAGCACAACCCACAACATGATGCTGCCACCCCCGTACTTCACAGTTGGGATGGTGTTCTTCAGCTTGCAAGCATCCCCATTTTTCCTCCTAAC
1425	26825_54	26825		9094	TGCAGGCCGACCACCTGGACCTGTTGTTTCTCATCCTCTAGCACTCGCAGCTTGACCTTCTTGTTCAGCAGATCAAATACCTGAGGAGTAAGCAAGTGTG
1426	26838_10	26838		79469	TGCAGGCTGAATTGGTAGACCAGGAAGGAGACAGCCCTCTGGTGGAATTGGCACTTTTCCGCCTTGACGAACAGGTGGTTAGACAAGAGGCGTTCTAGGA
1427	26838_18	26838		79469	TGCAGGCTGAATTGGTAGACCAGGAAGGAGACAGCCCTCTGGTGGAATTGGCACTTTTCCGCCTTGACGAACAGGTGGTTAGACAAGAGGCGTTCTAGGA
1428	26870_46	26870		42614	TGCAGGATAGTCTTGAGACCAGCCAACCGGACAGCTGATGAAACTGCGGAGTATTTATGTCTGTAATAAAGCCCTTTTGTAGGGAAAAACTCATTCTGAT
1429	26876_14	26876		57565	TGCAGGCGTCTTTTGCTCAACACTCTCAATGGCTCCATTGTGCGTTGAATTACAGATGGGACATCCTCCTCCCTTTCCCCCTCCTCCCTCCCTCCATTCT
1430	26886_29	26886		13633	TGCAGGCGCCCAGCCCACCACAAGGAGTCACTAGAGAGCGATGAGCAAAGTAAAGCCCCCCGGACAAACTCTCCCCAACCCGGATGACGCTGGGCCAATT
1431	26892_9	26892	30341	81744	TGCAGGGTTAAAATATGCTATTGTCTCTTTGTTTACAGATAACAGCTTCTTCTGCTTTCGCTGAAAAGCCTTTTTGAAATCTGACATGTTGGCTGGATTC
1432	26894_26	26894		31522	TGCAGGTAGTGTGAATAGACGGGGAACATGGTGATGCCTAAGTAGCTGATTTGTTTCTACACTGGGATCATGGGTGGTGGTTGCACGCTTCACATAGCTG
1433	26895_16	26895		13380	TGCAGGAGGACACCCAGAGAGATTTAGATTGGTCACCCCACAACAGGATAGCATGGAGAGGAGTACGACCAATGGGAGATGGGAAATTCCCTGTATGGCC
1434	26895_60	26895		13380	TGCAGGAGGACACCCAGAGAGATTTAGATTGGTCACCCCACAACAGGATAGCATGGAGAGGAGTACGACCAATGGGAGATGGGAAATTCCCTGTATGGCC
1435	26897_88	26897			TGCAGGACAAATACAGGTGTTTCCCTTCCTCCTTACTAGTTTTCTGGCTTTCTGCACAGCTGAAGGTTTAGGTCAGCTGGCCCACCATACAAACACAAAT
1436	26910_71	26910			TGCAGGATTCAAAATCTAATAAAAGTACATAAAAAACATCAGCTTTACAAAAACAATAAACCGAAGTCTCTCGATCAGCTTTTGGCATTCAACACTGTAT
1437	26979_27	26979		36542	TGCAGGTTCTCTGGTGAGGTGAGGGCCAACCTCTCCCTCCAAGCTCTGACAGCTGAGCCGAACCTGACAGAGGACAGAAAGACAAGTAGAACACAGTGGA
1438	26989_29	26989	44614	2458	TGCAGGCTTACTTACGTCATCAGGTGAACAGTGTTTCCTCCGACACATTGGGTGTCTGGCTTCTGGGTTAAGCAGGCAGGTGTTAAGAAGTGTGGTTTTG
1439	27032_36	27032			TGCAGGCCTTCTGCAGCAATGACCTGCTCATCTGTTATCATTGTCCTGCCTTTCCAAATCATGTCCAATGAATTGAATTTACCACAGGAGGACTCCAATC
1440	27049_85	27049		765389	TGCAGGTGAGAACACACCTTACAGATAAACAGACATGCTGTAGCTCAGAGATTACAGGTGAGAACACACCTTACAGATAAACAGACATGCTGTAGCTCAG
1441	27089_62	27089	35742	20925	TGCAGGAAGGGTACCACATGAGGGAGGAGGATGTCTTCCATGTAACGCACAGCATTGAGATTGCCTGCAATGACAACAATCAAATGTATTTATAAAGCCC
1442	27107_40	27107	56983		TGCAGGTTCATGCTTTACAACAGGGGTATTCAACTTTTACCGTACGAGGTTTCTGTTCTGGTGGGAGGTGCTATAGGAGGACAGGCTCATTTTAATGGCT
1443	27116_34	27116		89641	TGCAGGTGATGCAGCATTGTACATATTGATTTCACGCCTCATTAAACTTCTTGTCTAACGATGTCATTGTTCTTCCTGGTTCTACGGCGTTCCCCAGTGT
1444	27126_20	27126			TGCAGGCTCTACACAAAACGCTGAATAACCTTTGACGAGCTTCTTTTGTTGGCACTCCAATATGTCCCATAAACATCACAATTTGTCGTTTTGTTCGATT
1445	27178_80	27178		63186	TGCAGGTTCTAATTTGGTGTTATCTTTACTATTGTCTGGTCTTGTGGTTGAGTGAAAAGACCTAGATAAGGAAAGACCTACATAAGCTGCAGCTGGCCCA
1446	27187_69	27187		88110	TGCAGGGGAGACAAGAACACATTTGTTGGTCAGTAGTGGGCCTCTGTGTGAGTGTGACAAGTTCAATGCCACACCGCCTAAGAAATAAGGGGATCGGAGT
1447	27231_65	27231	83276	74518	TGCAGGCCGAGGCATGGATCAAAGCTAGCAAGACTTTCAATGACACCATCTTCACAGAAGAATCAACCGTGGCCCTTGAGCAATTTGCACAAAATTGCTA
1448	27232_24	27232	83597		TGCAGGAAAAAACTTTGTAGTGGGACAGAGGAAATAGAGGGAGAAGCATCGGGGATAGTCACATTAGAAGGGGTGGGAGATTAGGAAATGTTGGACGGGC
1449	27232_28	27232	83597		TGCAGGAAAAAACTTTGTAGTGGGACAGAGGAAATAGAGGGAGAAGCATCGGGGATAGTCACATTAGAAGGGGTGGGAGATTAGGAAATGTTGGACGGGC
1450	27263_76	27263		44025	TGCAGGCTACAGTCCTACAGCCCAACAGGATACTCTCAATTGTGCATCTGTAAGAGTTTGTGAGTGTCTTAGGGACCAAGACACATTTCTTCAGCCTCCT
1451	27272_76	27272			TGCAGGCTGACCTCGGTCATCAGTTGAATGGTGTAGCTGGCTTCTGGGTTAAGCGGCTGGTGTTAAGAAAGGCAGCGTTGGGCGGGGCATGTTTCGGAGG
1452	27302_24	27302		12015	TGCAGGTCATAGGATTACACACACAGACTCTAAATCCACCCTGTGCTCCTGGCTTGGGTCTTTTAATCTGCACCTGTAATAATGCCCATGTGTCGCTGGT
1453	27312_39	27312		26081	TGCAGGACATTCTGAACTGTGCCTAAATCAGATTTGATCATGCTAACTTGGTGGTCAGCCATCACTCATTAGGCTTTCTTTCTTTCTCTTTTAGCAAATC
1454	27378_75	27378		82061	TGCAGGTTATGGATGTCTTCATCCTTTAATGGTCCTCCTCCCTCCATCGTTCCCCCTCTCTCTGCATCATGCTGCAGGTGTGGGCCACCCGGCCATCCCA
1455	27401_38	27401	30342		TGCAGGCTCATCCTGACATGACCCTCCAGCATGAAAATGCCACCAGCTATACTACTCATTCTGTGCGTGATTTCCTGCAAGACAAGAATGTCAGTGTTCT
1456	27406_19	27406		43147	TGCAGGAATACGGGATAATAAGCAAACTTATGTCAAAACAGGTATTAGACATACTAACATGTCATTCATATTGCCATTATAGCACCGGTTGATTTGTTCA
1457	27413_34	27413			TGCAGGAGAATTCATCATCCATCCCTGCAGCAGAACTCATCATCCATCCCTGCAACAGAACTCATCATCCATCAATACAGCAGAACTCATCATCCATCCC
1458	27413_54	27413			TGCAGGAGAATTCATCATCCATCCCTGCAGCAGAACTCATCATCCATCCCTGCAACAGAACTCATCATCCATCAATACAGCAGAACTCATCATCCATCCC
1459	27561_84	27561		39638	TGCAGGAAAATTTTATAACAGGGCCCAAATTTGGAATGTCAAATATTTTGCATTTTACCATAACCAATAATGTGATTAACATAGCGTTGTAATTCTACCA
1460	27579_75	27579		36618	TGCAGGTTCATGCTCCACAACATCTGTACAACCTTTCTTCACACAGGAAGCGGCGCAGGTCCTAATCCAGACACTAGTCATATCCCGTCGGGACTACTGC
1461	27583_49	27583		7907	TGCAGGTTTGTCAGATTTTGGAAGGCACCTTCGGCAATGTGACTTATATCGTTTTTGTTGACCCAGTTGAGATTGAGAATGGTCAGGTTCTCCAGGTTAG
1462	27590_19	27590		435	TGCAGGACACAGACAAGTAGAAATAGTTACAGAAGCTTGACTTAATGTACCAAAGGCATACAATGCTAGACATTTAAACCAGCCTAGTGGCAATTTCACA
1463	27611_49	27611			TGCAGGAGGGAGTCACTGCTTTGATGTTTGCAGAGAATGACAGGGTGTCATCCTTACCAAGGTTCTTTGCACCCTGGGAGGATGACACTGGAGTTGTCAA
1464	27613_58	27613	67582	62532	TGCAGGTACCATGGTACAATTAATTAACCATCTCAAACAAAAACCAACTACACAAAATAGTAAAGCTGTCAAGTAAAATCATCTGTAGTTTGGTTAGTAT
1465	27623_44	27623	79933		TGCAGGACTCAGATTGCAGCCGATTCCTGCTTTTTGAAGAACTCATTAATCACAGCTAGTCCTTCATTTAATGATCAACACCTATAGATTGATGCCGTCC
1466	27663_8	27663	55692		TGCAGGCGCGACACACAAAGCAGAAATAAAAATATAAATCATGTCTTACCTTTGACGAGCTTCTTCTGTTGACACTCCATTATGTCCCATAAACATCACA
1467	27766_32	27766	52716	33469	TGCAGGCTCTCCTTCACTGCAGCTAACATGAGGAAAACATTTAAACGTGTTAAACCTCGCAAGGCTGCCGGCCCAGACGGCATCCCCAGCCGCGTCCTCA
1468	27783_51	27783			TGCAGGCTCATCCTGACATGTCCCTCCAGCAATGCCACCAGCCATACTGCTAGTTCTGTGCATGATTTCCTGCAAGACAGGAATGTCAGTGTTCTGCCAT
1469	27783_52	27783			TGCAGGCTCATCCTGACATGTCCCTCCAGCAATGCCACCAGCCATACTGCTAGTTCTGTGCATGATTTCCTGCAAGACAGGAATGTCAGTGTTCTGCCAT
1470	27818_82	27818		86692	TGCAGGGTGAGTTGTGTAACAGGCTAGCACTGCTGCTGTGTGTTCCGCCAGGGCAACCGTGATACAAGTCTGTATTCGACCTACATCCATGTCTGAGGAC
1471	27826_41	27826		83312	TGCAGGCTCTAGTTTTATTTGATCTTGATTATTGTCCAGCCATATGGTCAGGTGCTGCAAAGAAGAAAAACTGCATCTGGCCAGGAACAGAGAGGCACGT
1472	27831_10	27831	18794	34361	TGCAGGAGATATCCTGCCAAACAATCTCCTCTGTTGCCGTTGCTTTAAAACACACTCGTTATGTGATTCGGTCAGGGTTTTCCCCCCCATGTTCATTAAG
1473	27831_73	27831	18794	34361	TGCAGGAGATATCCTGCCAAACAATCTCCTCTGTTGCCGTTGCTTTAAAACACACTCGTTATGTGATTCGGTCAGGGTTTTCCCCCCCATGTTCATTAAG
1474	27852_88	27852		29763	TGCAGGATTGTCTGAGACCAGGCACCCCGACAGCTGATGTAACTGTGGGTTTGCACAACCAAAGATTTCTGTACAAACTGTCAGAATCAGTCTCAGAGAA
1475	27856_17	27856		67392	TGCAGGTCCATCATGGACACGCTTTTGTTAACACTGAGGACCTAGGAGAGAGACAGAACATAACCTGTCAACGGGAATAACCTATTACAATGTCACTTAT
1476	27883_75	27883		36576	TGCAGGCCAAAACTCCATCCAACCAAAACTGGCTGAAATTTTAGGCAGTCTTTAAAAAATTGCTTTTACACTAAAAGGGCATTTTCATTATTTTTACAAT
1477	27891_88	27891		3097	TGCAGGACTCTCTAGGGGGGAACTGCAGGACCACCATGTTCATCTGCTGCTCTCCATCCAGCTACAACGACCAGGAGACCAAGTCCACACTCATGTTTGG
1478	27894_41	27894	35174		TGCAGGCCTGGATCTGGACAGAACCTTGGGCTTGGGTCGGGACAAGAGGAGAACTGGGTGAGCTTTGGAGCCCAAACTCCCCAGGGCAAACCGATGGGGG
1479	27929_55	27929	72845	25134	TGCAGGGATCCAACCAAAGAATCAGCCATCATTGAGGCGGCTAGGTGGCTCAGTGCGGCCACGGAAAATAAAGGAAAAAGAGAGAAACTATTGCCTCTTA
1480	27940_82	27940			TGCAGGGGGATATGAATCAATCATGGTGAATCCCAACAACACTGTGAGGCTGCAGGGGGATATGAATCAAACATGGTGAATCCCAACAACACTGTGAGGC
1481	27953_10	27953	64045	1374	TGCAGGACACCCAGTGAGAAGGACAGCTCTAGGTTCTCCACCCTGGTCAACCTTTCTGACCAGAACTACTGTTACTCCAACGTTCTGAAGAGCACAGACC
1482	28012_32	28012		71708	TGCAGGCTCATCCTGACATGACCCTCCAGCATCACAATACCACCAGCCATACAGCTCATTCTGTGCGTGATTTCAGGAATGTCAGTGTTTGCCAGTGTTT
1483	28062_85	28062		14317	TGCAGGTAGAAAATATTCTAATAAAAATAAATATCCTATAAATCACATTGGCTACACATGGCCTGTCTGCAACCAATTTGAAACACTGTATAAACTATTA
1484	28075_59	28075		44184	TGCAGGTGAAGAAGCCGGATGTGGAGGTCCTGGGCTGGAGTGGTTACATGTTGTGAGGCCGGTTGGACGTACTGCTAAATTCTCCAAAATGACGTTGCAG
1485	28113_83	28113			TGCAGGTACGATATAAAAACAGTTGTTTTAGTTCTACTTTTTTGGTGTGAAATGTTGTTCTGAAACCATACGCTGAGTGCATGCGTGCATCCCAAATGGC
1486	28157_35	28157		70207	TGCAGGAAGGGTACCACATGAGGGAGGAGGATGACGTCCCTGTGACGCGCAGCATTGAGATTGCCTGCTATGACAACAAGCTCAGTCCGGTGATGCTGTG
1487	28157_47	28157		70207	TGCAGGAAGGGTACCACATGAGGGAGGAGGATGACGTCCCTGTGACGCGCAGCATTGAGATTGCCTGCTATGACAACAAGCTCAGTCCGGTGATGCTGTG
1488	28214_37	28214		42132	TGCAGGTCTCCTCGCTATAGTAACGTAGCCTTGCACTATTTCAATGTACCAATTGATTGGTAAGCACAGGCAGTAGGCTGGAGGCTTATAGGGCGAGCCA
1489	28222_16	28222	49511		TGCAGGACTTCATTCGGTCTCTACTCTTCCTTTGATCAATAGTTCAGGGCTGCTCTGTGTCATAATGTCCTCCAGGAACCAGCGGCTGCTTGGCTAGACA
1490	28237_83	28237		10745	TGCAGGTCCATCTCTCTCTGAGCAATGAGAGATGACAGCTGGCGGTCAGGGTCAGCTGATGGCTGGTCTCCGCTACCCTGGCCAGCACCACTGTATCTCA
1491	28338_86	28338		43572	TGCAGGGTGAATAACATCTTGGGGAAAAGGGATCTCTTAGAGGTCAAATCACAGGTGTCAACACCTCAGGCAACATGTCACCAGGGACGGCTAGATAAGA
1492	28367_56	28367	82561	23758	TGCAGGGAGAGAGTGGAGGGAAAATGGAGGGGGCCATATTGGTCTAACAAGCTTGACGGTACCTCAGATATTAGCTTGACCAGTGGCCAAATGGAATGAA
1493	28390_8	28390	57335	84063	TGCAGGCACACTGGCTGGATTTGTAGAATATGTTAGTGGGTTATCTGTTTGAATGGCGTTTTGCATTAAACATAGCAGTTTCTCTATTTTGGCCCCCTGA
1494	28409_55	28409		37414	TGCAGGAAGAGAAATATGGATGTCAAAAAATGGTGAAATTGAAGGGTCTTCTTGCACAAGGAATGAGGCACCCCCGCATGGCTGCCAATGTGATAAGGAT
1495	28421_50	28421	2554	87961	TGCAGGAGAACCAACCACATGAAGCTGTCTGTTGTTGAACGTTCTGACTGATCCTGATTCATGACAGTGGGAAGCTAACCCAGGTCCTTATGGAAGTGTG
1496	28445_10	28445			TGCAGGGAACATCTGTATTCCGATTAGATGTTATCAATGTGCAAAAATCCAATGACATGGAAGTGCTGTCATATTTATGCAATTTTGTATCACATTCCCA
1497	28485_83	28485			TGCAGGGTGTGGAGCGCTGTCTGTTTTATTTTTCCTCCCTGACAAGCGCCTCCCAGCTCCGCCTGCTGTTCAGTAACTTACTACTTTGCCCAACATTGAC
1498	28500_23	28500			TGCAGGTGGCGTCCATCTTTGAGCAGCTGCACGTCGTTGAAGAGCAGGCGGATCATTCCGTCTGCCTTGTCTAGGTCCCGCTCCATCTCGGCAGTGTGCT
1499	28525_86	28525		27610	TGCAGGGCTCTGGCAGTGCTCCTCCTTGCACAAAGGCGGAGGTAGCGGTCCTGCTGCTGGGTTGTTGCCCTCCTACGGCCTCCTCCACGTCTCCTGATGT
1500	28546_42	28546			TGCAGGAAGGGTACCACATGAGGGAGGGGGATTTCTTCTCTGAAACGCACAGCGTTGAGATTGCCTGCAATGACAGCAAGTTCAGTCCGATGATACTGTG
1501	28610_34	28610		75658	TGCAGGGCAGGTAGTTTTCCCCCTGTGATGCATTCTGGTAACCGCACCAACCCCTGGAGAGCCCTCCGGTTGTGGGCGGTGCAGTTGCCATAGCAGGCGG
1502	28611_76	28611			TGCAGGAAGGGTACCACATGAGGGAGGAAGATGTCTTCCCTGTAACGCACAGCATTGAGATTGCCTGCAATGATAAGCTCAGTCCGATGATGCTGTGACA
1503	28657_10	28657		16875	TGCAGGCAATCGTCACATTCTGTTCCATGTGCAGCGTGGCAACTGCATTGAGCAGCCTCAGATCCCCTTCATCTAAATTCCCCCCGTCTTCAACAGGTCT
1504	28657_77	28657		16875	TGCAGGCAATCGTCACATTCTGTTCCATGTGCAGCGTGGCAACTGCATTGAGCAGCCTCAGATCCCCTTCATCTAAATTCCCCCCGTCTTCAACAGGTCT
1505	28667_22	28667			TGCAGGCTCATCCTGACATGACCCTCCAGCATGAAAATCTCACCAGTCATACTGCTCGTTCTGTGCGTGATTTCCTGCAGACAGGAATGTCAGTATTCTG
1506	28678_57	28678		51637	TGCAGGCCAGCCCTACCCACAGCTCACAGGACCAGGCTGTGCAAACACCTGCAGCCCCACATCAAACAGCAACACTCATAGGACGGCCCATGAGAAGGAC
1507	28678_79	28678		51637	TGCAGGCCAGCCCTACCCACAGCTCACAGGACCAGGCTGTGCAAACACCTGCAGCCCCACATCAAACAGCAACACTCATAGGACGGCCCATGAGAAGGAC
1508	28687_44	28687	38428	6124	TGCAGGGGGAGACAGAGAGCAGCACTGCTTCAGACAACCATAGAGATTATTATTAAAATAAAAATATTTAAACCTGTATTTAACTAGATCAGTCAGTTAA
1509	28702_73	28702	45119	13042	TGCAGGAGCTGCCTAAAAGAGGTATGCCACGATCCCCGCACCTTTCCTTCCTTCTGAATGGAGGTTGGAGGTTCGTTTCTGTCTGTCTGTCCATCTGGCT
1510	28721_10	28721		66936	TGCAGGTCTAGGTATCCAGGACTGGCTCTGAGCTTTGGTTCTCTGGGTCTGCGTCCCAAATTGCTCTTTGGGCCCTGCTCAAAAATAGTGAACTAAATAG
1511	28721_52	28721		66936	TGCAGGTCTAGGTATCCAGGACTGGCTCTGAGCTTTGGTTCTCTGGGTCTGCGTCCCAAATTGCTCTTTGGGCCCTGCTCAAAAATAGTGAACTAAATAG
1512	28752_47	28752	3817	20723	TGCAGGCTCATCCTGACAATGCCACCAGCCATACTGCTCGTTCTGTGAATGATTTCCTGCAAGACAGGATCGCGAGCCCGGATCGCATACCCATTGAGCA
1513	28767_34	28767			TGCAGGGTTCAAATATGCTTTTCTCTCCTTGTTTACTATGGTGCTATCCTCAGATATTAGCATCGTTTGCTTTCGCCGAAAAGCCTTTTTGAAATCTGAC
1514	28771_56	28771			TGCAGGCTCATCTTGACATGACCCTCCAGCATGACAATGCCACCAGCCATACTGCTCGTTCTGTGCATGATTTCCTCAAGACAGGAATGTCAGTGTTCTG
1515	28795_58	28795		76117	TGCAGGCCCAGAGGACGGTAGGTCTGCCAACGGAGGGCCCAAATACGAGATAATCTCAGTCATTCATATTCCACTTCCTGACACAAATGATCTGATAATT
1516	28803_76	28803		22456	TGCAGGATGACTTCGGTCTTCAGTTGAACAATGTTTCCTCTAACACATTGCTGCAGCTGGCTTCTGGCTTCTTTTTATTCAATTTTCGCCTAAATTGACA
1517	28807_66	28807	42953		TGCAGGAGCGAGTCACTGCTTTGATGTTTGCAGAGAACAACAGGGAGTTATCCAGGGTCACGCCAAGGTTCTTTGCACTCTGGGAGGGGAACACCTTGAA
1518	28819_33	28819			TGCAGGTGCAGAATCATTTAACCTTCGTAACCTAATTTACGACACCTTCTGTACTCCTTCCACTTCTTCCTTCAGTTTTTCAAGGACAAGACACCAAAAT
1519	28845_31	28845			TGCAGGCTCATCCTGACATGACCCTCCAGCAGGACAATGCCACCAGCCATACTGCTCGTTCTGTGCGTGATTCCTGCAAGACAGGAATGTCAGTGTTCTG
1520	28917_42	28917	50565	39835	TGCAGGGACGGGGGCTGGGATAAAAAATAAAAATATATAATAATGACAAAACACACATCACGACGAGAGAAACCACAACATAGAGACCTAAAGACAACAA
1521	28917_43	28917	50565	39835	TGCAGGGACGGGGGCTGGGATAAAAAATAAAAATATATAATAATGACAAAACACACATCACGACGAGAGAAACCACAACATAGAGACCTAAAGACAACAA
1522	28933_86	28933		70929	TGCAGGGAAACCCACCAGACAGACACTCCCCTCACACCCTTCTCGAACCATATGCAACAACAACAAACGCAACCTGTCTGAAATCACACATGCAACGTGT
1523	28951_43	28951		38492	TGCAGGTGCAGACAGATCCACCAGAACCAGCAGGACCTAGCCAAGGTAATGTTGGTATACTTACATATTCAACTTTTTCCTTCCCTTCTCTCAGGTCTAC
1524	28968_45	28968	19196		TGCAGGCTAACATGCCCCATTAGCCTGTGTCGCCACACCACGCTGAAACGTCTGCTCCAGTCTAAATACCTGCAACCACTCTGCCTGTGGCCCCCTTGAC
1525	28973_87	28973			TGCAGGAGAGACTGCTGAAGAAGCTGGGCCAGCACGCACACCCGTTCAACTTCACCGTGAGTTCTGTAGACTGGCCCACTGCGCAGCAAACACACCCGTT
1526	28986_6	28986		21087	TGCAGGCTCAGGCATGGATCAAAGCTGGCGAGACATTCAATGATGTCATCTTCACAGACGAATCAACCGTGGCTCAAGATTTGCTCAAAATTGCTACAGA
1527	29059_81	29059			TGCAGGCCCTTTTCTAGAATAAAGCTGCTCCACTTCCTTACGCTTTGCCTCCAAAGTTTCTTCCGTTTCTTCTGTGGGAAAGTCAGGCTGCCATCTTTGT
1528	29084_70	29084		78435	TGCAGGTGTTGTTATACATGGTCGACCACTGCCAGGACGATCAGCTGTCCATCCTGTCTCCCTGTAGTGCCGTCTTAGGTGTCTCACAGTACAGACATAG
1529	29153_46	29153	709	23369	TGCAGGAGCGAGTCACAGCTTTGATGTTTGCAGAGAACGACAGGGGGTTGTCCAGGGTCACACAGAGGTTCATTGCACTCAGAGGCCGACACTGTATTAG
1530	29159_77	29159		49689	TGCAGGAAGAAAATATCCTGATAAAAATAATCAATCATATTGGCCCAGCAGGAAGCTTGTGCTAACAAACTTTCGGCATTGTATAAAATATTCTGGGCCC
1531	29202_60	29202			TGCAGGGAAGAGCGTGTTCCACGACGTGCAGAAAGGATTGTGGAAAGTTGACTGATGAGCGCAAGCTGCATCTGTTCAACAGTTTCTACACTGTCCCATA
1532	29256_24	29256			TGCAGGGTTAAAATATGATGTTCTCTCTTTGTTTACGGAGGTGCTATCCTCAGATAATAGCATCGTTTGCTTTTGCCGAAAAGCCTTTTTGAAATCTGAA
1533	29256_78	29256			TGCAGGGTTAAAATATGATGTTCTCTCTTTGTTTACGGAGGTGCTATCCTCAGATAATAGCATCGTTTGCTTTTGCCGAAAAGCCTTTTTGAAATCTGAA
1534	29259_75	29259		65851	TGCAGGTCAGTGCTACATCATCACCATTGTAGTTGCTGTCATAAACCACATAACTCAAGTTTGAGGCAGGAGAAAAATAATTGCATTGTGTTGATTGTTT
1535	29264_17	29264		768293	TGCAGGGAAACATCATAATATTAGTTCAATATGACAAACTAATATAATTATTATTATTTGTAGGGATAATCACTATAATTACATTACAGTTATAGTACTG
1536	29277_13	29277			TGCAGGTATAAATATACTGTTCTACAGTATCCTACAGGTATAAATCTACTGTCCTACAGGGATAAATCTACTGTTCTACAGTATCCTACAGGTATAAATC
1537	29286_31	29286		30840	TGCAGGAAAGGCTACTGCTGGTGATTCTTTTAAAATTATATTTAAAAAAAAGAAAACTATGCAAAGTTGTACATTCATTTGTATGGTATCAACTCCTATT
1538	29286_47	29286		30840	TGCAGGAAAGGCTACTGCTGGTGATTCTTTTAAAATTATATTTAAAAAAAAGAAAACTATGCAAAGTTGTACATTCATTTGTATGGTATCAACTCCTATT
1539	29308_84	29308			TGCAGGGTTGTAATATGCTAGCTCCTTTGTTCATTGCTGGTGCAGAGGGTGCAGGCTATCAGATAATAGCTTCTTATGCTTTTGCCAAAAAGCATTTTTT
1540	29345_60	29345	76954	74445	TGCAGGCGGATCTGGTCCTCGGGGTGCTCCTTGGTCTCCACGCGCCTCTTCAGGAGTCCTCGGGTTGCGCTGGGCTCCTCCGACTCCTGCTGCTGCTGAA
1541	29359_28	29359			TGCAGGCTGTCATGCTTCCATCTGGCCACTACCATGAAGGCCTGATTGCTGGAGTGCTGCAGATAAAGTTGTCCTTCTGGAAGGTTCTGCCATCTCCAGA
1542	29359_41	29359			TGCAGGCTGTCATGCTTCCATCTGGCCACTACCATGAAGGCCTGATTGCTGGAGTGCTGCAGATAAAGTTGTCCTTCTGGAAGGTTCTGCCATCTCCAGA
1543	29383_24	29383			TGCAGGCTTCATCTAATGCCTATAAGCCTAGTGGGATGTACCCAACAGACGGCGTGTGATATGGACTCATCTCAACAGCAGACCAGTGGGTCAAAGTAAT
1544	29419_76	29419		76825	TGCAGGATGGAAATGTGAAGGTGAGTGAGGGCTATGTCTACCCTACACACCCCAGGACTCCTGCCCCCTACAGGTGAAAACAGGTCAGTTCATGTGGCCC
1545	29419_77	29419		76825	TGCAGGATGGAAATGTGAAGGTGAGTGAGGGCTATGTCTACCCTACACACCCCAGGACTCCTGCCCCCTACAGGTGAAAACAGGTCAGTTCATGTGGCCC
1546	29420_16	29420		2344	TGCAGGTTGATGTAGCATAGTAACATTATGAGTTGGGATTATGGTTAATTGTTTAGCTAGTTAGCTAGCTGCAGGTCTAAACAAAATACTCCACTATGCA
1547	29506_82	29506			TGCAGGCTCTAGTTTTATCTTCTCTTGATTTTTGTCCAGTCACATGGTCAAGTGCTGCGAAGAAAGACCTAGTTAAGCTGTAGCTGGCCCAGAACAGAGC
1548	29521_85	29521		53557	TGCAGGCGAAGAAGCCGGATGCCCAGGTCCTGGGCTGGCATGGCTACACGTGGTCTGCGGTTGTGAGGCCTGTTGGACTTACTGCCAAAACCTCTAAAAC
1549	29540_70	29540			TGCAGGAGCGGGTCACTGCTTTGATATTTGCAGAGAACAACAGGGTGTTGTCCAGGGTCACACCAAGGTTATTTGCACTCTGGGAGGGTGACACTGTGGA
1550	29545_16	29545		71438	TGCAGGGAGCTGGAGGAGAGGTTTGCCTCCATTGACAGGAAGAAGGAGGATCTGGCACAGTATCTGTGTGAAGACTCATCCCGTCTCTCCCTGGAGGACT
1551	29688_50	29688		3649	TGCAGGAGGTACTTCCCATGGGTCAGCTTGATCTTCTCCTCCACCTGAGACACAGAATAATAGTAAAGAGCCAACCTGGATATTAAGGAGATTCCGAGGG
1552	29710_13	29710		43240	TGCAGGGTTCTGTATTACTATCTCTGCAGTAGATTTCAACACCGCCCCCTTTGGCAGTTCTATCTTGGCGGAAAATGTTTTAGTTGGGGATGGAAATGTC
1553	29768_35	29768		58858	TGCAGGATTCTACTGAAGGCTAAGCTGTGAATCCTCGTCACCAGTTGCTTTACACCACAAAGCTGTTGAGCTGACGTGTGTTTGTGTGTGTGCGCAAGTG
1554	29805_60	29805	63019		TGCAGGTTAAAATATTGTTGAAAAACAACTAGTTGATTAGGTATATTTGGGAATAGCATTATGTAACTGTGATATGAGAGTTGTGTGAATGTGGAAATGA
1555	29832_40	29832			TGCAGGGGGGGAGGAAAAGGAGGAGAGAGAGGGGGTGGGCACTTCCCAGGCCCTCCGTGCTTGCTGCTGCTGCTGCTATCGCTGCCGTGTCTCCCAGCAT
1556	29843_45	29843	71253	13855	TGCAGGATGTGTAACACATGAGGGAGAAGAATGTCTTCCCTGTAACGCACAGCGTTGAGATTGCCTACAATGACAACAAGCTCAGTCCAATGATGCTGTG
1557	29880_76	29880	9441	20807	TGCAGGCTGACCTCGGTCGTCAGTTGAATGGTGTTTCCTCTGACACATTGGTGTGCCTGGCTTCCGAGTTAGGCGGGCGGGGGTTAAGAAGGGCAGTTTG
1558	29880_81	29880	9441	20807	TGCAGGCTGACCTCGGTCGTCAGTTGAATGGTGTTTCCTCTGACACATTGGTGTGCCTGGCTTCCGAGTTAGGCGGGCGGGGGTTAAGAAGGGCAGTTTG
1559	29920_51	29920	29982	61480	TGCAGGCACGGAAGTTGCCCTGGTCCTCTCCGCCATTCTCGAGGAGTACCAAGACCTCCGGCAGGTTTTCAGTAAGGCCCGGGCCACTTCACTTCCTCTG
1560	29920_54	29920	29982	61480	TGCAGGCACGGAAGTTGCCCTGGTCCTCTCCGCCATTCTCGAGGAGTACCAAGACCTCCGGCAGGTTTTCAGTAAGGCCCGGGCCACTTCACTTCCTCTG
1561	29941_23	29941			TGCAGGCTCGTCCTGACATGACCATCCAGCATGACAATGCCACCAGCCATGCTGCTCGTTCTGTGTGTAATTTCCTGCAACACAGGAATGTCAGTATCCT
1562	29975_67	29975		25908	TGCAGGTAAATTACTTCATTAGCGAAGTGACATTTTAATTGAGCATCTAGAAAGGTTGAAAGTGTACATGGAGAGGGGAGGGAGAAGTCTCAATTCAATT
1563	29977_66	29977		80571	TGCAGGCTCACCCTGACCTGACCCTCTGGCATGACAATGCTACCAGCCATACTGCTCGTTCTGTGCATGATTTCCTGCAAGACAGCCATGGCCAGTGAAG
1564	30013_24	30013	80073	21154	TGCAGGGCTAGCCCAGATTACTGTCCTGCACTTTGTGACTTTGTTGATTTGAAAAGGGTCTTAGAAATACATTTCATCGATTGATCGATTGTTGTTTCAC
1565	30013_77	30013	80073	21154	TGCAGGGCTAGCCCAGATTACTGTCCTGCACTTTGTGACTTTGTTGATTTGAAAAGGGTCTTAGAAATACATTTCATCGATTGATCGATTGTTGTTTCAC
1566	30029_61	30029	59038	21897	TGCAGGGTGCAGATTTGACAGTCCAAAGCAACGCTAGTTGGGCCAATAAACACATACCCGAAAAGCCTTTAGTCAAGAATAATTCGTCTTCTGCACATCC
1567	30036_58	30036			TGCAGGTGAAGAAGCCAGATGTGGAGGTCCTGGGCTGGCGTGGTTACAACATGTGGTTATGAGGCGGGGTGGGTTTATTGCAAAATTTCTCGTAAATGCA
1568	30082_27	30082	36697		TGCAGGGTTTTTATAGCATGACAAATTCGTGATGGTACGCCCATTGAACCATATTGCAAATGCACAGTGACTTTGCAAAAGTGAGAAAACATAAACAAAT
1569	30116_41	30116			TGCAGGACTTCCTATTTTTGTGCAGGAATGCTGTGACTTTTCGGTAAGGGATCGCAGGACTTCCTATTTTTGTGCAGGAATGCTGTGACTTTTTGGTAAG
1570	30135_88	30135			TGCAGGTAGTATGAGGTAGTATGTATATGAATGTATAGTTAAAGTGACCATGCATATATGATAAACAAAGAGTAGCAGCAGTGTAAAAAGAGGGGTTGGG
1571	30171_43	30171		47155	TGCAGGCATGTAGCTAGGACTCTCAGGAGAGAGAAATTACACAATACGAGATTGTTTGAATTTGTGCCTAGATTCAATCAGATCAAGCGTTAACTGCAGA
1572	30229_55	30229		40454	TGCAGGGAACCATGATGGTTTAAATTGAATTAATGCAAATGATGCCCTTTAAAGTAAAATATTCTCAATTACGTTTGTCACCTGGGTTTTCGAATGCTTA
1573	30307_79	30307		78337	TGCAGGCCAGCAATTGCCAACAAGATGGTTGCTGCTGTCAGGGGGAGAGTAGATGTATTAAAATGTTGTTGCCAGGGAAACTCACGCAAGGAGGACTGGG
1574	30307_85	30307		78337	TGCAGGCCAGCAATTGCCAACAAGATGGTTGCTGCTGTCAGGGGGAGAGTAGATGTATTAAAATGTTGTTGCCAGGGAAACTCACGCAAGGAGGACTGGG
1575	30307_86	30307		78337	TGCAGGCCAGCAATTGCCAACAAGATGGTTGCTGCTGTCAGGGGGAGAGTAGATGTATTAAAATGTTGTTGCCAGGGAAACTCACGCAAGGAGGACTGGG
1576	30325_25	30325		64199	TGCAGGACTTGCTTTGTGAAGTGTTATGTCAAAAATGCAGAGCATCTGTTTATTTGGGACAGACCTCTATTTGGGACAGACCTTTATTTGGGACAGACCT
1577	30336_27	30336		86856	TGCAGGAAGGGATAGCTGGGCTGTGTACACTGCACAGTGGTTCACAGTGCTCTCCAACTGGGCCAGGTCAGTATGACAGGCCACTTGAAAGCTCTCATAC
1578	30348_35	30348		85651	TGCAGGGGACGATAGGAGACAGACAGTAGTCATACGCGGGTTGACTCTTAACCTGCAGTGGATGGGGTTCGGGTCATGAAATATTGTTTGGATGAAGGGC
1579	30352_89	30352		42931	TGCAGGCAGAATGCCAATTGTATGCTCCCTCAAAACTTGAGGCATCTGTGGTATTTTGTTGTGTGGCAAAACTGCACATTTTAGAGTGGCTTTTTATTGT
1580	30425_53	30425	75573	83876	TGCAGGAAGGCCACCACATTAGGGAGGAGGATGTCTTCACTATAACGCACAGCATTGAGATTACCTGCAATGGGGCGGCAGGGTAGACTAGTGGTTAGAG
1581	30497_71	30497			TGCAGGGAGAAACTTTGTAGTGGGACAGTGGAGAAAGAGGGAGAAGCATCAGGGATAGGCGCATTAGAAGGCATGGGAGATGAGGAAATGTTGGACAGGC
1582	30521_64	30521		75172	TGCAGGTACAGTGGGGAGAACAAGCATTTGATGTATGCAATAAAATGCAAATTAATTACTTTTTAAAAAATCATACAATGTGATTTTCTGGGATTTTTGT
1583	30578_7	30578	1701	4982	TGCAGGCCGTCCCTGAGTCAGAGGTGCTAAAGGAGCTCCTTAAACTACACCCTTTCTTCTTTAAGGTTTGCTGCCTCTATAATCACCAAGACTATCTCTG
1584	30580_79	30580		68991	TGCAGGACTTGCTTTTTAGAGTGTGGTGTCATCTCTTTATGACAGACAGACCTCTCCTCATCTCTTTATTACAGACAGAACTCTCCTCATCTCTTTATTA
1585	30612_52	30612		26729	TGCAGGCTGACAGGAACCCAGGCTACTGGATCAATACTGTCATAGTTCTGTTACTCTATCTGGTTCAAATGGATTCGTTTATAATGAGGGGAAAGAAGGT
1586	30621_25	30621	55289	54987	TGCAGGTTCATGCTCTGACAAGTGCAACCATTCCTTACACAGGAAGCGCCGCAGGTCCTAATCCAGGATGTTTTCATCTCCCTGTTTACACAGGGAACTG
1587	30626_69	30626	3205		TGCAGGCTCACACCTCCATCCCTAGTGCCTGTATTATTGTTCGCCAAATGGCCTTAAATTGTACCAATTAGTTTTTCTCTGTCCAAAGCTATTTCAATAT
1588	30628_82	30628		80476	TGCAGGTTGTGGAATGTCAGAGTCGGCTCAGGAGACATTTTCTGAGTCTCTCTTCTTGTATGTCTGTCAACCTTTTCAGCTAAGAACCCACATTTGGGGG
1589	30736_38	30736		10139	TGCAGGCGCTACACAAAACGCAGAAATAAAATATAAAACATGACGCGCTTCTTTTGTTGGCACTCCGATATGTCCCATAAACATCACAATTGGTCCTTTT
1590	30762_82	30762			TGCAGGGTTGAAATATGTTTTTCTGTCTTTGTTTACGGAGGTGCTATCCTCAGATAATAGCATAGTTTACTTTCGCCAAAAAACCTTTTTGAAATCTGAC
1591	30794_16	30794	46059	48393	TGCAGGGTTGAACATAACACCACAGTACGTAGCTATGAAGTTAGTGCAGTAATGGCTTCAGGAAATGTGAAAAAACAATTGATGCTAGAAAGACAATTTA
1592	30794_43	30794	46059	48393	TGCAGGGTTGAACATAACACCACAGTACGTAGCTATGAAGTTAGTGCAGTAATGGCTTCAGGAAATGTGAAAAAACAATTGATGCTAGAAAGACAATTTA
1593	30819_7	30819	4830	147	TGCAGGCACCTGGCCCGCCACAAGGAGTCACTAGAGCGCGATGAGCCATGTAAAGGCCCCCCGGCCAAACCCTCCCCTAACTCGGACGGCACTGGGCCAA
1594	30819_85	30819	4830	147	TGCAGGCACCTGGCCCGCCACAAGGAGTCACTAGAGCGCGATGAGCCATGTAAAGGCCCCCCGGCCAAACCCTCCCCTAACTCGGACGGCACTGGGCCAA
1595	30832_51	30832			TGCAGGTGAAGAAGCCGAATGTGGAGGTCCTGGGGTGGCATGGGTACACGTGGTCTGCGGTTGTGAGGCCGTTTCCATGTACTGCCAAATTCACTAAAAA
1596	30848_29	30848		56196	TGCAGGTAGATCAGTTTTCGTGTTGGGTAAAGCAGACTCACCCTGGCTAGAATACTGGGGTCTACAGCCACCACCTCAGACAAACACTTCATGGCTTTAG
1597	30867_87	30867			TGCAGGGTAGTAACTTCATGAGTTGGGATTATGGTTCACTGTTTAGCTAGTTAGCTACATGTCTGAACAAAAGACTCCACTATGCAAGTATCAATTTCAA
1598	30885_19	30885		28559	TGCAGGTGGTCACCGAGTCCGAGGTGCTAAAGGAGATCCTTAAACTTGACCCCCAAAAAATATCTGGGTCAGATGGTTTAGATCCTTTCTTCTTTAAGGT
1599	30887_6	30887		14290	TGCAGGCGCCCGGTCCGCCACAAGGAGTCGCTAGTGTGACGAGCCAAGTAAAGCAAACAGCCAGACATACAGCTTTACATTTAGTCATTACTGCTAATTT
1600	30901_13	30901		571	TGCAGGCAATGCAGTTTTTTTCTTTTTTTTCTCTTTTTAATTTGAGTTGGAAACGAGGCAGGATCTGGAAGAGTGGGGGAGGAGGTGGGATTTGTGTGTG
1601	30911_85	30911			TGCAGGCTCATCATGACATGACCCTCCAGCATGACAATGCCACCAGCCATACTGCTTGTTCTGTGCGTGATTTCCTGCAAGACAGAAATGTCAGTGTTCT
1602	30923_27	30923			TGCAGGTTTTTGTGTGTGTGTGATTTATTTTTTTTTTAAATCACATGACTTCACCACCTCCCTCCCTGTACCGATAAGAGCTGTTCGACAACAGGCACAG
1603	30940_83	30940		14811	TGCAGGCCACTGTCAACGTCATCAAGGAGGGAGAGGACCTCATCCAGCAGCTCAGGTAGCTCACAGCGCAAATCAAATCAAATGTATTTATATAGCCCTT
1604	30951_28	30951		49641	TGCAGGTACGTTTTTGATCTATCATTCCAGGGTCTTGAATATTGTTATGTGTTGTTGGGACTTGAAGAACCAGTTGAGGGCTGTTATTGTGATATTCCAT
1605	30951_30	30951		49641	TGCAGGTACGTTTTTGATCTATCATTCCAGGGTCTTGAATATTGTTATGTGTTGTTGGGACTTGAAGAACCAGTTGAGGGCTGTTATTGTGATATTCCAT
1606	30979_50	30979	44664	1729	TGCAGGGCCACACAGCTGTGTTTGAGGCCTTGTGATTCGTGTAACCCCGGCTGACCTCTCTCTCCATACATTAGGCCCTGTGTGTGTTCTCATGGCCCCT
1607	31001_31	31001			TGCAGGACGGCTTGGAGCGTTCCCTGGGCGTCCAGCGTGTCTACACCCTACAAGACCTGCTCTACCAGTCAGACTGCGTGTCTCTGCACTGCAACCTGAA
1608	31025_74	31025		67491	TGCAGGAGGATAAAGCCGTTCCTCGAGGCTCAGACGAAAGATGTGACAGACAGGAGTGGCTAAAGAGTAAGCTAACATCCTCAGAGTTGTCAATGCCAGG
1609	31036_83	31036		85723	TGCAGGTTGATATGGTCCAGGAGCAGGTAGACAGACACATTCCTCTTCCTGGTTGCCTCCAGGATGTCACAGAACATCTCCACATCACTGAATGTGTCCA
1610	31041_21	31041			TGCAGGGCACAGAGGGAAAGAAGAAACAGTGTCAGAGACAGAGATCATGGGAGAGGGAGAAGAAGGGACAGAGAGAGACACACACACAGAGAGAGAGAGT
1611	31044_14	31044			TGCAGGAACCCAGCACGCCACAAGGAGTCGCTAGAGAGTAATGAGCCAAGTAAAGCCCCCCCCGGCCAAACCTTCCCTAACCCGGACGACGCTGGGCCAA
1612	31054_42	31054	16357	41628	TGCAGGTTCATGCTCTACAACAAACTTTTCTCACACAGGAAGCTGCGCAGGCCCTAATCCAGGCACTCGTCATATTCCGTCTGGACTACCGCAACGCTGT
1613	31066_65	31066	51636	75106	TGCAGGCCTGCTTTGTGGACCTGCATGTGCTAGGGATAACATACCATACCCTACCTATGTGCACTAGTAACTCCTTGGAGAACCAGGCATACTTTAGTTG
1614	31074_22	31074		19458	TGCAGGCGCGACACAAAACGCAAAAATATAAACATCACAAATGGTCCTTTTGTTAGATTAATTCCGTCGATATATATCCAAAATGTGCATTTATTTGGCG
1615	31140_55	31140		43907	TGCAGGTCTCACAGAAGATCTCCATTCCAAAGAAGCAGGAGGCTGTATTCCGAGCAAAGCACATAGCAGAGTCCACTGGATCCAATGTAAGTAGATGGTC
1616	31141_32	31141		86302	TGCAGGAAGGGTACCACATGAGGGAAGGAGGTCGTCTTCCCTGTAAAGCACAGCGTTGAGATTGCCTGCAATGACAAGCTCAGTCCGATGATGCTGTGAC
1617	31167_41	31167	785	7071	TGCAGGGCCAGAGTAGTTGAATGACTCTCTGGAGCACTAGCAATCTGTTGGCAATCAGCAAGTTGTTAAGCAGTTCTGTAGCATATTTCTAGGCCAAAAC
1618	31202_16	31202	69361	11030	TGCAGGACGCAAAGTTATTTGTTTGTCAGATGAATCATTGGGTCAAAACTGGGGAACAGTACAAAACAAGCGAACGAACACACGTGGTTAATGTTCTGAT
1619	31213_70	31213		87904	TGCAGGGACTGTATCTGATGCTACAGATACTCAACTAGTTAAAAGGCCAGAACAACAGTTTTGAGCTGTGCTAACATAATTGCAGAAGGGTTCTGATGAT
1620	31213_74	31213		87904	TGCAGGGACTGTATCTGATGCTACAGATACTCAACTAGTTAAAAGGCCAGAACAACAGTTTTGAGCTGTGCTAACATAATTGCAGAAGGGTTCTGATGAT
1621	31259_7	31259			TGCAGGTACCTACCATCGCTCAGTCAGACTGCTCTATCAAATCATAGACTTAATTATAACATAATAACACACAGAAATACAGGCCGTAGGTCATTAATAT
1622	31273_14	31273	62251	73984	TGCAGGACTTGCTTCGTGGAGTGTGGTGTCAAAAAAGCAGAGCATCTCTTTAATAGGGACAGATCTCCCCCCAAATGTACAACCATTTAATCTATATGTT
1623	31280_86	31280		63851	TGCAGGGGCTGGCTATCGTCGAAGGTCGAAATTGTAGCTAATGTAGGATGTCCACATGTCTTTTTTTGTAAGACAGAAGAATCCAAAGCAAGATAATAGT
1624	31334_15	31334			TGCAGGCAGGTGTTTGTCCCCCGTGTGCTGAGGGTGTCAGGTTCTTGTCCGGTTCTGGCATTTAGGTCGCCACAGACTAGTACATGTCCCTGGGCCTGGA
1625	31380_80	31380			TGCAGGGCATGCAAGGTCCCCTACTCAAGTCAGCTTATGTCCAGGCCCATCTGAAGTTTGCCAATGACCATCTGGATGATCCAGAGGAGGAATGGGAGAA
1626	31411_80	31411			TGCAGGAGGGCGCACCGCCGGGCAAGCGCGACGTTTAGAGGGAACATTATTTACGAAGATTGTCAAATTGAGTCAACCCTACTTTATTGAGGTCTGAGTC
1627	31414_21	31414		69754	TGCAGGATCGAACAATGAACTAACAATGGCTCTGAAAACTGTTTGTAATGTGGTTGTCACGCCCTGGTCGAAGTATTTTGTGTTAATCTTTATGTTTGGG
1628	31433_33	31433	69493	34143	TGCAGGCGAAAGAGAAATAGAATTAGATTAGCTACATTGCTTATCTAATCAAAAGCTACAGGTGCTCAAATAAAAATTATTATAGTGATATATGATATTA
1629	31436_32	31436		58244	TGCAGGAAGGGTACCACATGAGGGAGGAGAGTAGAGATTGCCTATAATGACAACAAGTTCAGTCCGATGATGCTGTGACACACCGCCCCAGACCATGACG
1630	31465_61	31465		11884	TGCAGGACAGAAAGACGATTGACTGTAATGTGTGGGTGGTGTCAATTTAGACGTCCTATTTCGGCCACTTCATTACATGTAAAACGAATGGAGCCGGCCA
1631	31489_40	31489	23194	50618	TGCAGGGCAAAGCAGCTGTGGTTTGTGTCAGGTGAAAACGGCTCTGCTTGAAAATGTTTGTAACAACTGAACTCTAATCAATATTTTGTTCCCTCATCCT
1632	31517_22	31517	83663	765731	TGCAGGCAGAGCCAAAGTCCTAATGTTTGAGAAGATTTCTGCAGACAGAGGATATGTGTGTTTTGAGCTCATTCCAGTTCAAAAGCTCCAATATAATTAC
1633	31530_57	31530	38163		TGCAGGTGCCGGCCCACCACAAGGAGTCGCTAGAGCACAATGTGCCAAGTAAAGCCAACCCGGCCAAACCCTCCCCTAACCTGAACGACGCTGGGCCAAT
1634	31537_67	31537			TGCAGGCCTGTTTCAGGGACAACTGGACAGGACACTTCTTGGACTTCAGCTGAGACCCATCTACGTCCTTCAAGGAACGCCCCTTCTTTCCTCTTCCTGT
1635	31542_33	31542	67475		TGCAGGCACTCATTCGTGTACCGCTGTCCAGCCCTTTGGCTGTAGCAGAAGGCAGTTTATTTGCTGAACGGTTTCAAATGGACTCATCAGGCAAGAGCAC
1636	31548_16	31548			TGCAGGAAGGGTACCACATGAGGGAGGAGGATGTCGTCCTTGTAATGCACAGCGTTGAGATTGAGCTTGTCGTCATTGCAAGCAATCTGATGCTGTGACA
1637	31551_59	31551	70580	42205	TGCAGGAACAGGTCACGTCTTTGATGTTTACAGAGAACGACAGGGTGTTGTCCACGGTCACGCCAAGGTTCTTTGCACTCTGAGAGGTTGACTCTGTGGA
1638	31573_36	31573		56316	TGCAGGATGCTTCCCCGTATTTGAAGGGATGGCTTAAGAAAAATGTCCTGAAAAACCTTATTGAATGAAAACTTGGTTGGCCAGCAAGTAGGAGGGTTTT
1639	31603_68	31603	33442	20031	TGCAGGACATGAAGGTATTTGTTTGTCAGACGAATCACTGGGTCAAAACTACAGAACAGTACATTTGTATGTTGGCGTCACTTTTAATTCTTAATTGTTT
1640	31607_28	31607			TGCAGGGACGGGGGCTGGGATTAAAAATGTAAATATAGGACAAAACACACAGCACGACAAGAGAGACACCACAACACTGCATTAAGAGAAACCTAAGACA
1641	31627_32	31627		82322	TGCAGGGACGGGGGCTGTGATTAAAAATACATGAAATTAAAATATAGGACAAAACACACATCACGACAAGAGAGACAACACTACATAAAGAGACACCTAA
1642	31627_33	31627		82322	TGCAGGGACGGGGGCTGTGATTAAAAATACATGAAATTAAAATATAGGACAAAACACACATCACGACAAGAGAGACAACACTACATAAAGAGACACCTAA
1643	31628_68	31628		87284	TGCAGGCTACTACTGGTCCCTTCCAAAGCCAAACTATTTTCATACATTTTCCATTTACATTACATTTTACATTTAAGTCATTTAGCAGACGCTCTTATCC
1644	31655_28	31655			TGCAGGAAGGGTACTAAATGAGGGAGGTGTAATGCAGGTGAGTGAGGACCCAAAAGCGGTTTAACAGAAACAGAGTCTTTTAATGTCCAAACACAGGGAA
1645	31655_30	31655			TGCAGGAAGGGTACTAAATGAGGGAGGTGTAATGCAGGTGAGTGAGGACCCAAAAGCGGTTTAACAGAAACAGAGTCTTTTAATGTCCAAACACAGGGAA
1646	31667_63	31667			TGCAGGTTCATCCTGACATGACCCTCCAGCATGACAATGCCACCAGCCATACTGCTCGTTTTGTGCGTGATTTCCTGCCAGAAAGGACTGTCAGTGTTCT
1647	31682_19	31682		33510	TGCAGGGTAGGAATCAGCAGGGGTGTTCCATGTTGTTCCTCTGATGTCACAGTCAGTCCCGCGCTGTGATGCTATTGCAGCAGCATTCTGCAGACAGGGC
1648	31708_60	31708	76685	54820	TGCAGGTGAAGAAGCCGGATGTGGAGGTGCAGTGGTTGTGAGGCCGGTTGGACACACTGCCAAAACGACGTTGGAGGTCAAATTCCTTGACTTTTTTCAC
1649	31745_25	31745			TGCAGGCGGTGAGCTTGGTAGTGACCTACTTTATGCTAGTGAAGGCCCAGGGCGTGCTGGCCATGCAGCTTCTGGAGTTGTTCTTTGGCCTCGCCACTGC
1650	31745_52	31745			TGCAGGCGGTGAGCTTGGTAGTGACCTACTTTATGCTAGTGAAGGCCCAGGGCGTGCTGGCCATGCAGCTTCTGGAGTTGTTCTTTGGCCTCGCCACTGC
1651	31760_26	31760		90337	TGCAGGGAGTGATCACTCGTGTTGAAAAGACGCCTCACTTTTGCTGAAGTGAAACTTGGAGAGCCAGCGATTCAGAAGGCTTTGGAGTTTTGGGCTTTGG
1652	31760_43	31760		90337	TGCAGGGAGTGATCACTCGTGTTGAAAAGACGCCTCACTTTTGCTGAAGTGAAACTTGGAGAGCCAGCGATTCAGAAGGCTTTGGAGTTTTGGGCTTTGG
1653	31793_67	31793		1802	TGCAGGAGGTAGTCATAAACTAGACAGGTGATAGATTCATTCAAAACATATTCACTTTGTTCAAGATCCAAGCAGTACATACACGAGTGACAGATGAGAT
1654	31801_54	31801			TGCAGGAAGGGTACCACATGAGGGAGGAGGATGTCTTCCCTGTAAACATACAGCATTGAGATTGCCTGTAATGACAACAAGCTCAATCCGGTGATGCTGT
1655	31823_7	31823		33403	TGCAGGTCTTCTTACTGCTGCTCACGCTGTGGAAATGTAGTGCATTTGCATTTGGAACTACCAAGTGATCTGCCATCTACATTTGAAGTTGGAAGTTTAC
1656	31881_50	31881			TGCAGGTGTGATGTTCAGATGTACCGATCCTGTGCAGTTGTTGTTACACTCGGTCTGCCACTGCGAGGACGATCAGCTGTCCATCCTGTCTCCCTGTAGC
1657	31889_64	31889			TGCAGGTACATGTGACAGGACGTAACACCACCACTCACTGCCTAATATTCATGAACTGAAAACTGAATCACTCATCTTGTCTTTTTCTCACAGGTGATGA
1658	31889_85	31889			TGCAGGTACATGTGACAGGACGTAACACCACCACTCACTGCCTAATATTCATGAACTGAAAACTGAATCACTCATCTTGTCTTTTTCTCACAGGTGATGA
1659	31897_71	31897		45894	TGCAGGGGGAGTGGGGCAGATTCCTTCCCTGAGTGGAGTATGCCCAGAATTAATTGCGTCACTCTTCCACCAGGCTGAGCCCTTGTTGAACGACCCCCCA
1660	31951_17	31951	54112	31110	TGCAGGGCCGCTACCTCAGCAGGCACAGCCTGGATGTGGTTCTTGGACAGGTCCAGGACGTCCAGGTGTCGTAGGGAGCCAAGGCCGCCAGGAAACTCCC
1661	32008_55	32008		20473	TGCAGGCGCCCTATATTCACCTCATCTGGTTTATAGGCTTTAAGAGTATCTAACCCTATAGGGTTCTTAACCCAACCTAACCCTAGCCCTATATTCACCT
1662	32027_39	32027			TGCAGGGCCCCACTCTGCCTCCTCCCCCAACGGGCAGGCCGACTGGAATAGCTTTGATGATCAATTAAAACAGGTAAGGCCACCTTGGTTTACCGCCAAT
1663	32044_45	32044		80209	TGCAGGTACCTCTTGCTGCTTCAGACTGTTAGGAACTGTGAATTTATCTCTTTACAAATTGAACCAGTGAGTGACACATATCAGAGTACTAGACCCAAGC
1664	32053_23	32053		15377	TGCAGGAGGCCTTTTGCCTTTTGATAGGTCGTCATTGTAAATAAGAATGTGTTCTTAACTGACTAGTTAAATAAAAGTTAAATAAAAAATATTAAATAAA
1665	32053_29	32053		15377	TGCAGGAGGCCTTTTGCCTTTTGATAGGTCGTCATTGTAAATAAGAATGTGTTCTTAACTGACTAGTTAAATAAAAGTTAAATAAAAAATATTAAATAAA
1666	32053_64	32053		15377	TGCAGGAGGCCTTTTGCCTTTTGATAGGTCGTCATTGTAAATAAGAATGTGTTCTTAACTGACTAGTTAAATAAAAGTTAAATAAAAAATATTAAATAAA
1667	32060_38	32060	47242		TGCAGGCGGCAACTGAGTCCGAGGTGCTAATGGAGCTCATTAAACTTGACCCCAAAAAACCATCTGGGGCAGATGGTTTAGACCCTTTCTTCTTTAAGGT
1668	32064_63	32064	36637	24219	TGCAGGAGCAGATGCCAGATATGTTAGTGACTAAAATGTAGCTCTACCAAGGAAGATAAATTGGGCTACTGCCCCTGTATCCCAGTATGACTCCAAGAGC
1669	32066_83	32066			TGCAGGAGAAGAGACTGCTCTGGTGTTGTTTCTACAGGCAGAATGGGAACAGCGGGAGGGAGGGAGAGAATAGAATGAGAGAAGGAGGGGAGGGAGAGAG
1670	32068_67	32068		62345	TGCAGGCTGATTGTTGGTCGTCAGTTGAACAGCGTTTCCTCCAACACGTTGGTGCAGCTAGTTTTCCAGGTTAAGAGGGCTTGTGTTAAGAAGTGCGGTT
1671	32107_70	32107			TGCAGGTGATCAACCACACCATGACCACCCTGAACGTGAAATGGGAGGCGGCCGACGGGAAAGTGAAAGAGTACAAAGTCATCTATGTACCTGCTGCCGG
1672	32109_23	32109	38225		TGCAGGGCAATGTGCTTGTCTTCATAGGATTTACACAGTCCTGTGGTGTGTTCTACAAGATACACCGATGAGGAAAACCAAAAAAAGGCATGACTATCAT
1673	32110_67	32110	67307	8057	TGCAGGGAGACAAACACACACACACACAGTTAGACACACAGACACTTTTACAGACACACACACACACCGAAAAAACCCTGTTACGATAGATTCTAGACAA
1674	32118_47	32118		82399	TGCAGGGGGTCAGGATGGAGACAGAGGACCTGGCCCTCCCACAGCTCCATAAAGTCACTGTCTACACAGAGCTGGACCAGGCCTTCCAACAAGCACACTT
1675	32138_70	32138	18528	53203	TGCAGGGATATACAGTGTCAATAACTATTCAAACTCGCACCTGTTAGGCCAACAATATCTCATTGTATTACTGCAACATTCGACGTTTGTCCACAAACAT
1676	32142_87	32142		48937	TGCAGGAATTTGTAGTCTTGCTGAGGTCTTCTCTGTTGCTAATTAGCGTTTTGTAAATTGAGGCGAATATATTGCTAAAACTCAATTGGTCAGACAGAGA
1677	32149_52	32149		77739	TGCAGGGATGATTATGTGTTAATGACTAGGGTTGCAACATTTTGGGAACTTTCGATTAAATTCCCTAGGTTTTCTAGAAATCCTAGTCGGAGGATTCCAG
1678	32184_74	32184	17945		TGCAGGCGCGACACAAAACGCAGAAATAAAAATATAAATCATGCTTTACCTTTGACGAGCTCCTTCTGTTGGCACTCCAATATGTCCCATAAACATCACA
1679	32216_20	32216			TGCAGGGAGAAACTTTGTAGCGAGGCAGGAGCATCAGGCATGGCTTAGTCAAATGGGAATCCTGACTTTATTAAGTGGTGATTAAAGAGCTTAGCCATGT
1680	32230_28	32230			TGCAGGCCAAACCCTTCCTAACCCGGACAACGCTGGGCCAATGGTGCGTCGCCCCATGAGCCTCCCGGTCGCGGCCCCTCTCCCTATTTCTGATCTATAT
1681	32241_19	32241		68561	TGCAGGTATATCTCAAGAGCCACCCCCAAAGCCAATTCCTCCTTTGGTCGCCTTTCCTTCCAATTCTCTGCTGGCAATGACTGGAACGAACTGCAGAAAT
1682	32267_42	32267		11142	TGCAGGCTGGCTTGGTTAAAACAAGAAACATTTGTAAAAAAAAATTTTTTAAAAGCATTCAGTGGAAAGCGAAGGAACTTAATTTGTCAAATTCCTAACT
1683	32267_43	32267		11142	TGCAGGCTGGCTTGGTTAAAACAAGAAACATTTGTAAAAAAAAATTTTTTAAAAGCATTCAGTGGAAAGCGAAGGAACTTAATTTGTCAAATTCCTAACT
1684	32325_15	32325		27182	TGCAGGTAGGGAATTATACAGGCCCGGGGTCCTCTTTAATCTATAAGAAGTATCTGCAATCGTTTTCCTCCTCTTCATCCTGCAAATAGGCTGGAAGTCC
1685	32325_58	32325		27182	TGCAGGTAGGGAATTATACAGGCCCGGGGTCCTCTTTAATCTATAAGAAGTATCTGCAATCGTTTTCCTCCTCTTCATCCTGCAAATAGGCTGGAAGTCC
1686	32336_74	32336			TGCAGGAAACTGTCCAGATTTATTTATAAAAAATAAAAATAAACTTTATTTAACTAGGTAGGCCAGTTGAGAACAAGTTCTCATTTACAACTGCGACCGG
1687	32369_23	32369			TGCAGGATCGTCTGAGACCAGCCACCCAGACTGCTGATGCAACTGTGGGTTTGCACAAACTAAGAATTTCTGCAAGGCTCTCCAGAGGGTAGTGGGTTCT
1688	32384_16	32384		66972	TGCAGGGGAAGCTTGCAAAATTGGTGTAAAATTCAATTAACACATAGCCTGAAAATACCCAGAGCAAATACCTGCTATTTAATTGTATACAGAGATGTTG
1689	32385_56	32385		768281	TGCAGGGGGTCTATGCCTGGAGGGGGTCTAAGCCTGGAGGGGGTCTATGCCTGGAGAGGGTCTAAGCCTGGAGGGGGTCTATGCCTGGAGGGTGTCTAAG
1690	32401_10	32401			TGCAGGGTTTATTTTTTTAACCCAAAATAAACCTCATGCGTCATCCCTATGACAGAAATGCAGCGTGGCGACAGATAACCATTGGCTAACCCCGGCACAT
1691	32401_68	32401			TGCAGGGTTTATTTTTTTAACCCAAAATAAACCTCATGCGTCATCCCTATGACAGAAATGCAGCGTGGCGACAGATAACCATTGGCTAACCCCGGCACAT
1692	32426_38	32426		36103	TGCAGGCCCAGGCATGGATCAAAGCTGAATAAATACTGCACTGCTGTTTTGAGTTTTTTTCTTTAAATGATTGTTTTACAATTGGCTCATTCATCCCCCT
1693	32427_75	32427			TGCAGGGGTTGCCTTTTTAAAATGAGACATCTTTTAGATGATCTGTGTGCTTTCACCATGCTTGCAAGTAGTTCAAAGCCGTAGTGAAGAATGATTGGGA
1694	32438_79	32438			TGCAGGGGAGGCTGAGGAAGGGAAGGGAGAAGCTGAGAGCAGAGAGGCAGATGGAGGGAGAGATATGGTGTCAGGGGTGGGGCTCGGGGTTACGCTCTCG
1695	32450_56	32450			TGCAGGCGCGACACAAAACACAGAAATAAAAATATAATGAATCCCTTACCTTTGACAAGCTTCTTTTGTTGGCACTCGAATATGTCCTATAAACATCACA
1696	32485_25	32485		90687	TGCAGGTCAACTGTTGCACACAAACAACATGACCTCTTAAACATCAGGACTCAGTTTCCTGATAGCAATGGGACTTAGGCTTACAAGTATTTTAATGATG
1697	32522_36	32522	16572		TGCAGGGAGAGACTTTGTAGAGGAGCAGGGGAAAAAAAGGGAGAAGCATCAGGGATAGTCGCATTAGAAGGGGTGGGAGATGAGAAAATGTTGGACAGCC
1698	32540_9	32540		77706	TGCAGGGTTCTGTGTCTATGAATCTCTTTTAGCCTTGAGGTGCTTTCTCACAGACACCTTGTTTTGACTGCAATAACTCACACATCTCTGACATTTTCTT
1699	32547_60	32547	38374		TGCAGGCGGACAACAACCACAACCACCACCACCAAAGACTAAGGTCATAACAAGACCCAAAGTCAGGGCAGAATAGAAGGCCGGATAGACTAACATAAGC
1700	32550_87	32550	21400		TGCAGGCTCATCCTGACATGACCCTCCACCAGCCATACTGCTCGTTCTGTGTGTGATTTCCTGCAAGACAGTAATGTCAGTGTTCTGCCATGGCCAGTGT
1701	32557_20	32557	36944		TGCAGGCCCCGGTGACAATTGAATTCATAAAACCAAAGGTTTACCTTGGACGAGTTCCAGTGTTGGATAGCCATGGCCAGATAGCTAACATAGCATCCCT
1702	32585_69	32585		58891	TGCAGGAGTTCTGTGTGAAAGGTTATAGACCTACAGTCAGTGTCCAGATGTCAGTTTCCATTTAACCCACCTAAACAGTAGGCTACAGTTCCCTTGACGT
1703	32586_60	32586			TGCAGGCTCATCCTGACCCTCCAGCATGACAATGCCATCAGCCATACTGCTCGTTCTGTGCGTGAATTCCTGCAAGACCGGAATGTCAGTGTTCTGCCAT
1704	32593_57	32593		91672	TGCAGGATCTTCTGAGACCAGCCACCCAGACAGTTGATGAAACTGAGTAGTATCTCTGTTTGTAATAACGCCCTTTTGGATGGGAAAACTCATTCTGATT
1705	32596_54	32596		60057	TGCAGGCGCTACACAAAACGCAGAAATAAAATATAAAACATACCTTATCTTTGCCAGCTTCTTTTGTTGGCACTCCAATATGTCCCATAAACGTCACAAA
1706	32630_63	32630	6654		TGCAGGTTCCTCCAATACAGGTGTACGACCAATCCTTTTTTTGTGTCACTATTAGCATCCTGTCTGACCTTGTTGCCAACTGGTGACAGTCACTCACGGA
1707	32648_15	32648		39941	TGCAGGACAGGAAACAAACTGTTTCACACCTCCTGTGCTGCAGGTGTGGGTGTGTGTCAAGACTTCTATAACAGAGGAAGTCGGCTAAATTCTACCTAAA
1708	32687_63	32687		7989	TGCAGGAGGTGAGGAAAAACTGGTATTCTACACATAGTTGCCATCTGGACCATTGATTTGAAGCCATAGTAATAATAATAATAATAATAGTGGTACTGTA
1709	32687_86	32687		7989	TGCAGGAGGTGAGGAAAAACTGGTATTCTACACATAGTTGCCATCTGGACCATTGATTTGAAGCCATAGTAATAATAATAATAATAATAGTGGTACTGTA
1710	32692_78	32692		50987	TGCAGGGGATGATTTTGGGACCTGTCCTCTACTGTATATAAATAATATTGGTCCTTCTGCAAAAACCTGTAATATTCACCTGTATGCAGATGACACTGTT
1711	32693_77	32693			TGCAGGTAACCATCCTATTGTCCAGAAAGTGAAAGATAAATCATTTAATCAACTTAAAATGATGTAACCAGTGATATAATAACAAAAACGTTCAACATTC
1712	32698_27	32698		50918	TGCAGGTGAAGAAGCCAGGTGTGGAGGGCCTGGGCTGGCGTGGTTATACGTGGTCTGCGGTTGTGAGGCCGGTTGGACATACGGCCAAATTCTCTAAAAC
1713	32704_16	32704			TGCAGGTGGTTGGTTGAACGCTAACGGAGGAGATTGCTCTGCCATTTTTGATTCTCAGACTGGTGCAGCCATGTGTCCAGGGGACGACATCAAGCAGGCC
1714	32725_76	32725			TGCAGGCTCATCCTAACATGACACTCCAGCATGACAATGCCACCAGCCATACTGCTCGTTCTGTGGGTTATTTCCTACAAGACAGGAATGTCAGTGTTCT
1715	32729_27	32729		74049	TGCAGGCCGGGCTGTGGGAAGCCCACGCAGGGGCCACTGACCTGAGGGTGCCCCTGTGGGCCGAAGGCCTGGTGTTCTTCTACTGCTACGCCCTGCTGCT
1716	32759_80	32759			TGCAGGTATATCTCACTGATCATCCCCAAAGCCAATACCTTATTTGGCAGCCTTTCATTCCAGTTCTCTGCTACCAGTAAGTGGAACGAATTGCAAAAAT
1717	32804_51	32804		70174	TGCAGGACATACGGTATGCTGGCTCTAAGTTCAGGCAGCCATAGAAGCTGAAATTAGTTGTAAAAGGTCCCTCCTATATCATTTGTGTCCGAGATCACCG
1718	32812_22	32812			TGCAGGAGGACGTCCAGGGGCAAGCTGCACCACCTTGATTCACTCCAAATTAGTTTTTTGGACTCATCACAATAGTCCCTAAAGACTTTGAGAAAATAAA
1719	32821_16	32821			TGCAGGGAGAAACTTTGTTGCGGGGCAGGTGAAAAAGAAGGAGAAGCATCGGGGATAGTCACATTAGAAGGGGTGGGAGATGAGGAAATATTGGACGGGC
1720	32841_14	32841		86124	TGCAGGCTTGACTTACCACTGATGCTCGGCCGGGTTGATCCTGGTTAGGCCTTGGATGGGAGACCAGAAAGAGCTGGAAGTGGAGTTGAAGGGCCAGTAG
1721	32841_17	32841		86124	TGCAGGCTTGACTTACCACTGATGCTCGGCCGGGTTGATCCTGGTTAGGCCTTGGATGGGAGACCAGAAAGAGCTGGAAGTGGAGTTGAAGGGCCAGTAG
1722	32841_37	32841		86124	TGCAGGCTTGACTTACCACTGATGCTCGGCCGGGTTGATCCTGGTTAGGCCTTGGATGGGAGACCAGAAAGAGCTGGAAGTGGAGTTGAAGGGCCAGTAG
1723	32843_45	32843		767797	TGCAGGAAAAACGTTTTTCAAACATACTGTACAATAGTAGGGCAGAGCTGCCTATCTGGGCCAGTGTGTGTTTGTGGGAACAGGTTATTAATGTGCCTTC
1724	32844_61	32844		70891	TGCAGGAAGGTGTACAACATGAGGGAGGAGGATGTCTTCCCTGTAACACACACTGCAATGACAACAAGCTCAGTCCGTTGATGCTGTGACACACCGCCCC
1725	32848_19	32848		63869	TGCAGGTGGTCTGGTTCAGCTCCTCCATGTACCTTGGATAACCTCTGAAATACACCGGCAGGCGGTCTGGTTCAGTTCCTCCCTGTACCTTGGATAACCT
1726	32848_55	32848		63869	TGCAGGTGGTCTGGTTCAGCTCCTCCATGTACCTTGGATAACCTCTGAAATACACCGGCAGGCGGTCTGGTTCAGTTCCTCCCTGTACCTTGGATAACCT
1727	32850_42	32850		35444	TGCAGGTAAAATACAGCTCTGGTGACAGAGACATAGTTTGTAAATGTCTTGATGCGAACCAGTTCATTGTATTTATCTGTAGCTCCTGACAAGATATTCC
1728	32854_64	32854		23791	TGCAGGTGCCTATTGTGTGTACTCACCATGAGAGGTTTAGTTTAGGAGTTGGAGGGGAGGCTACCCTCCATAAGAGGTTTAAGAGTAGGAGGGGAGGCGG
1729	32864_16	32864			TGCAGGGGTCAATTCTAAGCCCTGTACTTTTTATTGTTTACATTACCAACACTGCACTTGTATGTCGATTATACTGCTATGTACGTATAACTGCAGTATG
1730	32865_29	32865			TGCAGGAGCGAGTCACTGCTTTGATATTTACAGAAAATCGATAGGGTGCTGTCCAGGGTCACGCCAATGTGGTTTGCACTCTGGGAGGGGGACACTGGAG
1731	32875_83	32875		24923	TGCAGGCGGGAACAAAATGTGCAAGAGGGACAAAAAAAAACAAAGTTACACCCAGAAACCATTGGTTAAAATAGGAACATCAGAAAAAGCTCACACAATA
1732	32882_15	32882		35704	TGCAGGCTCTTTACAAGAAGCTAGTGATTGAACTAGTTGCTAGTTGATGTGTTGTATTTTGTGAGGATGTTCCGTTTACGTTGCAGTTAAATTATTTTCT
1733	32882_20	32882		35704	TGCAGGCTCTTTACAAGAAGCTAGTGATTGAACTAGTTGCTAGTTGATGTGTTGTATTTTGTGAGGATGTTCCGTTTACGTTGCAGTTAAATTATTTTCT
1734	32904_48	32904	48491	64562	TGCAGGCTCTAGTTCGATCTTAGCTTGATTATTGTCCAGTCTTGTGGTCCAGTTCTGAAGGACACACCTAGTTAAGCTGCAGTTAAGCTGCAGCTGGCCC
1735	32923_40	32923		18605	TGCAGGCTCATCCTAACATGATCCCCCAATATGACAATGCCACCAGCCTTACTGCTCGTTCTGTGCGTGATTCCTGCAAGACAGCAATGTCAGTGTTTTG
1736	32947_13	32947	68262	67057	TGCAGGCATTCTACACACACATTGGCCAATAGTTGTTCTTAGCACTCAGCCAGACCCTTTGCTCTTTGTCAACCCGGAGAGTGAAGTACTGCTCATCATT
1737	32947_43	32947	68262	67057	TGCAGGCATTCTACACACACATTGGCCAATAGTTGTTCTTAGCACTCAGCCAGACCCTTTGCTCTTTGTCAACCCGGAGAGTGAAGTACTGCTCATCATT
1738	32956_88	32956	72079	19662	TGCAGGAAGCCTTTTGCCTTTTGGTTTAGGCCGTCATTGTAAATAAGAATTTGTTCTTAACTGACTTGTTAATAAAGGTTAAATAAACAATTTTAAATAG
1739	32964_88	32964			TGCAGGGGACAAACTAAACTACAACCGTGGTTGTCATGAGTCCCCATCACCATGACACAGCAGAATCCCAATGTCAAAGCTGAGGCCTAGGAGACTCCTA
1740	32989_27	32989		28871	TGCAGGAGCGTTCAATCTGGAACTGCAACTCTAGAACATCCATCTCCTTCAACAGCTGAGAGGATACTGAGGAGAGAGGGGGAGAGAGACAATGGGAGTG
1741	32990_88	32990		29422	TGCAGGAGATCATCAAAGAGATTTCCATCATGCAGCAGTGTAACAGGTGAGGCACCCTCCACTCTACCTCCTCTGCTTGCCTGACTTGCCTCTGTGTCGT
1742	33001_71	33001			TGCAGGACGGTGAGGTGCCGGAGGTCCCTCCTCCCCCTCTGGACATCGAGGGGTCCCCGGCGTACACGATATGGGCCATTCTGGACTTGAGACGCCGGGT
1743	33012_80	33012			TGCAGGGAGAGGAAGCAATTCTGTTGTTTGACCTTAACTTGGGTTTGCTCTGCTGCATAGGTGAAAAGAATAAGCTTAACATGGCTGTCTATTACCATGA
1744	33025_43	33025		70812	TGCAGGGGGTTGAGGACCCCCACCCCCCCTCTCGGACCATAGCATGTCGAAGATGTAAAGAAATCCAGGTTGTTGCTGAAGAACGTCGCAATCTGTAGTA
1745	33034_18	33034			TGCAGGCTCTTAGCACTTAATATCTGGCTTAAAGACTACTACCACTCATTTGGCATACAGTAACTTTCATTGACAAGTTCAAATCAAATCAAATTGTATT
1746	33068_63	33068			TGCAGGAGTTATAATCAACTATATTTTGTAGAAATGTGCTGTCTTGGGCACGGAATACCTAAATAGTAAAATATATGTGGCTTGCATTGTGCCTATAATT
1747	33073_47	33073	17395	73516	TGCAGGGCAGATTCAACCCTGGCTCATGAGCACACCACCCACAGCCAAGTCTACAGAACTGTATCATTTGGAATGGGAAAACATCTGCCCGTGTGTTTTC
1748	33085_62	33085		33814	TGCAGGAAATGACTTCAGTTTCCTTTTTCATTAATCAAGAAACACAAGTCCATCTCCAACATATGTGTTTTCTTCCGTGGCTGCTTCCTGTGTTGTCTTT
1749	33089_23	33089		79668	TGCAGGATGTGCAGGACTGTCCCACTGTCTGCTCCTGAGCAGGGGTAATGCTGCGCCCACATTGCCTCTTCAACTGGCCCCTGCAGAGGGAGAGGGTGCC
1750	33103_19	33103		12753	TGCAGGCTGCTCACAAAGTAATTTCTTCCCCAATTAAGGAAAGCTATAAAAAGAAACCCATCGCAGGACCCTTGACCTGCTCGCCTCTTCAAAAGTTGGA
1751	33172_60	33172			TGCAGGAAAGAGATTGGTCAGAGAGAGAATCTACATAGCGCGAATTTAGAGAATTAACATCTTGGAGCATCTCTCTCTTTAATGCAGGTAAAACTCACCC
1752	33193_40	33193		38503	TGCAGGAGTAGCCTTATTCTACTTAAAATAATCCAGAATTAAAAAAAATGCATTTCACAATTGTCCTCAATTATTGTGATATCTCGTCTCATATTGAATG
1753	33252_11	33252			TGCAGGGAGAGAGACATCATCACACACGCTCAGATCACATCACTTCAGTGAATCTAATGGTGGCAAATTCCTGCTTCTCCTGAACCACAGTGTGGATAAA
1754	33259_73	33259		22452	TGCAGGGAGGAGACGGAGAGACAGCCTGGTGCGGGGAGCTGTAGGGTTGTGCACCGAGCCTGCACAACCCTACCTGGCTGGATGCTCCCCATAGCCAGGC
1755	33273_38	33273	3238	86999	TGCAGGTGAAGGAGCCAGATGTGGAGGTCATGGGCTGGCGTGGTTACATGTAAGTCTGCAATTGTGAGGCCGGTTGAACGTACTATCAAATTATGTTGGC
1756	33288_39	33288		64229	TGCAGGATTATTTTCCTGCTGTAGCAAACTGTCTCAAATGAAGATCCTACATCTGTATCTGATGAAAAGGGAGGATCAAAACATTACAAGGCGGAACAAT
1757	33297_24	33297	53877	87455	TGCAGGTTCATGCTCTGCACCATCCGTAGACTCTCTACCTCACACAGGAAACGGCTCAGATCCTAATCCAGGCACTTGTCCTCTCCCGTCTGGACTACTG
1758	33297_62	33297	53877	87455	TGCAGGTTCATGCTCTGCACCATCCGTAGACTCTCTACCTCACACAGGAAACGGCTCAGATCCTAATCCAGGCACTTGTCCTCTCCCGTCTGGACTACTG
1759	33309_89	33309			TGCAGGCAAGCTTCAATGCCATACAACTCTCCTTCCATGGCCTCCAATTGCTCTTAAATACAAGTAAAACTAAATGAATGCTCTTCAACCGATCGCTACC
1760	33323_70	33323		15485	TGCAGGCCTGGGCAGGAGGCCGCCAGGGTCCTCACACCTACAGAGAACCGACCAATCAACATGTTAGTTGCGTAGAGCAATGTAATTGTATTAGATCACA
1761	33333_41	33333			TGCAGGAAGGGTACCACATGAGGGAGGAGGATGTCTTTCCTGTAACGCATAGCGTTGAGATTGCCTGCAATGACAACAAGCTCAGTCCGATGGTGCTGTG
1762	33335_82	33335		71672	TGCAGGCAAGTTTGGTCAGAAAGATACTTTAGAAAAAGCGTTACAGGACAATGTGAGTCTTTTTAGAATCCGTCCAACTGACATATGGCACTAGAACCCA
1763	33352_9	33352			TGCAGGCCCCTAAGGCTTTGTTCTGCCCTGAGAATGGCCCCCCATGCCACAGCAAGAAGGGTCTGAGCCAGGGCTATAAATGTCAACTCCCACACTGATC
1764	33391_27	33391		12366	TGCAGGAGGCCATTTGCCTTTTGGTAGACCACCATTGTAAATAGGAATTTGTTTTTAACTGACTTGCCTAAAAAATAAAAAATAAACAGTGAAATGCTTA
1765	33393_79	33393			TGCAGGAACTCATCTGGCTCATCTCCTCCGATGATGGTGAAGCCAAAACCCATGTTGCTCTTCTGCAGGGCCGTGGACAAGAAGCTGCCCTTCAGCTGGG
1766	33403_19	33403			TGCAGGCCCCTAAAGCTGTGGACTGGAGAGAGAAGGGCTACGTCACTCCCATCAAGAACCAGGTGAGACCTGAATCACTCATGAGTCATGACTCATCCAC
1767	33425_85	33425		84496	TGCAGGCAGCTTGAGGGGTGATGAGAGAGAAAAGGTCCAGTTCCCAGGACCACAAATACAAATTCCATATAGACACCGTTGCCCTAGAGCAGTGGTTCCC
1768	33430_70	33430		6187	TGCAGGGAGCCACCATTCCGAGGCATGAGGAGCTACTTCAGGACCTTCTGGAAGGGCTTCGTTCACTGACGGAACGCCACGACCAGGGGTTCAAGGCTGT
1769	33438_42	33438		76011	TGCAGGAAGGGTACCTGTAACGTACAACGTTGAGATTGCCTGAAATGACAACAAGCTCAAACCGATGATGCTGTGACACACCGCCACAGACCATGACAGA
1770	33441_39	33441		24552	TGCAGGTTTTTGAATATTGACCTGTTTAAAGGTCTTGCTCACATTGACTATGGAGACCGAGATCAGCCAGTCGTCCAGAAAAGCTTGTGCTCTCATGCAT
1771	33447_61	33447			TGCAGGAAGGGTACCACATGAGGGAGGAGGATATCTTCCCTGTAACGCACAGCATTTAGATTGCCTGCAATGACAACAAGCTCAGTCCGATGATGCTGTG
1772	33452_68	33452			TGCAGGAAGGGTACCACATGAGGGAGGAGGATGTCTTCCCTGTAACGCACAGAGATTGTCTGCAATGAAAACAAGCTCAGTCCGATGATGCTGTGACACA
1773	33476_22	33476		9054	TGCAGGTACCTAGGGCAGAGGAGAACTCACTTTAAATCAGAGGCTTCTCATTGAAACGCATTAAACATAAAGCTCTCATGTGCACCGCACATAATATTGA
1774	33494_41	33494	53078	54422	TGCAGGATGTGTTCTCTCACTCCCAGCTCCACATCATCTGGAGCAAAGTCTCCTGGGAAATTCAGTAAATTATAACTGGAACGGTACATACAACGAGACA
1775	33504_16	33504	71415		TGCAGGCTCCTGACTTCTCCCAAGAGTTCATTGTGCAGGTAGACGCCTCAGATACAGGGCTCGGAGCCATCCTAGCTCAGGGGGAAGGCGAAGCAGAGAG
1776	33512_39	33512			TGCAGGCTCACCGCCTGACAGGGGGAAGAGGGGAGAGAGAAGAGAGGGTCACATTTTGGAAGAGGCAGGGTCACTGTCATGACTTAACCCAAAGATTCCC
1777	33516_58	33516	38997		TGCAGGACTCTCTAGGGGGGAACTGTAGGACCACCATCATCATCTGTGCATCTCCTTCCATCTACAACGAGTGTGAGACCAAGTCTACCCTCATGTTCGG
1778	33519_53	33519	41502		TGCAGGTATTGAGTTGTTGCCAGGGCAACCTCGCCCTGAAGCGAATGGAAGTGAACGGTTCATGGAATTAATCTAATAGGATTGGAGCGGTGTATTTCTC
1779	33542_30	33542		36284	TGCAGGTGTGTACAACAAGGCTTGTTCACAGCCAACCGTTTTGAAGTCGTACTGCTGTGATTATGCAGATGTAGTGAGGAATAAATCATTATGACCTGTC
1780	33542_66	33542		36284	TGCAGGTGTGTACAACAAGGCTTGTTCACAGCCAACCGTTTTGAAGTCGTACTGCTGTGATTATGCAGATGTAGTGAGGAATAAATCATTATGACCTGTC
1781	33547_24	33547		27936	TGCAGGATACAGCACTACCAGAACATTCTACTACCAGCCAACAGGCTTCACCTCTACCACCTTCTTATACTTATCGTACATAGAGTAGGCAGGAAAATAA
1782	33570_10	33570		44250	TGCAGGCTCACCCTGACATGACCCTCCAGCATGACAATGCAACCAGCCATACTGCTCGTTCTGTGCGTGATTTCCTGCAAGACAGCAAGAAGAGCCAGAC
1783	33603_6	33603	81760		TGCAGGCAGGCGCGGCACAAAACGCAGAAATAAAAATATAATTCATGCCTTACCTTTGACGAGCTTCTTTTGTTGGCACTCCAATATGTCCCATAAACAT
1784	33659_41	33659	30578	28339	TGCAGGTGTGTTCCCTGATATGCTCAATCACACTGTTTCAAGTTACCCTTTTGTAATATACTGTTTCTAAACTGCCCTTTTTTCTAACTTTCTCTGAAAC
1785	33692_29	33692			TGCAGGAAGAGTACCACATGAGGGAGGAGGATGTCTTCCCTGTAACACACAGTGTTGAGATTGCCCGCAATGACAGCAAGCTCAGTCTGATGATGCTGTG
1786	33717_17	33717		29666	TGCAGGTGACAGAATTCCCTCCCACATCCCCCCTAGGCACAACTATGACAACATAACCAACAAAAACGGGTCACAACTCCTGCAGCTCTGTCGCACGCTG
1787	33730_71	33730	83972	80139	TGCAGGTTCCGGAATCTCCATCGTAGCGCTCCGGAGGAGGTAAGCGGGGTTCTCGGGACACTGGAGCGACCAGGGATGCGGCGCTGCTAATAGCCGAGTT
1788	33732_18	33732	61632		TGCAGGCACGACACAAAACGCAGAAATAAAATATAAATCATGCCTTACCTTTGACGAGCTTCTTTTGTTGGCACTCCAATATGTCCATAAACATTACAAA
1789	33735_16	33735		88695	TGCAGGTGGCTAGTCTGGTTGACTAGTGGAGCGGCAAGATGGTGGGATGGGACAGAAAACGCCTGGAGTAGATGGAGATGAATTATGGGTAAATCATTCC
1790	33735_48	33735		88695	TGCAGGTGGCTAGTCTGGTTGACTAGTGGAGCGGCAAGATGGTGGGATGGGACAGAAAACGCCTGGAGTAGATGGAGATGAATTATGGGTAAATCATTCC
1791	33749_22	33749		82570	TGCAGGTGATAATGATTATAAAACTACAAAGCTAAGGAGGAGCCGTTGTCTGAAAATGAATGCACCTGACCAGAATCATCTGTGTTAAAGGCTTATGTAA
1792	33767_18	33767			TGCAGGATTTCATGTTGCAATTAAAAAATATATATATACGTGCGACATTAAAAATACACTTAACAGACATTTTGGCAAATGTGGATCCCCTTGAAGCATG
1793	33777_74	33777	50846	807	TGCAGGCCCCTGTCTGTCTAATTTCTGCTAAGTAATCAGGCCAGTGTCTGAGAACAGTGACGCTGTCATCTGCAGGCTCAGGAGAAGCTTAAAGATATAG
1794	33777_75	33777	50846	807	TGCAGGCCCCTGTCTGTCTAATTTCTGCTAAGTAATCAGGCCAGTGTCTGAGAACAGTGACGCTGTCATCTGCAGGCTCAGGAGAAGCTTAAAGATATAG
1795	33792_8	33792			TGCAGGCGCGACACAAAACACGGAAATATAAATATAATTCATGCCTTACCTTTGACGAGCTTCTTTTGATGGCACTCCAATATGTCCCCTAAACATCACA
1796	33792_28	33792			TGCAGGCGCGACACAAAACACGGAAATATAAATATAATTCATGCCTTACCTTTGACGAGCTTCTTTTGATGGCACTCCAATATGTCCCCTAAACATCACA
1797	33804_73	33804	62964	20506	TGCAGGCCAAGTTCAACAAGTGCAAAAAATTTGCTTCATTTTAGGAAATCTGTTCCTAAGTCGTCCCACAAACAAACAAAAAAGATAGATATGTGATCAT
1798	33846_70	33846		8213	TGCAGGACATGCTTTGTGGTGTGTGATCTCATAAAATCAGAGCATTTCTTTATCACAGACAGACCTCTCTCCATCGTTACAACCATTGAATCAATATGTT
1799	33860_43	33860		75302	TGCAGGGACTCTCCAGCCCCTACTTTGTGGCTTTCTAGTGCATACTGAAATTATTAGACAGAAATATTTCAACAATATAACACATAATTGAGTGCATCAA
1800	33885_75	33885		17735	TGCAGGAAGCTGTGGATCTTAGACTCCAGGCTGGAAGCGGAAGGCTTTTCTTCTTTCTCCTGCCCCAGGACCGGCACTCTATGAGGGCCGATGGCTAAAG
1801	33894_23	33894			TGCAGGCCAAGCCTGCCCAGGTGCGTCACATCAGCTGACGATCTTCCCAGCTCTGCCCACTGGCCTCCTGCAACACGCAGACTGCCAAACAGGAGACCCA
1802	33906_14	33906			TGCAGGCTGACCGCAGTGCTAAAGGATCTCCTTAAACTTGACCCCAGAGAAACATCTGGTTCAGATTGTTTAGACCTTTTCTTCTTTAAGGTAGATGTTC
1803	33920_31	33920		11892	TGCAGGATCGTCTAAGACCAGCCACCCGAACAGCCGATAAACTGTGGATCTGCACAACTGAAGAATTTCTGCACAAAATGTCACAAACCGTCTCAGGGAA
1804	33928_67	33928			TGCAGGTCTGAGCAGACAGTCTGGATGGGTGCCCAAATAGTCCTACAGGTCTGAGCAGACAGTCTGGATGGGTGTCCAAATAGTCCTACAGGTCTGAGCA
1805	33929_52	33929			TGCAGGAAGGGTACCACATGAGGGAGGAGGATGACTTCCCTGTAACGCACAGGGGAAAGATTGCCTGCAATGACAACAAGCTCAGTCTGATGATGCTGTG
1806	33929_53	33929			TGCAGGAAGGGTACCACATGAGGGAGGAGGATGACTTCCCTGTAACGCACAGGGGAAAGATTGCCTGCAATGACAACAAGCTCAGTCTGATGATGCTGTG
1807	33945_51	33945		1537	TGCAGGAAGGGTACCACACTCCTTGTAACGCACAGCGTTGACATTGCCTGCAATGACAACAAGCTCAGTCCGATGATGCTGTGACACACTGCCCCAGACC
1808	33958_41	33958	54652		TGCAGGCTGCACATGGGGAAAACTAGTCCAACATCCCCACTACTACTACTGATTAGGCTTGATTGGGAAAGACAAAGTGAAATATGTCCATACAAACCTG
1809	33958_66	33958	54652		TGCAGGCTGCACATGGGGAAAACTAGTCCAACATCCCCACTACTACTACTGATTAGGCTTGATTGGGAAAGACAAAGTGAAATATGTCCATACAAACCTG
1810	33968_71	33968	35907	66382	TGCAGGACAGCTGTGCACCGCTGCCTGCCACGTCTTCCAGAACCATGCGAGAATCATGGCCAATTCATCCAGTGTGTGAATGAACGGACGCGGCAAGGGG
1811	33968_85	33968	35907	66382	TGCAGGACAGCTGTGCACCGCTGCCTGCCACGTCTTCCAGAACCATGCGAGAATCATGGCCAATTCATCCAGTGTGTGAATGAACGGACGCGGCAAGGGG
1812	33985_63	33985			TGCAGGCTCATCCTGACATGAACCTCCAGCATGATAATGCCACCACGCACAGAATGAGCAGTACGGCTGATTTCCTGCAAGACAGGAATGTCAGTGTTCT
1813	34034_15	34034			TGCAGGTCATAGGTGATAAAGTAGTTATTCTGCCTTTGGTTAATAAACTCTATGGCCTCATAACTAAGCCTTTTTTTAAATCACTTATTAGAAAAACATT
1814	34041_33	34041		64364	TGCAGGCTGAACAGTCAATCAAGCTGCAGCTAACTGGGTCTTTTTCAGTATGCTGCACCTCTGCCCCATCTTACCAGAGCAGGCTCAGAATGTTGAATGA
1815	34042_37	34042		40531	TGCAGGTGAAGAAGCCTGATGTGGAGGGGCTGGAGTGATTACACGTGGTCTGCACATGGTCTGCAGTTTTGAGACCGGTTGGATGTACTGCCAAATTCTC
1816	34042_43	34042		40531	TGCAGGTGAAGAAGCCTGATGTGGAGGGGCTGGAGTGATTACACGTGGTCTGCACATGGTCTGCAGTTTTGAGACCGGTTGGATGTACTGCCAAATTCTC
1817	34055_13	34055		58851	TGCAGGCGCCCGGCCCGCCACAAGTAGTCGCTAGAGCGCGAATAGCCAAATGAAGTTCCCCCGGTCAAACACTCCCCCTAACCCGGACGACGCTGGGCCA
1818	34055_16	34055		58851	TGCAGGCGCCCGGCCCGCCACAAGTAGTCGCTAGAGCGCGAATAGCCAAATGAAGTTCCCCCGGTCAAACACTCCCCCTAACCCGGACGACGCTGGGCCA
1819	34113_89	34113		68246	TGCAGGGCAGTCTGTTTGGCATGGCAGGCCTTCTTCCCGCCAAATACACCACACCCATAATGAGTGGGCAAGGCCTGTCGGGCACGTTCGCTTCCTTCTC
1820	34147_24	34147		52301	TGCAGGTGGTTGGCTGGAGGCTAACAGAGGAGACTGGGTGGCCATTTTGGATTCCCAGACCAGTGCAGCCAAGGGCAACATCACTGAGCAGGCCAGGACC
1821	34159_28	34159			TGCAGGGATGGGGGCTGGGATTAAAAATAAAAAATAAAAATATAGGACAAAGCACACATCACTACAAGAGAGACAACACAACACTACGTAAGAGACCTAG
1822	34170_85	34170		38216	TGCAGGTAGGCTACTAAGACCCACACCCAACCAAACACTAACCCTAAACACTTACCAAAAACGATTGTAAATTAAGCTTGAGTAAATGTTTCAATATTGT
1823	34171_27	34171	74775	10830	TGCAGGGTTGAAATATACTATTCTCTCCTTGTTTACAGAGGTGCTATCCTCAGATTATAGCATCGTTTGCTTTCGCCGAAAAGCTTTTTTGGCTGGATTC
1824	34186_64	34186	7645		TGCAGGTAGTACAAACAGGTGCCACATACTGCGGTTGCACCCGGCTCTTATCTGTACGCCCAGACGTATAACTAAGTCATACAAGGCAAGCCTACATCAG
1825	34201_21	34201			TGCAGGCTGGATGGACACACACACACACACACACACACACCAGAAGGCTCCAGGGCTGTAGCTTGCAGCCTGCCGGTGACAGTGCCTGAGGTTGATTAAA
1826	34282_15	34282		11752	TGCAGGTGCCTCTGCACTCCCACAGTTCAGCCTCCTCTTCCGAGGAAAATAGTTGCTCCAGCGCAGCACTGCCCATACTGGCTGGGGAGAGGGACAGCCC
1827	34282_28	34282		11752	TGCAGGTGCCTCTGCACTCCCACAGTTCAGCCTCCTCTTCCGAGGAAAATAGTTGCTCCAGCGCAGCACTGCCCATACTGGCTGGGGAGAGGGACAGCCC
1828	34334_74	34334		1799	TGCAGGCTCATCCTGACATGACCCTCCAGCATTCATTCCCCCCCAGAAATGTCCAGGAACTTGCAGGTGCCTTGATGGAGGAGGGGGGGAACATCTCACA
1829	34339_43	34339			TGCAGGGTTGAAATATGCTACCCTCTTTGTTTACTGTTGTGTACGAGTGTAGCTACGAGTGTAGCTTTAATTTAGTATCTTACATGTATGATTTAATGAA
1830	34341_40	34341			TGCAGGTGCTCCCATCTGTCCTGAGCTGCCAGAGTCTCCCATCTTTCCTGAGCTGCCAGACTCGCCCGTCTGTCCTGAGCTGCCAGAGTCGCCCGTCTGT
1831	34342_64	34342	83079	89451	TGCAGGTAGTGCCCATGGGTTCTATTAGGTTTCAGCTGAGGAACCCCATCCACCAGCTTCACGTCGGTGAGTTTGTCAGAGAACAGGAGTTAGAGATGGA
1832	34353_43	34353		58022	TGCAGGACGGTTGAGCTAACGTAGGCTAATGCGATTAGCATGAAGTTGTAAGTAACAAGAACATTTCCCCAGGAAATCTGATATCTGATATTGGCAGAAA
1833	34353_67	34353		58022	TGCAGGACGGTTGAGCTAACGTAGGCTAATGCGATTAGCATGAAGTTGTAAGTAACAAGAACATTTCCCCAGGAAATCTGATATCTGATATTGGCAGAAA
1834	34364_14	34364			TGCAGGCCAAACATATCTTTAGAGAGGGCAGGACTAAGTCAGAGCCTCACTGTCTGAGGCACTGCTGGAGGAGAGTAGAGCACGCCAGACAGAGCATGCC
1835	34409_89	34409			TGCAGGTATCAGAGAAGGAACATTTGTTGTCACCTTGCCTTAAAAGCACCTCATAAGTACACATTTCCCTTTTATATTTCTATCCAGTTCTGGACATTTG
1836	34411_53	34411			TGCAGGGCAGGCAGTAGCGCACCACAGTGGTTTTTTAGACAGAAACACTAAACATTCATCAATAGACAGCCATCTGACACCAGGGTCCGGGGATACATCA
1837	34417_81	34417		11000	TGCAGGCTCATCCTGACATGATCCTCCAGCATAACAATGCCACCAGCCATACTTCTCATACTGCTCAGTCCTGCAAGACACAAATGTCAGTGTTCTACCA
1838	34428_37	34428		87182	TGCAGGAACTCACAGTGCAAAGAGTTCAAGACATGTGAGATGAAGAATGGAGTCATGGACTCTGCTACAGGTAATAATAAAAAACAAACAGATATGGCAA
1839	34486_60	34486	16135	27889	TGCAGGTATATGATGAGCATCTCCAGTGCAAGGCAGGCCCTAGGGGACAGGGGGTGGGGTAAAGGAGAGGAGTTTTACAGCCCGTTGACAACGTCCCTCA
1840	34489_51	34489	53577	67774	TGCAGGAGGAACATAATACACCAAACATAGTTAAATAAAGGTTCAATTAAAAAAAAAATATATAATTAATTATATTCTATTCTAAAAGCGCATCAGGAAC
1841	34489_54	34489	53577	67774	TGCAGGAGGAACATAATACACCAAACATAGTTAAATAAAGGTTCAATTAAAAAAAAAATATATAATTAATTATATTCTATTCTAAAAGCGCATCAGGAAC
1842	34511_72	34511	34325	28483	TGCAGGGGGAGTGCTGTATGTGAAGGAGTAGCATGTCCAGAGGTCTCTTGGCATTGACAATATTCAGAAATTAAGAGTTCTCTCCAATCCGGTGGACCTC
1843	34522_24	34522			TGCAGGTGTGATGTTCGGATGTACAGATCCTGTGCAGGTGTTGTTACATGTGGTCTGCCACTGTGGTGCTGTCTTAAGCATCTCACAGTACAGACATTGG
1844	34534_32	34534	15951	68370	TGCAGGGACAACAACTTCTCCCTCAACATGATCAAGACAAAGGAGATTAATGTGGGCTACAGGAAAAGGAGAACCGAGCATGCCCGCATTCTCATCGACG
1845	34537_73	34537	71669		TGCAGGCGCAGAGCAGTGTCTGGGTAGACGATCTGCAGTGCTGTCATGTTCTGGGAGTGGGTGGGGACAGAGGAAAAAAAACATAATTGCTTTAACTCTC
1846	34546_58	34546		70576	TGCAGGTGAAGAGGCCAGATGTGGAGGCCCTAGGCTGGCGTGGTTACACATGGTCTGCAGTTGTAAGGCCAGCTCTCTAAAACGACATTGGAGGCAGCTT
1847	34547_40	34547		16215	TGCAGGCACCCTGCCCGTCACAAGGAGTCGCTAGACCGCGATGAGCCAAGTAAAGCCCTCCCCTAACCCAGGCAACGCTGGGCCAATTGTGCGCCGCCCT
1848	34548_30	34548			TGCAGGTTGTTACCGAAGCTTCCCGAGAGACTCTAATAATTTAGGGCTTAATAAAATCCCTCAGTATCTCCACTGAGGTATGAGCACCTGTTTTTCTCTA
1849	34555_26	34555		6064	TGCAGGCTCCCGGCATGCCACAAGGAATCGCTAGAGCGTGATGAGCCAAGTAAAGCAACCCCCTTGCCAAACCTTCCCCTATCCCGGGCGACGCTGGGCC
1850	34555_29	34555		6064	TGCAGGCTCCCGGCATGCCACAAGGAATCGCTAGAGCGTGATGAGCCAAGTAAAGCAACCCCCTTGCCAAACCTTCCCCTATCCCGGGCGACGCTGGGCC
1851	34557_58	34557			TGCAGGAGTAGTTGAGGTTCCTTCTGATGCTCCTCTTGAAGAAGCTCTTGCAGCCCTCACAGGTGAACACCCCGTAGTGCTTCCCACTGGACTTGTCCCC
1852	34560_19	34560	69349		TGCAGGATGGCAAGGCCGGCCAGGATGAGAACCAGGCCCAGTGGTTCACCATAGACCCAGTAACAGGGATCATCACCACACTCTCCCAGCTGGATTACGA
1853	34575_31	34575		19644	TGCAGGTCCTGAGATGAACCAAAGACAAGACAACACACACAGCCAACACATTTACCAAGGTTGATAGTAAGCAGCCTGAATGCCATTTCAATTCAATGCA
1854	34579_82	34579		71337	TGCAGGATCCAGGGAATATTGTTGACCTGTAGGATCTGTGGATAAGGTCTGGTACCACTACACTTGTGTTGTCTGCCGAATGACTCAGATGTAGCACCAT
1855	34653_36	34653			TGCAGGAAGTGTACCACATGAGGGAGGAGGATGTAACGCACAGCGTTGAGACTGCCTGCAATGACAACAAGCTCAGTCCGATGATGCTGTGACACACCGC
1856	34660_62	34660		54947	TGCAGGAGCAAGTCACTGTTTTGATGTTTGCAGAGAACGACAGGCTGTTTGCCAGGGTCACGCCAAGGTTCTTTGCACTCTGGTAGGATGCAGGCCACAC
1857	34707_87	34707		39515	TGCAGGAACTTGACTATGCACACTTACATGCTGCCACTGTAACTCAAGTCCATAGACACCACGGTTCCAAGAACAATAATTACCTTGACAGCCTGGAATG
1858	34710_63	34710	46689		TGCAGGTTCTAGAGCGTCTGTTCCAGAAGGGTTTCAGCGTGGCAGCGTCCTGCGGCGGCGGGGGGGACTCCTCCCAGTTCAGCGAGTACGTGCTGTGCCG
1859	34715_62	34715			TGCAGGGATTCCATCCAGCCACAAAAGCATTAGTGAGATCGGGCACTGATGTTGGGCGATTACGCCTGTCTCGCAGTTGGTGTTCCAATTCATCCCAAAG
1860	34716_22	34716			TGCAGGACAGAAAATAGGATCAGGAGGTGGATTTGATTAACCATTTCAATGTAAAAGCAAAACATTCACCATCGTTAACTACTCCCATGCACCAGGCCAC
1861	34824_89	34824		47458	TGCAGGCACAAAACGTAGAAAGAAAAATATAAATCATGCCTCCAATATGTCCCATAAACATCACAAATGGTCCTTTCGTTCGATTAATTCCGTCAATATA
1862	34830_23	34830		74465	TGCAGGCCCGTGCTGAGCTGTCCGGATACACTGGAGGTCCGACAGCTGCTCCAGTACCAGCCAGTCAGCAGACAGCTCCGCAGGACTCTGGAGACTCGCC
1863	34830_29	34830		74465	TGCAGGCCCGTGCTGAGCTGTCCGGATACACTGGAGGTCCGACAGCTGCTCCAGTACCAGCCAGTCAGCAGACAGCTCCGCAGGACTCTGGAGACTCGCC
1864	34853_26	34853	23006		TGCAGGAAAACAAGAGGACAAAACACCAGACGATGGGGCAGTAGATTTACACATCGATAGTGTAGATCTCACAAACAACGTCATTATTTAGTTAAAAACA
1865	34907_73	34907		765871	TGCAGGTGTGATGTTCGGATGTATCGATCCTGTGCAGGTGTTTTTACATGTGGTCAGCCACTACGAGGACGATTAGCTGTCCGTCCGGTCTCCCTGTAGT
1866	34922_67	34922		4807	TGCAGGAGAAATCAGTACATCGGTCTCTTCCAACCAACCCGGCAGCGTCATAAATGATCTTCCTCCGCATCTCCTCAGATCCTTTGCATCCAACGTTATC
1867	34926_77	34926			TGCAGGAGCAGTATGTGGAGACGCGACCCATCACCGTGACCGCCGACCCCCCCTTCAATACCAACGGGGGCGGGGGTAGCAGGGATTCCCGGAAGTTGCG
1868	34940_41	34940	67695	75670	TGCAGGACATAGAGGAGACGATGAACACGGCGCTGAACGAGCTGCGTGAGCTGGAGAGGCAGAGTTCGGCCAAGCACGCTCCCGATGTTGTGCTGGACAC
1869	34944_65	34944	50628	15326	TGCAGGGAGATGAGATTGTATTTCCACAAGACATAATTTTTGTTTACTGAGTGTTAATAATAGCCAATTAATAATCCCATTTGGCTGTCTGGGGCCCAGG
1870	34991_45	34991		64750	TGCAGGAAAAGGTATGCTGAAGTACTGAAATTCCCACAGAAGAAAATTTTTTCTTAATGTTCTCTGAGCTATTTGAGAACAAATTCCCAATGTCAAACCA
1871	34996_41	34996		3014	TGCAGGAAGGGTACCACATGAGGGAGGAGGATGTCTTCCCTCTAATGCACAGTGTTGAGATTGCCTAAATGACAACAAAAATGATGTTGTGACACCCCAG
1872	34997_44	34997			TGCAGGAATACCTCCAGGCAGTCAATGAAGTCTGTCCCATTGAAAGGGTCCCCGCCAATGCCTGAACAAAAACCATTAGAAATCACTGTTACGCTGCTTA
1873	35039_28	35039		74001	TGCAGGGGCCCGGCTCGCCACAAGGAGTCGCTAGAGCGTGATGTGCCAAGTAAAGCCCCCCAGGCCAAACTCTCCCCTAACCCGAATGACGCTGGGCCAA
1874	35045_70	35045			TGCAGGCTGTTACAAAATGAACCTTTTCAGTTGTCAGTAAATCTATGTGAGGCCATTATTTGTATTGACTCTCAGAGGCATTGATTAAATGCGTTGGCTC
1875	35053_83	35053	41552	28627	TGCAGGAGCGATTCTGCAAGATTAAGAGTGAACTAAGTGCAGACTCAGCTTTCTTTGTCCATTTGCAAAGCCCAATGCTGCGAAGAGGCTGTAATGAACA
1876	35065_18	35065			TGCAGGCTCATCCTGACCATCCAGCATGACAATGCCACCAGCCATACTGCTTGTTCTGTGTGTGATTTCCTGCAAGACAGGAATGCCAGTATTCTGCCAT
1877	35087_12	35087			TGCAGGCTTTAAATAAAGTGTTACTGGATATAATTTTATTTAAAATAAAGATTTTACAGTCTAACCATCATTATAATAATGGCTGGCATGTAGCCTAGCG
1878	35095_72	35095	39973	88249	TGCAGGCGCTACCAAAACGCATGTTTATGTCCCATAAACATCACAATTGGTCCTTTTGTTCGATTAATTCCGCCCATATATATCCAAATGTCCATTTATT
1879	35114_6	35114		90007	TGCAGGATACATTTAAAAGCATCAGGGAAAGAAAACTGAGCAATGGTAAGAATTTACCCAAATCTGCTGAATAGAAATTTAAATTGGATTCTCCCCGAAG
1880	35115_13	35115		41201	TGCAGGTGTGTACAGAGAAGATGCCTCTGGATGATGATGTGTGTCTGGAGGAGCTGGCTAGACACACTGACCTTTACTCTGGAGCAGACCTGGAGAACCT
1881	35122_41	35122		768287	TGCAGGCTCAACCAGACTAGAAAGGCTTTTACACAGTTTTTAAAAAATCCTCTCCACCGGTTTCAATCACATTGAAACGTGTGCCAACAAAGGTCAGTCA
1882	35122_42	35122		768287	TGCAGGCTCAACCAGACTAGAAAGGCTTTTACACAGTTTTTAAAAAATCCTCTCCACCGGTTTCAATCACATTGAAACGTGTGCCAACAAAGGTCAGTCA
1883	35198_47	35198	59960	4252	TGCAGGGTTGAAATGTTCTCTCTTTTGTTTACTATGGTGCTATCCTCACCGAAAAGCCTTTTTAAAAATCTGACATGTTGGATGGATTCACAACACGTGT
1884	35221_36	35221	74593		TGCAGGCAGGCAGGGAGTACACAGGTTACCAGAAGAAGTTAATCCTATTTTGTTACAGTTTTACATGCACTTATATGAATGAGAATGTGATTTCAAACAA
1885	35240_58	35240		75609	TGCAGGCGATGCTGTTGAGTAGTTTTTTTTCCAGTTGTGTAGTGACATGATTAATAATGAATCATATTAATTTAGTGGATGTTTAAATTTGTCCAATTTC
1886	35291_69	35291	77884	4938	TGCAGGTCCTGTTCCAGGTGGGTCAGTTGGCTCTTCTGGTCCTGGGCAGCTGACCATAGGGTCTGGATCGTCACGTTCAGGGCAAGGCTCTCCGCGCAGC
1887	35300_53	35300		10956	TGCAGGTTTTCAGTCCAACCCTAATTTAGCAGTTCTGATTCAGCTAGTTAACGACTTGTTGAGCAGCTAATTAGTAGAATAAAGTGTGTTAAATTAGTGT
1888	35316_89	35316		72119	TGCAGGAGACACCCACAAACGGAAACCACTACGACAGCAGCCCCAACTAAACTATAAAGGAGAGGAGGAACCATCCGGAACCATACGTGACGTGTAGCCA
1889	35318_59	35318		767580	TGCAGGTCCAGGTATGGATAAAAGCTGGCGAGACATTCAACAATGTCATCTTCACAGACAAATCAACCGTGGCCCTTGAGCAATTGGCTCAAAATTGCTA
1890	35330_86	35330			TGCAGGACAGGTGTGGGGGCGGGGCGTCGGAGGCGGAGCAACAGAAGAGGCGGTGCCACGCGGTGCATCGTAAGGACCTCCAGAACATTCAGCTCACCAG
1891	35335_13	35335	73619	37484	TGCAGGAGGAACCACCCCTGCACTGCAGAGGAGGAGCCGTGACACTACACAAACTGATTTCATTATTTATTTACTAGCTAACTAAATAATAACACAGAAC
1892	35356_29	35356			TGCAGGCTCATCCTGACCCGATCCGTCCAACATGACAATGCCACTAGCCATACTGCTCGTTCTGTGCGGGATTTCCTGCAAGACAGAGTGGGGTAACATC
1893	35364_18	35364		75724	TGCAGGTCACCAGAGGAGGGGGTCTGACAGTCTGTGCTGCTGCCTCTTCCTCCTGCCTCCGCCCCCTGCTGCCCCTTTCAGCTCCTCCTCAAGCATGTCC
1894	35370_27	35370		67578	TGCAGGCTTTACTCTCTTGGTGTGCTAAATACAATTGTTCTGTTCCATTTTTACCTCGCCTCTCTTAATGCCTCAATTTGAGTCCTGCATTGAGTATTCT
1895	35376_87	35376		38547	TGCAGGAAAAGGATCATTATATCAGGTCAGACAACCAAGAGAATTCTCTTTGGTTATAGTCACAGCCGTGTATATCCCCCTCAAGCACATACCACAACGG
1896	35380_53	35380			TGCAGGTCGTACATTAAGCTAAGTGCTTCCCGTGGTTGTTGGAGTTTGTAAAGGAAGACCGGACAGCCTGGGGAGGATTCCACCCCTCTTCTCATTTCCT
1897	35384_40	35384			TGCAGGGTTGAAATATGCTCTTTGTTTACTCCTTTGTTTACTGCTGGTGCAGATGGTGCAGGCTATCAGATAATAGCTTATTATGATTTTGCCGAAAAAC
1898	35416_71	35416		33523	TGCAGGTCAAAAAGGGTGAGGGCAGGTGTCTCTAGGGGTGAGGAGGGGTGCGGCTAGGTGCCAGATGCTGTACAGACAAATATAGTTTTGAATACACAGA
1899	35434_35	35434		33088	TGCAGGGGAGAGAACAGAATGATAGCATTGTTATCATGATAGCATAGTATGTAGCCCTACAGTGTACCACTGATTCTCATTATTTGCATTGCTTGCTGTT
1900	35444_31	35444	35680	766207	TGCAGGCCCAGGCATGGATCAAAGCTGGAGAGTATTTGTATCTTTATTTTATTAAAGAAAGCAAAAAGATGTTGATGAAGAAACCACATTTGCCTCGGGA
1901	35455_64	35455	14463	63713	TGCAGGACACACACAGCAGTAGCTACAGTGCCTTGCAAAAGTATTCATCCCTCTTGGCGTTTTTCCTATTTTGTTGCATTACAACCTGTCATTTAAATAT
1902	35495_43	35495			TGCAGGCCGAATTCGAATCCGTGGGAGGTTTGAGTATAAAAATAAAAAATTAAACAATTGAGGGTTAGGGGGGAGAATTATTATTTTGGGTAGAAAAAAC
1903	35534_50	35534	79834		TGCAGGACCCCTCTCAGGCTGGGCAGCAAAGAGGCCTCTCTTCCCCCTTCAAACAGTCTAAACTAGGTACATCATTTTCAGAGCATCCACTTCAACCAAT
1904	35605_60	35605		51712	TGCAGGAAATAGAGCAGTGAGTCTTTTCTCTCCTCTCTTTCCATCTAACCACCTCTCTGCATCTCTCCTCTCTTTCCATCTAACCACCTCTCTGTGTCTC
1905	35634_70	35634			TGCAGGAAGGGTGACGTTGTTGCCGGTGATGTCTGGTGAGGACATCAGCCCTCAGTCCAGCCTCTCTCAGCCTATTGCGGACAGTCTGAGCACTGATGGA
1906	35686_35	35686		39297	TGCAGGAGGTAGAGCATGTTGTTTCCAACCTTAAAACAACAAAGAAAGTTAGCAGGTCTGTTAGGAAATGCTTTTGTCACACCATCTGGATAAGGGCATT
1907	35733_87	35733		85783	TGCAGGTAGAAAATACATTGCGCAGACAGGAATAAATATCTCCCCCTGGGAAGCAGAAGGGTTGAGGGGTGTGTTTCATGATTAACAACTCATGGTGTAA
1908	35745_15	35745			TGCAGGCACCCGGCCAGCCACAAGGAGTCGCTAGAGAGCAATGAGCCAAGTAGAACTTCTCCGGCTAAACCCTCAATTAAGAACAAATTCTTATTTACAA
1909	35745_39	35745			TGCAGGCACCCGGCCAGCCACAAGGAGTCGCTAGAGAGCAATGAGCCAAGTAGAACTTCTCCGGCTAAACCCTCAATTAAGAACAAATTCTTATTTACAA
1910	35837_68	35837		57508	TGCAGGTTTTTCGCACCTCCCGTGAACTTGATTGATGAATTAAGGTCACTAAATATTAAGGAAGGGGGCGGCAGGATAGCCTAGTGGTTAGAGCGGTGGA
1911	35839_28	35839		3698	TGCAGGATCGAGTCTCTGCTTTTGTTTTAGCAGAGAACGATTTGTCTCAGGATTTGTTGTCCAGGGTCACGCCAAGTTTCTTTGCAGTCTGAGAGGAGAA
1912	35839_86	35839		3698	TGCAGGATCGAGTCTCTGCTTTTGTTTTAGCAGAGAACGATTTGTCTCAGGATTTGTTGTCCAGGGTCACGCCAAGTTTCTTTGCAGTCTGAGAGGAGAA
1913	35848_69	35848			TGCAGGGAGAAACTTTGTAGTGGGGCAGGGGAAAAAGAGGGAGGAGCATTGGGGGTAGTCACATTAGAAAGGGAAAAGAGGAGCATTGGGGATAGTCACA
1914	35884_33	35884			TGCAGGTCATCTATGAACGTTTGAACATCTTGGAGATGTGTTGTTATAATCTCCACCCGGCACAGCCAGAAGAGGACTGGCCACCCCACCTAGTTCGTCT
1915	35884_34	35884			TGCAGGTCATCTATGAACGTTTGAACATCTTGGAGATGTGTTGTTATAATCTCCACCCGGCACAGCCAGAAGAGGACTGGCCACCCCACCTAGTTCGTCT
1916	35887_58	35887		19850	TGCAGGAGTGAATCACTGTTTTGATGTTTGCAGAGAATGAAAGAGTGTTACCCAGGGTCATGCCAGGTTCTTTGCACTCTGGGAGGACAACACTGTGGAG
1917	35888_61	35888			TGCAGGGTTGAAATATGCTACCCTCTTTGTTTACTGTTGTGCTATCTTCAGATAATAGATTATTGTGCTTTCGCCGAAAAGCCTTTCTAAAATCTGACAT
1918	35914_14	35914		59732	TGCAGGACCTCACCAGTTGTGTTTTGCAGCAGTTTTACAGCAGTGTGTCTTGGTTTACTGCAGGACCTCACCTGTTGTGTTTTGCAGCAGTTTTACAGCA
1919	35938_59	35938		17888	TGCAGGGGACACAACAACAACAACAATTACAGTTAGTTACTACTAGTCTGGCAATAACAACGAGCAACAACAAGCAAAGCTAGTTAATGTACTAGTCTGA
1920	35938_60	35938		17888	TGCAGGGGACACAACAACAACAACAATTACAGTTAGTTACTACTAGTCTGGCAATAACAACGAGCAACAACAAGCAAAGCTAGTTAATGTACTAGTCTGA
1921	35950_78	35950		24848	TGCAGGCAGCTAGCTCTGACAACAAAGGCACAAACAACCACCCAGTCTGAGCTAACCAGCCACATCAACCCCACCAACCTCCGAATGCTGAGTCGATGGA
1922	35968_66	35968		45801	TGCAGGGGTCAGTTCACCCAGACCTAAAGCACATTCACTCATCTACGTCACCCCATCCCTTAAATAAATGGGATAAACACCTGGCCAGGCATTTCAACAG
1923	35979_56	35979		59834	TGCAGGATCATCTGAGACCAGACACCAGACAACTGATGAAACTGTGGCTTTGCACAACCAAAGAATTTCTGCACAAACTGTCAGAAACCGTCTCAGGGAA
1924	36012_34	36012			TGCAGGGAACTCATTACTAATGTATGGAGGTGTCCGGGCTATAGTGAAGGTCCAATGAACTGTTACAAGACACTCTCAAACTTATGGTTTTATAACGGGA
1925	36039_11	36039		61652	TGCAGGACATGGGTCTCCTGTACAACTGTATACCATGCCTTCAAAAACTCCAAGTGTGTTAAGAATAAAACACAGACACTTAATCTGACCATAGATTAGT
1926	36039_70	36039		61652	TGCAGGACATGGGTCTCCTGTACAACTGTATACCATGCCTTCAAAAACTCCAAGTGTGTTAAGAATAAAACACAGACACTTAATCTGACCATAGATTAGT
1927	36061_26	36061	40705		TGCAGGGGACAAGACCAGTAAAGTTTAATCCTCAATCAACTTTCTGGTACTGCCATTCCTGTATTCCCTTCAATAGTGAATGAATGGTGGGAAGGCATAC
1928	36076_54	36076			TGCAGGAAAGTATACAGACTTTACTAAACTAAAATGAAGGGAAAGATATGAAAACGTGGTGATGTAGCTTTGTAGTTGTGGTCTCATTACAGGGTGATAA
1929	36092_37	36092			TGCAGGGTTGAAATGTTTTCTCTCTTTTGTTTAAAAGAGGTGCAGATAATATCATCGTTTGCTTTCGCCGAAAAGCCATTTTGAAATCTGACATGTTGGC
1930	36102_81	36102		38494	TGCAGGAAACTGAAAAGATTTGGCATGTGTCTCCAGATCCTCAAAAAGTTCAACAGCTGCACCATCGAGGGCATCTTGACCAGTTGCATCACCCCCTGGT
1931	36116_62	36116	52556	72878	TGCAGGGACCAGAGTAGAGAGTAAAATGTGACTCAACACCAATCGACTGTCTGTTAATTAAAAATGCTTTGGCTTCTGTGAATGGCCTGCTGCTATGAAC
1932	36147_88	36147			TGCAGGAAAGTGATATTCAAAGCTAATTGAAGTGCATGAAAGGGTGTGACTAAAATCACGTGTCGCAAAAAGTGTCGCAAAAAGTGTCACAAAATAAAAA
1933	36159_38	36159		33073	TGCAGGCTGTAAGTGAAGTGTTATTGTTTGTTCCCCTCACAGCCCTTCAAGGAGCGCTGTGAGTGGTTCTATGAGCACCTATTGGCAGGACAGCCAGACT
1934	36181_10	36181			TGCAGGTGGAAAGTGCCGGATGTTGAGGTCCTGGGCTGACGTGGTTACACACGGTCTGTAGTTTTTAGTCAGGTTGGACGTATTGCCAAATTCACTGAAA
1935	36185_11	36185	79565	80809	TGCAGGTATATCTCACTGGTCATCCCCAAAGCCAACCGGGACTTATACTTCCCTCAATAACTTTAAACATCAGCAATCTGAGCAGCTAACCGATCTCTGC
1936	36187_21	36187	35579	3420	TGCAGGAGCGAGTCACTGCTTCGACGTTTCAAATCAAATGAACGTTTATTTGTCACGTACGCCGAGTACAACAGGTACTTACAACAGTACAACCTTACAG
1937	36187_59	36187	35579	3420	TGCAGGAGCGAGTCACTGCTTCGACGTTTCAAATCAAATGAACGTTTATTTGTCACGTACGCCGAGTACAACAGGTACTTACAACAGTACAACCTTACAG
1938	36242_14	36242			TGCAGGAAGGGTACAACATGAGGGAGGAGGATGTCTTCCCTATAACGCACAGCATTGATATTGTCTGCAATGGCAACAAGCTTAGTCCGATGATGCTGTG
1939	36244_69	36244	76265	14276	TGCAGGTAGAAAATATCCTATAAATCACATTGGCTACACATGGCCTGTCTGCATCGAACTTGAAACATTATATCAACTTTTAACTTGGGTCAGGCCTGAA
1940	36274_79	36274		80767	TGCAGGAAGGGTACCACATGAAGGAGGAGGATGCTGTGACACACCGCGCCAGACCATGACGGACCCTCCACCTCCATATCGATCCCGCTCCAGAGTACAG
1941	36275_39	36275		1457	TGCAGGGCGTGGAGCGGTAGAGCTGGGTCCTGACCCCAGGGTACGGTAGCCAGGCGGTGGGCTACAGGGCTGATGTCCAGGAAGTAGGCCATGCTGGTGG
1942	36309_48	36309			TGCAGGTGTGATGTCCGGATGTACCGATCCTGTGCAGGTGTTGTTACACGTGTTCTGCCACTGCGAGGACAAACAGCTGTCCCTCCTGTCTCCCTGTAGT
1943	36316_83	36316	46209	26140	TGCAGGAGGTTTGTTTGTTGTGATTGAGTGAGGGGAAACAGCTGCGGGCAAGGTTCTGACAGATTGGTTGTGTCTTTTTGGTGGCAAGAACACACCCAAG
1944	36316_88	36316	46209	26140	TGCAGGAGGTTTGTTTGTTGTGATTGAGTGAGGGGAAACAGCTGCGGGCAAGGTTCTGACAGATTGGTTGTGTCTTTTTGGTGGCAAGAACACACCCAAG
1945	36333_75	36333		35281	TGCAGGGTTCTCTACAGGAGGCCCCTGCTCCCCCCATCCCTCCATCCATCCCTCCCTTCTCACTCGCTACCACTCTTCTCCCACAGACAGCAGACCCAGG
1946	36351_70	36351		106151	TGCAGGATCGTCTGAGGGGTAGGGGGTTTGCTGAGGAGTATATGGCTGGACCTGGCTCACCAGTGGGTTGCCCAGGCTCCCAAGTGTGTCAGCCTGTTCC
1947	36352_50	36352	56043	28410	TGCAGGCTAAACAAGAAATTCAACTAAAGAGTCCTGGACAGGTGGAGTACTGGACACTGGCTGTGAGAATGACATTGCTATCTAGACTAGTAAATAATTA
1948	36401_82	36401			TGCAGGTGCCCGGCCGACCATAAGGAATCGCTAGAGCGCGATGAGACAAGTAAAGCCCCCCGGCCAAACCCTCTCCTAACCCAGACGACCCTGGACCAAT
1949	36417_38	36417	21477		TGCAGGAGTTCACTGAAGCCTTGTCCGGAGAAGATTGTGTAAGTGACTCCTACATGAAAACCCACTGAACTCCAGCTGTTCAACGTTACTGTTTTGACTC
1950	36418_30	36418		91575	TGCAGGAAGTAAGCAGAGCAAAACCCAGCAGGCAGAGCAGGGAGGGGTGTCACGTGTCACAGCCTGGTGTGTGTGTTTATAAGAGATATATTTAGGTGGT
1951	36418_31	36418		91575	TGCAGGAAGTAAGCAGAGCAAAACCCAGCAGGCAGAGCAGGGAGGGGTGTCACGTGTCACAGCCTGGTGTGTGTGTTTATAAGAGATATATTTAGGTGGT
1952	36434_42	36434	62857	63651	TGCAGGGACTGGGAGCGCAGCCTAGGGAGCACACTATCCTAAACTACCTTTCATTTCATAATCTGATGTAAAAATATCTATTTCAATGTGTAAATCCATT
1953	36450_67	36450		42269	TGCAGGTAGCCTTGTGGTTAGAGTGTTATGTCGGGTTGCTGGATCAAATCCCTGAGCTAACAAGGTAAAAATCTGTAGTTCTGCCCCTGAGAAAGGCAGT
1954	36478_88	36478			TGCAGGCTATCATTGAGTCCGAGGTGCTAAAGGAGCTCCTTAAACATTGCATGGAAGGCAGCCACGATGCGTCCTTTATTTACAGGGGAAATCAAGCTGA
1955	36478_89	36478			TGCAGGCTATCATTGAGTCCGAGGTGCTAAAGGAGCTCCTTAAACATTGCATGGAAGGCAGCCACGATGCGTCCTTTATTTACAGGGGAAATCAAGCTGA
1956	36504_84	36504		50906	TGCAGGGAAGCAAAATGTATTTCCCTACCTAAGGATCGTAAAGCCCCCTTTACAGGCTCAAATAGCCAACAATTTAGCCTGTTACCAACCCTTTGTAAAC
1957	36505_51	36505	55229	3331	TGCAGGGTAGTAACGTTATGAGTTGGCATTGCTGTTCATTGTATAGCTAGCGAGCTACATCTCTAAACAAAAGATTCCACTGGGCAAGTAAATATCTCAA
1958	36531_83	36531		56510	TGCAGGGATACAGAGAGAGACATAAAATATAGCTGAGATTTCCTCAACCTCCAAGTTGCCCACCAACAAGAATGTGCCCTCCACAGTTCAACATGGGCAT
1959	36555_47	36555	60501		TGCAGGCGGTCACTGAGTCCGAGGTGCTGAAGGAGCTCCTTAAACTTATCCTCAAAAAACCATCTGGGTCAGATGGTTTAGACCCTTTCTTCTTTAAGGT
1960	36559_79	36559		34988	TGCAGGGAGAGAGTGTCAGAGAGATAAAGAGAGAGACAATGTGTGAGTGACAATACAACAATGTCTGACTTTAAGCCAAACCCACTGTAAAGTATTCATA
1961	36559_84	36559		34988	TGCAGGGAGAGAGTGTCAGAGAGATAAAGAGAGAGACAATGTGTGAGTGACAATACAACAATGTCTGACTTTAAGCCAAACCCACTGTAAAGTATTCATA
1962	36594_59	36594	68650		TGCAGGTTCTGGAGGCCCTGCATTAGAGGGTATAAATAGAAGTCCATACACATGTTTATAATTTTGAAAAAGTAGAGTCCTAGCAGGCAGTTGGCTTACC
1963	36681_55	36681			TGCAGGTGCTACACAAAACGCAGCAAAAAAATATAAAACATGCCTTACCTTTGACAAGCTTCTTTTGTTGGCACTCCAATATTTCCCATAAACATCACAA
1964	36696_17	36696		33756	TGCAGGAACCCCTCACCAGGATCTGGGGTGAGTCACTGTTGGTGTGACCTTATACTGTAGGGTACGACGCAGAGAAAGGTGGGATGTTATTGATACTGTA
1965	36696_67	36696		33756	TGCAGGAACCCCTCACCAGGATCTGGGGTGAGTCACTGTTGGTGTGACCTTATACTGTAGGGTACGACGCAGAGAAAGGTGGGATGTTATTGATACTGTA
1966	36698_8	36698	62227	10054	TGCAGGATAATTTGAGAGCAGCCACCCGGACAGCTGATGAAACTGTGGGTTTGTACAACCAAATAATTTCTGCACAAACTGTCAGAAACCGTCTCAGGGA
1967	36723_46	36723			TGCAGGTACTGATTCAACAGGTCTGTTGAATACATCGTCATATCTGCTGAGTAGTTGTTCTTTGGAGGGGGATCCATGCTGGACATGCTCCACAATGTGC
1968	36724_26	36724			TGCAGGAGCTCTGTCTCCACCCTCAAGCGCTCTCTATCCAGCTGGAGCCGGTTCTTCTCCACATCCAGGTGTGCCTTCTGTGTTTCATGTGCTTTTTCTA
1969	36741_15	36741		41869	TGCAGGAGGAGGATGACGGGCGGGCTCATTCTAACGTTCTGTCTGCTGGGAGCAGCTTTGACTAGTTCAGTAAGTACTGCAGGAACACCTTACTGTTGAA
1970	36741_79	36741		41869	TGCAGGAGGAGGATGACGGGCGGGCTCATTCTAACGTTCTGTCTGCTGGGAGCAGCTTTGACTAGTTCAGTAAGTACTGCAGGAACACCTTACTGTTGAA
1971	36753_22	36753	84452		TGCAGGCGTGACACAAAACGCAGAAATAAAAATATAATTCATGCCTTACCTTTGACGAGCTGCTTTTGTTGGCGATCCAATATGTCCCATAAACATCACA
1972	36791_41	36791	62202		TGCAGGGGGTTTGTGTGTTGTGATTGAGTGAGGGGAAACAGCTGCGGGCAAGGTTCTGGCAGATGGGTGTGTCTTGGTGGGGGCAAGGACACACCCAGAA
1973	36814_61	36814	59755	6792	TGCAGGGATGGGGGATTGGGATTAAAAATAAAATAAAAATATAGGACAAAACACACATCACAACAAGAGAGACACCACAACACTACATAAACAGAGACCT
1974	36821_89	36821			TGCAGGGAGAAACTTTGTAGCGGGTCAGGGGAAGAAGAGGTGAATCGGGCCTAGACTCATTAGAAGGTGTGGGATATGAGGAAATGTTGAACGGGCAAGG
1975	36842_81	36842		51020	TGCAGGTCTCAAGCCCATCATTACCAGTGGGGTGATGTGTTTCCGATTGGATGTGTGCTAAAGATCAAGTGGTAGAATCCTCAACATACACTGAGTGTAC
1976	36858_47	36858	63496	83277	TGCAGGCGATATTTGGAGAGGTGTAGCTGGAGCTAGACTAAACTAAGCAACATCAGCACATCCATTACTCTGCTAGGGTTATCAGAGAGAGAGAGACTGC
1977	36888_33	36888		37703	TGCAGGTTAACCTGAATCCTTTTAACAGTTGAAAGCCCAGGAGGAGCTTCATGAAAATGAGGGAGGATTTTTAAGAATATTAACATCCAGCTGTTAATCA
1978	36890_34	36890		49315	TGCAGGCTCTCTGGGCCACATCCTCCTATATTTCCGTTTATCTTAATTTAATCTTCATTCAGCAGCCACATCCACAGGAGCACTAAGAGAGCAGGAGTCC
1979	36905_27	36905		26769	TGCAGGAGAAGGGAGGGGAGAATGTGGCTTCGTCCTATGTGGTACCCTATTCCCTATTTAGTGCACTACTTTTGAGCAGGGCTCATAGGGCTATCTGGTC
1980	36905_34	36905		26769	TGCAGGAGAAGGGAGGGGAGAATGTGGCTTCGTCCTATGTGGTACCCTATTCCCTATTTAGTGCACTACTTTTGAGCAGGGCTCATAGGGCTATCTGGTC
1981	36910_79	36910		68867	TGCAGGACTTTTTGTCACATTCAAGAATAAAAAAAACTTTACCCACAGGTCAATTACATATTAGAAAGATCAAAAGGCAAGTCTGTTTGTGACAGCCCTT
1982	36932_45	36932		48495	TGCAGGAAGGGTGCCACATGAGGGAGGAGGATGTCTTCCCTGTAACGCACAGCGTTGACAACAATCTCAGTCCAATGATACTGTGACACACCGCCACAGG
1983	36934_73	36934	10317	38808	TGCAGGTTGAGTTCAATAACTACAGGCAGATGTATCGTTAGATGCTGGAGGAAGCTTTGAGTATGTCAGTAACCTACAGAGTAATATGAGAACGCAATTG
1984	36936_15	36936	10308		TGCAGGAGGGTCTGGGGCACTTCACAAAATAGATGGCATCATGAGGGAGGGAAATTATATGGATATATTGAAGCAACATCTCAAGACATCAGTCAGGAAG
1985	36943_32	36943		82533	TGCAGGACTTTGTATCTCTATCCTGCTTCAACATGCCGAGTGTGCAAGACTGTCATGGAGGGAAAAGGTTGGTGGCTCAAATTCAAAGGATGATAGATTT
1986	36947_22	36947			TGCAGGAGGAATTTAGCCTTTTAGTAGGCCGTCATTGTAAATAAGAATATGTTCTTAACTAACCTGCCTAGTTAAATAAAGGTTAAATAAAATAAAAATG
1987	36990_88	36990		13294	TGCAGGGTTTATCTGTCCTTCTGCCTCTCTCGCCGGCACAGAGTTCTTTTTTTGTGGAGAAGAAGGACAAAACCCTCTACCCGTAAATCGACTACTGGGA
1988	36999_74	36999	6717		TGCAGGGAGAAACTTTGTAGCGTGGCAGTGGAAAAAGAGGGAGAAGCATTGGGGATAGTCGCATTAGAAGGGGTAGGAGATGAGGAAATGTTGGACGGGC
1989	37000_81	37000		4093	TGCAGGGTGAGTTACAGGATTTTGTTTATATGCCATTCTGTTCGATCTCCAAGCCCAGCACCCTTTGTATTAATTCTGACAGCACTCTTTGTATTAATTC
1990	37005_22	37005		42163	TGCAGGTGGTGCCTAAGATGCTAATTTATTTTTAGCCTGAAACATTCAAGTTATTCACTAAACATTCTTCTCTCCAGATTCACAAGTTGACATCGCTTTA
1991	37088_28	37088		86631	TGCAGGTGTACTTCTGGACCTCCAGTCCATCTCTGCCAGCCAGTGAGGAAGGCTTCCAGCCCATGCCCTCCATCACCATCAGGCCTCCGGATGACCAGCA
1992	37106_64	37106		68347	TGCAGGATCAGCTGAGACCAGCCACCCAGACAGCTGATGAAACAGTGGGTTTGCGCAACCAAATAATTTCTGCACAAACTGTCCGAAACCGTCTCAGGGA
1993	37128_51	37128		91522	TGCAGGACCCCCACCAGACCTGCACATAGAGAACCCACGCCACATGGACCTACATCCAGACCACAGCACCACCAGCCACATCCACACCCCCACCCCAACC
1994	37150_9	37150		12004	TGCAGGCAGAGCCTTGTGGTTGCCAGTGAGACTGTGACACTGTGAGGGGGGCTGAGGAGGGAAATCCTCACAGAGATTCAGTTGGGAAGTGTCCCAGATA
1995	37157_23	37157		3582	TGCAGGAAATTGTTTTTCTTTGAAGTCTTGAGGAACGGAATCCTCTTTATGACTTTTGGTCTCATAAATGTGAACTGTTCTTCTCAGAAAGCAGAAACCA
1996	37162_45	37162		59154	TGCAGGGTTGTGTTTCTACTTCCAGGGGGATCTCTGTATACAGTACGTATATCTTATGGTTTTTGAAGCCGTCTTTTGAGAATGCATCTAGTGAATGGTT
1997	37202_47	37202		52232	TGCAGGTTAATGCATTACACACCATGGTCAATGACCAGATACTAGTCCAGTGGAAACCATGTCACATATAGCCTAAAGGGAATATATCCTAATTATTCAT
1998	37212_85	37212			TGCAGGAAGGGTACCACATGAGGGAGGAGGATGTTTTCCCTATAACGCACAGCATTGAGAGCACTGCAATGACAACAAGCTCAGTCCGATGATGCTGTGA
[truncated: 5,349 more rows]

## Sheet: Data file S2
Data file S2. Mapping to sockeye salmon linkage map
							Columns H - S are the Q values derived from Bayescan. Significant outliers Q<0.2 are highlighted in red. Each population comparison given in a separate column. Dashes separate populations.
							SH = Shore Kokanee, ST = Stream kokanee, OkBK = Okanagan Basin Kokanee (Okanagan, Wood, Skaha Lakes), A_S = Anderson_Seaton, P = Portage Creek, OkKSh = Okanagan Kokanee Shore, OkKSt = OkanaganKokanee Stream, SkK = Skaha Kokanee, KoKWSh=Kootenay West Kokanee Shore, KoKWSt = Kootenay West Kokanee Stream, KoNK = Kootenay North Kokanee, WoKSh = Wood Kokanee Shore, WoKSt = Wood Kokanee Stream, OkRS = …
							Note: Q values of 1 occurred when both populations were invariant at a given locus, therefore these loci were excluded from the Bayescan analysis.
Map_Index	SNP	Tag	Larson et al. 2016	female LG	female LG arm	female pos (cM)	Sh-St	OkBK-OkR	A_S-P	OkKSh-OkKSt	WoKSh-WoKSt	KokWSh-KoKWSt	TcKSh-TcKSt	OkK-OkRS	SkK-OkRS	WoKSH-OkRS	WoKSt-OkRS	KoKW-OkRS	KoKN-OkRS
1	68	104770	30916	1	a	0	0.90358	0.906	0.88666	0.89846	0.90573	0.88705	1	0.90438	0.90519	0.88767	0.89742	0.89296	0.86775
2	68	102049	63970	1	a	5.78	0.8939	0.87962	0.89699	0.89418	0.89352	0.88793	0.90416	0.82816	0.8968	0.8936	0.8806	0.58581	0.89673
3	31	89369	50761	1	a	6.3	0.89989	0.90593	0.71808	0.90565	0.89943	0.89698	1	0.90232	0.9028	0.90171	0.90215	0.90243	0.88768
4	88	2671	19413	1	centromere	6.9	0.8939	0.89495	0.90223	0.9023	0.90454	0.89905	1	0.8944	0.89019	0.85135	0.89652	0.8928	0.87678
5	8	7388	8019	1	centromere	6.9	0.90204	0.89908	0.90176	0.90202	0.89763	0.90645	0.90651	0.88686	0.88205	0.90077	0.90346	0.90204	0.88675
6	64	7970	6228	1	centromere	6.9	0.90478	0.90636	0.31042	0.90627	0.8916	0.89167	1	0.9029	0.90127	0.90023	0.90375	0.82561	0.87361
7	16	31414	69754	1	centromere	6.9	0.89079	0.90187	0.89025	0.9001	0.90086	1	0.90361	0.89599	0.9053	0.89958	0.89969	0.89542	0.8746
8	62	52851	64373	1	centromere	6.9	0.90177	0.89954	0.90113	0.90202	0.90454	0.9014	1	0.90221	0.36499	0.89463	0.90614	0.90436	0.87678
9	57	11863	52740	1	centromere	6.91	0.88571	0.66574	0.90073	0.89592	0.90596	0.85173	1	0.52683	0.90221	0.9048	0.66669	0.89938	0.87876
10	60	59948	37101	1	centromere	6.91	0.89946	0.76028	0.86445	1	1	0.84505	1	0.79285	0.8098	0.83982	0.85445	0.88373	0.88731
11	35	24291	39068	1	centromere	8.05	0.89454	0.89711	0.89452	0.87091	0.81405	0.89418	1	0.89312	0.87832	0.8872	0.88943	0.89911	0.86775
12	35	115703	71402	1	centromere	8.05	0.49177	0.89149	0.89512	0.89418	0.90086	0.90613	1	0.89644	0.90095	0.89074	0.89784	0.81853	0.90185
13	63	120249	84086	1	centromere	8.05	0.88571	0.90061	0.88756	0.90378	0.9074	1	1	0.89987	0.90457	0.8957	0.85078	0.69963	0.73363
14	70	55122	7058	1	centromere	10	0.90339	0.89819	0.90022	0.89289	0.90266	0.88705	1	0.88783	0.87947	0.90434	0.89812	0.90069	0.88449
15	19	53532	31883	1	centromere	12.23	0.90375	0.9012	0.89753	0.89146	0.89963	0.90401	0.90606	0.90379	0.90633	0.90639	0.90432	0.87594	0.8571
16	9	94077	2499	1	centromere	12.25	0.90057	0.89125	0.8814	0.90109	0.89104	0.90229	0.8915	0.84369	0.89656	0.89297	0.89682	0.84431	0.87678
17	60	99394	87480	1	centromere	15.96	0.88029	0.89643	0.86275	0.8948	0.88878	1	0.89554	0.88494	0.90758	0.8769	0.89106	0.87018	0.8966
18	65	8948	173311	1	centromere	16	0.87921	0.9054	0.86844	0.90171	0.88554	0.84687	1	0.88719	0.90732	0.90628	0.8806	0.87332	0.85192
19	79	58648	28296	1	a	17.17	0.90204	0.89819	0.89609	0.90378	0.90826	0.90421	1	0.72039	0.66802	0.86451	0.90556	0.90129	0.87876
20	59	51410	90055	1	a	18.48	0.89525	0.89554	0.89383	0.90538	0.90838	0.90401	1	0.89718	0.89415	0.74776	0.89551	0.9032	0.90267
21	63	62513	8145	1	a	18.48	0.90587	0.90371	0.88701	0.90648	0.90596	1	0.90467	0.89536	0.90786	0.89773	0.90304	0.8817	0.89605
22	85	16285	72821	1	a	19.62	0.90375	0.88755	0.87571	0.87656	0.88207	0.88015	1	0.89515	0.89482	0.88807	0.88535	0.89495	0.8571
23	8	78341	24756	1	a	19.62	0.88904	0.89738	0.85509	0.8935	0.89668	0.90083	1	0.89718	0.89384	0.8604	0.89284	0.90511	0.89929
24	59	114154	80258	1	a	20.02	0.89079	0.88788	0.90135	0.90639	0.90691	0.90456	0.8923	0.88447	0.89019	0.90264	0.89015	0.90355	0.9039
25	85	43896	4325	1	a	20.28	0.90339	0.87421	0.8814	0.85584	0.88299	0.88705	0.90208	0.88647	0.90027	0.87426	0.86174	0.89527	0.84602
26	29	111784	46882	1	a	20.28	0.90558	0.90148	0.89267	0.86662	0.90109	1	1	0.90264	0.90178	0.898	0.90488	0.89138	0.89688
27	56	50296	84375	1	a	21.6	0.89583	0.87421	0.88205	0.90603	0.90183	0.89698	1	0.8831	0.89384	0.90595	0.89262	0.84993	0.90258
28	34	54476	143524	1	a	21.6	0.89583	0.87421	0.89865	0.88804	0.9074	0.89944	0.8971	0.89386	0.90444	0.90184	0.87637	0.90281	0.9048
29	84	87128	40135	1	a	21.6	0.83961	0.9016	0.89187	0.90639	0.90573	1	1	0.8923	0.89726	0.89683	0.8984	0.88953	0.86369
30	83	23308	69630	1	a	22.37	0.50378	0.89897	0.89472	0.8948	0.90131	0.76853	1	0.89515	0.90411	0.81044	0.89727	0.81853	0.89287
31	79	70022	10811	1	a	25.48	0.88683	0.88629	0.86844	0.89708	0.8921	0.9002	1	0.83412	0.89415	0.86194	0.89015	0.8948	0.87584
32	49	40742	73731	1	a	29.4	0.88904	0.89015	0.87265	0.89654	0.90066	0.90582	0.90545	0.87331	0.90127	0.89542	0.87902	0.84583	0.87181
33	15	67535	31969	1	a	29.4	0.88782	0.90645	0.86743	0.85963	0.90376	0.90605	0.90545	0.90137	0.90411	0.8872	0.8989	0.9027	0.89013
34	50	95009	42962	1	a	29.4	0.87921	0.30573	0.89591	0.90048	0.8874	0.90366	0.89451	0.13213	0.59431	0.90243	0.8528	0.86161	0.90258
35	77	97203	65936	1	a	29.4	0.8991	0.2163	0.82712	0.90141	0.8874	0.8721	0.89857	0.20517	0.22493	0.89039	0.72946	0.85122	0.90385
36	59	60067	87129	1	a	33.62	0.90118	0.87825	0.88666	0.90359	0.73725	0.89788	1	0.8923	0.87625	0.83982	0.89917	0.8945	0.89992
37	28	83750	78011	1	a	33.62	0.90487	0.90429	0.89609	0.88717	0.8874	0.89829	0.88892	0.90348	0.90608	0.90327	0.89993	0.90104	0.89778
38	38	20337	767635	1	a	35.6	0.88163	0.8845	0.4565	0.90398	0.90765	0.89597	0.85624	0.88858	0.90457	0.89555	0.90441	0.88223	0.86369
39	82	108572	83460	1	a	36.85	0.88904	0.85673	0.90084	0.88016	0.90643	0.86261	0.90645	0.88783	0.89656	0.88036	0.88535	0.81654	0.90056
40	60	89112	43951	1	a	37.98	0.89079	0.86727	0.89301	0.90531	0.90376	0.87901	1	0.84577	0.9008	0.87305	0.89534	0.89434	0.88848
41	8	14310	2914	1	a	40.13	0.88683	0.90235	0.88371	0.88984	0.90808	0.88115	1	0.89803	0.90144	0.90023	0.90268	0.90546	0.8966
42	18	49416	68027	1	a	41.42	0.90375	0.90304	0.90234	0.88505	0.90388	0.88015	1	0.90277	0.90722	0.89583	0.89784	0.8638	0.90505
43	87	35122	768287	1	a	43.64	0.8939	0.90061	0.88994	0.90461	0.89847	0.90567	1	0.90137	0.90778	0.90108	0.90488	0.8668	0.89013
44	29	36858	83277	1	a	44.37	0.88571	0.90524	0.90223	0.9023	0.90748	0.90113	0.9059	0.90379	0.90588	0.90197	0.90536	0.87518	0.88913
45	25	4066	68737	1	a	47.75	0.90177	0.76261	0.89301	0.88717	0.89668	0.90632	1	0.75686	0.79471	0.8769	0.87005	0.87594	0.87584
46	40	74580	86104	1	a	50.61	0.9042	0.89015	0.90064	0.86377	0.90665	1	0.90035	0.88494	0.89656	0.90008	0.86743	0.59209	0.9003
47	32	82437	409	1	a	50.61	0.89157	0.9012	0.79124	0.89846	0.87674	0.90282	1	0.89536	0.89921	0.90334	0.90326	0.90025	0.8746
48	31	105740	86911	1	a	50.61	0.90375	0.89802	0.86445	0.90109	0.8921	0.86668	0.90067	0.79779	0.88523	0.90451	0.89076	0.89245	0.90003
49	53	16959	32055	1	a	52.07	0.9025	0.90631	0.89953	0.9023	0.89435	0.90546	1	0.90221	0.90732	0.88301	0.88576	0.89357	0.90258
50	27	23602	72049	1	a	55.36	0.89777	0.90533	0.90135	0.89708	0.89897	1	0.90483	0.90438	0.90764	0.90243	0.90254	0.029228	0.90166
51	35	27263	44025	1	a	55.4	0.90506	0.89925	0.86844	0.90078	0.89435	0.90651	0.90509	0.89934	0.90127	0.90513	0.90451	0.9027	0.88848
52	44	67382	78765	1	a	58.58	0.90358	0.9054	0.89829	0.89146	0.88687	0.89418	1	0.89776	0.90267	0.89252	0.90388	0.84069	0.90372
53	6	75314	4293	1	a	59.14	0.90358	0.86402	0.6798	0.8948	0.90467	0.90349	1	0.85103	0.90027	0.86799	0.89106	0.8638	0.90325
54	29	58928	67684	1	a	59.72	0.90469	0.90225	0.84725	0.90303	0.90346	0.88875	1	0.90057	0.90444	0.89761	0.89458	0.88997	0.89952
55	17	91442	4524	1	a	60.35	0.89989	0.90251	0.8814	0.86163	0.89517	0.90576	1	0.90091	0.90191	0.89788	0.9006	0.89618	0.89624
56	42	11339	36946	1	a	62.24	0.89682	0.89509	0.47453	0.89217	0.89963	0.75779	1	0.89204	0.9053	0.89811	0.89106	0.84069	0.89904
57	87	20710	88906	1	a	62.26	0.88453	0.90396	0.89753	0.90603	0.90359	1	1	0.90559	0.90235	0.89583	0.89943	0.44156	0.90468
58	26	7289	9033	1	a	62.54	0.9042	0.8845	0.79868	0.90256	0.89299	0.90113	1	0.89888	0.90095	0.88361	0.87559	0.84431	0.89333
59	87	106913	53647	1	a	64.74	0.88029	0.87592	0.71042	1	0.82901	0.90456	1	1	1	1	0.81658	0.70696	0.86775
60	13	4468	36443	1	a	68.75	0.90339	0.90416	0.89682	0.88427	0.90086	0.9014	1	0.90485	0.90046	0.88767	0.90422	0.89357	0.90056
61	46	51847	59610	1	a	71.01	0.90089	0.90498	0.8988	0.57332	0.90131	0.90083	1	0.88923	0.89818	0.9061	0.90175	0.89926	0.90505
62	71	7272	79129	1	a	72.76	0.90506	0.8977	0.60142	0.71376	0.88207	0.90197	0.8971	0.90401	0.89818	0.82195	0.90313	0.89618	0.90258
63	74	24284	38849	1	a	72.76	0.78634	0.87304	0.85126	0.89217	0.90608	0.88626	1	0.88028	0.90762	0.84239	0.88985	0.89618	0.88768
64	27	45655	18089	1	a	72.76	0.71947	0.74831	0.88428	0.76693	0.85169	0.87076	0.89507	0.89271	0.84469	0.64421	0.89716	0.88568	0.83143
65	26	46783	43048	1	a	72.76	0.88453	0.30016	0.88931	0.41803	0.82978	0.89597	0.90208	0.48647	0.61181	0.072927	0.33676	0.8534	0.89148
66	80	107366	15710	1	a	72.76	0.87921	0.88485	0.85828	0.61228	0.88475	0.89829	0.90321	0.89459	0.90046	0.85614	0.89551	0.90012	0.69913
67	55	113509	80180	1	a	72.76	0.81517	0.90429	0.90205	0.65385	0.90821	0.89698	0.90149	0.88686	0.89384	0.90631	0.89534	0.89245	0.90121
68	75	119544	71065	1	a	72.76	0.90339	0.8977	0.87571	0.90378	0.90631	1	1	0.90091	0.89625	0.90136	0.88943	0.87594	0.90233
69	38	75127	75722	1	a	73.09	0.89583	0.89925	0.89664	0.90359	0.87917	0.89552	0.88982	0.9	0.90008	0.89847	0.89699	0.8626	0.90233
70	41	59110	4451	1	a	73.49	0.87485	0.88629	0.88205	0.053239	0.90781	0.90229	0.88892	0.89917	0.90686	0.70619	0.9028	0.004058	0.0022449
71	86	12267	7247	1	a	73.89	0.90177	0.9012	0.76733	0.86063	0.8916	0.90258	0.90416	0.89934	0.89794	0.89183	0.90008	0.78229	0.90298
72	34	78733	62271	1	a	74.28	0.90487	0.84619	0.88316	0.88505	0.87078	0.9002	0.90658	0.88028	0.87832	0.86904	0.87005	0.90118	0.89445
73	59	20600	44562	1	a	75.09	0.90316	0.89554	0.89383	0.90431	0.82512	0.89944	0.90496	0.89459	0.88771	0.89722	0.89771	0.89814	0.89673
74	72	59751	68594	1	a	75.16	0.90497	0.89171	0.8348	0.90565	0.90376	0.90624	1	0.89138	0.89181	0.8657	0.88479	0.90158	0.89494
75	37	43762	76772	1	a	75.89	0.89825	0.87124	0.89682	0.86503	0.88806	0.90421	1	0.90517	0.61413	0.66296	0.59416	0.90281	0.89793
76	47	119465	49820	1	a	82.11	0.88313	0.88833	0.90286	0.89531	0.86248	1	0.89857	0.89422	0.87947	0.85484	0.89517	0.88499	0.89875
77	50	41290	77322	2	a	9.04	0.90506	0.60004	0.88965	0.88301	0.90467	1	0.90067	0.48349	0.90221	0.87517	0.89771	0.16188	0.11592
78	86	35318	767580	2	a	10.33	0.88683	0.89042	0.84512	0.83153	0.81291	0.90401	1	0.89204	0.89837	0.87108	0.83704	0.89748	0.89952
79	57	12833	12137	2	a	11.83	0.86601	0.86995	0.89187	0.90398	0.89874	0.90473	0.84888	0.88747	0.87832	0.84239	0.8806	0.89154	0.89176
80	6	118766	78517	2	a	15.76	0.90542	0.90475	0.87901	0.84658	0.88299	0.89597	0.9068	0.8995	0.90551	0.90264	0.87902	0.84993	0.80336
81	11	105321	5539	2	a	16.6	0.83961	0.88588	0.89427	0.89289	0.87917	0.90197	0.88716	0.8966	0.89019	0.85135	0.85975	0.88824	0.86201
82	9	34830	74465	2	a	19.67	0.89825	0.87962	0.89848	0.90141	0.90145	0.90349	0.90606	0.87846	0.87504	0.89155	0.87382	0.90171	0.88288
83	29	12364	86183	2	a	20.05	0.88453	0.85396	0.87265	0.90447	0.89796	0.90421	0.8915	0.87543	0.89542	0.89212	0.89135	0.84583	0.89068
84	55	85076	765337	2	a	20.43	0.87154	0.88096	1	0.8948	0.87543	1	0.90416	0.88824	0.89019	1	0.86599	1	1
85	60	24136	64890	2	a	37.23	0.89946	0.90304	0.87901	0.90461	0.85169	0.90366	0.90509	0.90422	0.90444	0.90148	0.80822	0.87912	0.85602
86	82	13092	32714	2	a	45.3	0.89634	0.90318	0.88263	0.88016	0.84597	0.89597	1	0.90091	0.90551	0.90124	0.8998	0.89557	0.89701
87	82	102938	32045	2	a	45.91	0.88782	0.86626	0.89713	0.88804	0.85169	0.9002	1	0.89687	0.89939	0.88098	0.87559	0.83008	0.82912
88	26	25697	5676	2	a	47.32	0.86921	0.90462	0.88666	0.90303	0.90266	0.90366	1	0.90469	0.90457	0.89704	0.89321	0.89604	0.87251
89	8	61943	68440	2	a	47.32	0.90339	0.89787	0.88828	0.89592	1	0.88875	0.89451	0.89459	0.886	0.89599	0.88879	0.88109	0.89013
90	37	97970	80978	2	a	47.32	0.90316	0.90225	0.84725	0.90281	0.90086	0.86824	1	0.89987	0.90303	0.90023	0.90254	0.88922	0.85021
91	62	17577	74110	2	a	47.93	0.71295	0.89954	0.89791	0.90603	0.90165	1	1	0.89872	0.89274	0.85883	0.8984	0.87649	0.89851
92	80	44406	16046	2	a	47.93	0.88904	0.89954	0.89829	0.89531	0.90621	0.90113	0.87231	0.8966	0.88038	0.90498	0.90451	0.8876	0.90416
93	83	105771	42695	2	a	47.93	0.9025	0.85508	0.89452	0.65927	1	0.88945	1	0.83127	0.8884	0.87108	0.77644	0.8964	0.62545
94	40	29286	30840	2	a	48	0.89682	0.882	0.90113	0.89146	0.89252	0.88945	1	0.88923	0.86528	0.88884	0.89699	0.89192	0.90145
95	78	59501	8605	2	a	55.57	0.90118	0.8954	0.80587	0.90048	0.89633	0.90495	0.90361	0.86461	0.90432	0.89491	0.88824	0.89618	0.88546
96	21	118106	40121	2	a	55.57	0.88683	0.90235	0.68862	0.88984	0.8916	1	1	0.90057	0.90221	0.86194	0.89284	0.79661	0.90354
97	16	23152	10872	2	a	75.42	0.88683	0.89897	0.80994	0.90431	0.90643	0.89944	0.8861	0.89356	0.90178	0.90545	0.88852	0.806	0.89829
98	49	18836	68186	2	a	81.1	0.9043	0.88869	0.88048	0.89708	0.89985	0.90506	1	0.8907	0.87371	0.89102	0.88535	0.90069	0.87584
99	17	62605	694	2	a	81.1	0.89157	0.90371	0.88666	0.85686	0.69863	0.90539	0.89857	0.90581	0.90722	0.90468	0.2194	0.90484	0.90366
100	85	65445	9020	2	a	81.1	0.90497	0.90371	1	0.89146	0.90707	1	1	0.8907	0.89858	0.88456	0.90422	0.84583	0.86069
101	72	109783	72260	2	a	87.4	0.90358	0.90371	0.88316	0.90281	0.90434	0.89243	0.89451	0.90427	0.90494	0.90575	0.90304	0.86933	0.89944
102	51	80019	66066	2	a	87.42	0.89777	0.75787	0.89213	0.85314	1	0.86261	1	0.81774	1	1	1	0.62541	0.75138
103	9	93235	59452	2	a	87.46	0.8939	0.88531	0.90157	0.89972	0.89985	0.90113	0.90625	0.89613	0.73417	0.88767	0.77828	0.81343	0.88348
104	38	5190	84016	2	a	88.75	0.88904	0.82459	0.88828	0.90431	0.87348	0.90657	1	0.87486	0.89149	0.88988	0.90146	0.88824	0.89778
105	39	166932	39585	2	a	89.26	0.84938	0.89495	0.85292	0.90431	0.89056	0.89297	1	0.89967	0.90221	0.76984	0.88777	0.83502	0.8823
106	72	24828	91291	2	a	90.4	0.90506	0.89819	0.86844	0.87381	0.90165	0.89944	0.89651	0.89718	0.9008	0.90197	0.90432	0.89403	0.90456
107	79	70864	78945	2	a	91.88	0.84683	0.88096	0.87818	0.90341	0.90219	1	1	0.88366	0.89542	0.87206	0.90201	0.8912	0.89042
108	86	119470	74117	2	a	92.94	0.89079	0.89402	0.84725	0.88984	0.90266	0.90229	0.88982	0.88096	0.90686	0.90216	0.90451	0.87518	0.90109
109	59	113765	85897	2	a	93.96	0.90375	0.89969	0.88994	0.89972	0.90237	1	1	0.89902	0.90588	0.90108	0.89534	0.8817	0.89445
110	28	34555	6064	2	a	94.04	0.90578	0.90278	0.90238	0.90538	0.90346	0.90197	0.89651	0.89803	0.89818	0.90023	0.90092	0.90243	0.90019
111	14	68567	51165	2	a	94.04	0.57926	0.88956	0.84512	0.89933	0.48841	0.89167	0.8976	0.87903	0.89602	0.8798	0.6787	0.88568	1
112	76	32118	82399	2	a	94.06	0.88313	0.90582	0.88263	0.90256	0.9072	0.89105	1	0.90336	0.90355	0.8967	0.88412	0.89154	0.90325
113	19	72126	7255	2	a	102.65	0.89682	0.78947	0.89753	0.87876	0.79328	1	0.90509	0.8907	0.86389	0.88884	0.89106	0.8834	0.85021
114	87	6917	82908	2	centromere	116.51	0.89454	0.89678	0.86602	0.89803	1	1	1	0.87846	0.90397	0.85883	0.83983	0.88014	0.88449
115	40	103224	39353	2	centromere	116.51	0.87154	0.88035	0.8814	0.88887	0.90165	0.90327	1	0.86782	0.90618	0.89788	0.84477	0.73663	0.89977
116	22	68016	31592	2	centromere	118.08	0.89079	0.87746	0.85126	0.89803	0.88475	0.89746	1	0.8831	0.89274	0.90424	0.86887	0.9032	0.88288
117	47	52110	32395	2	centromere	119.54	0.90514	0.90201	0.89753	0.87381	0.878	0.90113	0.87945	0.89335	0.90328	0.89994	0.90092	0.90216	0.32551
118	35	30736	10139	2	centromere	121.05	0.90316	0.90614	0.86602	0.88604	0.89633	0.90401	0.90642	0.90191	0.90762	0.90386	0.90514	0.89604	0.88848
119	55	40712	35184	2	centromere	122.38	0.88313	0.89866	0.89829	0.90398	0.89702	0.9002	0.89911	0.90336	0.90588	0.38955	0.84477	0.90012	0.87251
120	30	73976	60960	2	centromere	122.38	0.89079	0.90262	0.87901	0.88427	0.89763	0.90619	0.90416	0.90511	0.89149	0.90468	0.90304	0.90532	0.83839
121	38	43373	88213	2	centromere	122.49	0.90487	0.90462	0.87265	0.90558	0.85169	0.90327	0.89948	0.9029	0.90008	0.89958	0.90201	0.90532	0.89389
122	36	79660	41011	2	centromere	122.59	0.88163	0.89787	0.86957	0.89067	0.87543	0.90506	0.89997	0.89872	0.89703	0.88958	0.88412	0.82561	0.89818
123	43	27891	3097	2	centromere	125.14	0.65978	0.90396	0.8814	0.85004	0.90674	0.89944	1	0.90469	0.89921	0.90197	0.88879	0.89784	0.8823
124	49	80646	73367	2	centromere	125.15	0.87653	0.8871	0.82035	0.86249	0.90781	0.87345	1	0.90232	0.73108	0.90279	0.87298	0.90025	0.89875
125	23	26870	42614	2	centromere	126.15	0.90339	0.90148	0.88428	0.90202	0.90131	0.89944	1	0.90301	0.90178	0.9048	0.89855	0.90192	0.8948
126	24	80115	66417	2	centromere	126.15	0.89079	0.90408	0.90099	0.89531	0.9056	0.85679	1	0.90314	0.90144	0.80787	0.90313	0.89495	0.90519
127	15	113558	14303	2	centromere	126.16	0.87154	0.9061	0.79868	0.90497	0.90521	1	0.83007	0.90206	0.90424	0.9037	0.90398	0.89434	0.88768
128	74	99114	37370	2	b	127.15	0.88683	0.88252	1	0.89531	0.89817	1	1	0.78374	0.88734	0.85883	0.8528	1	1
129	76	111031	76475	2	b	128.32	0.89777	0.84619	0.88534	0.90565	0.90713	0.89022	1	0.90327	0.88205	0.8964	0.89163	0.8964	0.88449
130	86	43492	23100	2	b	130.77	0.90358	0.87421	0.8879	0.87876	0.84985	0.90366	0.88504	0.87846	0.8884	0.89825	0.87005	0.89656	0.89094
131	84	36890	49315	2	b	132.11	0.90392	0.90335	0.89236	0.90531	0.87917	0.9014	0.90438	0.89934	0.90249	0.86297	0.89321	0.7746	0.90528
132	20	59879	91531	2	b	134.46	0.90177	0.9016	0.90223	0.89846	0.90691	0.90305	0.90612	0.90357	0.88305	0.87426	0.89475	0.89748	0.89793
133	36	100413	90668	2	b	140.66	0.90316	0.90572	0.89403	0.9001	0.89252	0.89651	1	0.89536	0.90686	0.90513	0.90313	0.90216	0.90056
134	19	120668	5494	2	b	142.08	0.90204	0.85508	0.55164	0.87225	0.90266	0.90421	0.90534	0.88152	0.90608	0.88174	0.87204	0.89938	0.89793
135	78	7411	81362	2	b	145.63	0.90497	0.89239	0.89331	0.88717	0.90434	0.89418	0.8976	0.88987	0.89858	0.89903	0.85445	0.8668	0.88814
136	74	73077	16253	2	b	146.99	0.90406	0.89753	0.89187	0.89708	0.88207	0.90483	0.83994	0.89181	0.90235	0.89867	0.90599	0.87962	0.86921
137	78	6596	642	2	b	147.81	0.89634	0.90278	0.85126	0.89933	0.90521	0.89983	1	0.90401	0.90715	0.89867	0.90375	0.81104	0.87876
138	24	118855	83714	2	b	150.29	0.90529	0.87962	1	0.90303	1	1	0.8861	0.87331	0.886	0.87918	0.85078	0.88373	0.88449
139	81	5041	10118	2	b	156.1	0.88029	0.89787	0.90113	0.85004	0.75123	0.89829	1	0.88537	0.90667	0.90595	0.89237	0.90118	0.86775
140	74	49236	61269	2	b	157.74	0.89525	0.90624	0.89452	0.83779	0.90507	0.90421	1	0.90221	0.90625	0.77836	0.89699	0.89245	0.89224
141	82	119389	39301	2	b	157.74	0.85259	0.89643	0.90167	0.81467	0.90584	0.89297	1	0.88824	0.90672	0.89877	0.894	0.90297	0.89333
142	64	4722	84099	2	b	160.44	0.90278	0.89197	0.86743	0.87225	0.87917	0.90113	1	0.87418	0.90113	0.90136	0.89993	0.89825	0.9021
143	22	72482	84342	2	b	160.45	0.90478	0.90017	0.90212	0.89972	0.86069	0.89905	1	0.90495	0.90328	0.90545	0.90388	0.90398	0.85884
144	32	90016	61575	2	b	160.45	0.90278	0.89623	0.88701	0.86249	0.90691	0.90576	0.90379	0.89855	0.90652	0.86799	0.88302	0.89264	0.88631
145	43	46179	17160	2	b	167.21	0.86008	0.89345	0.72786	0.90485	0.85341	1	1	0.85259	0.89232	0.89126	0.88664	1	1
146	25	108326	83805	2	b	167.94	0.87653	0.90318	0.9023	0.89418	0.90748	1	0.90606	0.90314	0.90541	0.77489	0.89993	0.0029606	0.012544
147	27	78909	84353	2	b	168.13	0.90523	0.90187	0.90122	0.90398	0.90282	1	0.89651	0.90248	0.90144	0.88635	0.90291	0.0045759	0.037566
148	54	53995	9603	2	b	171.57	0.90057	0.90451	0.76733	0.90582	0.90086	0.89698	1	0.9004	0.89602	0.89583	0.90215	0.80909	0.90247
149	16	45355	86495	2	b	174	0.90298	0.90304	0.89152	0.89146	0.86921	0.89651	0.90438	0.9053	0.90505	0.90631	0.8959	0.8908	0.89287
150	82	58115	765227	2	b	174	0.88998	0.88149	0.88263	0.87381	0.90596	0.90366	1	0.88586	0.86677	0.89903	0.87819	0.88674	0.88814
151	71	99135	70378	2	b	174	0.83257	0.90475	0.89609	0.90109	0.77719	0.90421	1	0.90553	0.89602	0.90357	0.87733	0.90118	0.88495
152	57	116797	21140	2	b	174	0.90025	0.89606	0.7812	0.83636	0.89104	1	1	0.89687	0.90267	0.85694	0.86743	0.8638	0.89445
153	58	25195	74118	2	b	174.76	0.86419	1	0.86844	1	1	0.88626	1	1	1	1	1	0.87912	0.61603
154	57	45405	9666	2	b	175.9	0.89682	0.906	0.68327	0.89146	0.89435	0.90167	1	0.9004	0.90541	0.90468	0.89959	0.89264	0.89778
155	76	20759	33513	2	b	178.39	0.88904	0.906	0.81287	0.89933	0.90282	0.87345	0.90642	0.9039	0.90751	0.90628	0.90547	0.87701	0.88675
156	46	24933	85869	2	b	178.39	0.89777	0.90017	0.86743	0.90415	0.90573	0.90401	1	0.8966	0.9064	0.8967	0.88712	0.86594	0.89767
157	33	37150	12004	2	b	178.39	0.90339	0.74004	0.90218	0.82735	0.89001	0.90052	1	0.89568	0.80605	0.45328	0.894	0.81104	0.89148
158	74	42109	24234	2	b	178.39	0.90278	0.8983	0.89895	0.86915	0.90535	0.90483	1	0.8907	0.80783	0.88807	0.87382	0.87459	0.90185
159	85	55669	15983	2	b	178.39	0.9025	0.89897	0.89753	0.89764	0.89943	0.89552	1	0.88262	0.84002	0.87854	0.89041	0.87762	0.8966
160	14	58517	31147	2	b	178.39	0.89989	0.88869	0.89699	1	0.89633	0.90401	1	0.69387	0.84469	0.86297	0.85793	0.88922	0.90083
161	53	9140	62343	2	b	180.01	0.88313	0.8926	0.27298	0.90461	0.9076	0.88793	1	0.89181	0.9064	0.90513	0.87204	0.87273	0.90427
162	29	57710	39461	2	b	180.01	0.8932	0.89326	0.26325	0.89654	0.902	0.90605	1	0.89117	0.90505	0.90023	0.88205	0.84269	0.89929
163	66	88525	69921	2	b	181.54	0.83257	0.90278	0.88756	0.90324	0.90584	0.89357	1	0.89582	0.90561	0.90063	0.88412	0.89138	0.8823
164	43	9488	87477	2	b	183.51	0.89722	0.8954	0.85509	0.89708	0.90654	0.89552	1	0.90264	0.77021	0.90579	0.69383	0.87649	0.89068
165	28	64729	72372	2	b	183.51	0.90278	0.87421	0.84725	0.90609	0.89517	0.88875	0.88982	0.8658	0.88374	0.88884	0.894	0.86054	0.88588
166	30	13918	71422	2	b	183.96	0.9043	0.90318	0.89735	0.90558	0.90608	0.89105	0.90612	0.90536	0.8906	0.89155	0.90536	0.89245	0.88731
167	34	5590	80464	2	b	184.51	0.89946	0.89308	0.89664	0.85188	0.90497	0.89905	1	0.87846	0.86096	0.8872	0.86887	0.88922	0.88588
168	77	10696	77157	2	b	184.55	0.90057	0.90335	0.82035	0.86796	0.90754	0.90282	1	0.90559	0.90328	0.90418	0.86887	0.89589	0.88942
169	81	21931	26403	2	b	184.67	0.86921	0.90624	0.59759	0.88604	0.90086	0.9002	1	0.90477	0.9064	0.90184	0.88712	0.80318	0.89728
170	75	107916	13443	2	b	184.72	0.9043	0.86274	0.89984	0.85314	0.832	0.90383	0.90379	0.83883	0.90221	0.90442	0.86599	0.90363	0.89605
171	68	111879	14092	2	b	184.78	0.88029	0.90429	0.88756	0.90649	0.8916	0.90197	0.90651	0.90401	0.89818	0.86695	0.90354	0.86594	0.89977
172	44	23659	75796	2	b	188.79	0.89525	0.90396	0.87481	0.85442	0.90145	0.90437	0.90467	0.90581	0.90063	0.90327	0.90451	0.87762	0.90335
173	18	79543	37406	2	b	188.79	0.86419	0.88485	0.90268	0.86796	0.90811	0.89983	1	0.88401	0.87116	0.83556	0.90615	0.8215	0.90185
174	43	89318	38083	2	b	188.79	0.89722	0.90507	0.85292	0.88214	0.89593	0.90167	1	0.89967	0.68593	0.90216	0.90268	0.883	0.8986
175	48	49645	74605	2	b	190.17	0.89525	0.89606	0.90113	0.89146	0.89396	0.90229	0.90302	0.83883	0.87504	0.90347	0.90504	0.82801	0.60737
176	76	61887	50267	2	b	190.17	0.90446	0.90002	0.89713	0.89708	0.89763	0.89418	0.90321	0.88202	0.89415	0.90313	0.90478	0.88426	0.72058
177	32	85975	36048	2	b	190.17	0.89867	0.88629	0.88994	0.90575	0.90643	0.88343	1	0.8658	0.89105	0.89929	0.88712	0.90406	0.90524
178	49	98609	74786	2	b	190.17	0.90118	0.89954	0.83737	0.85686	1	0.90517	1	0.90357	0.90144	0.89542	0.84877	0.90129	0.81209
179	85	15098	18944	2	b	191.62	0.88313	0.89509	0.89301	0.66445	0.90376	0.90258	1	0.90536	0.907	0.87918	0.89917	0.79012	0.79209
180	10	102483	87431	2	b	191.62	0.88683	0.77547	0.90289	0.90596	0.90654	0.44605	1	0.89293	0.9057	0.89704	0.89106	0.84069	0.82325
181	9	12806	36710	2	b	192.07	0.88683	0.89149	0.87901	0.89885	0.88299	0.8493	1	0.84369	0.8906	0.89449	0.87637	0.89805	0.89714
182	37	90602	9251	2	b	192.07	0.90118	0.89042	0.75092	0.90485	0.89352	0.87345	1	0.8831	0.86528	0.83982	0.88664	0.89296	0.89068
183	19	6685	88837	2	b	192.53	0.89867	0.88755	0.90186	0.88016	0.89731	0.90605	0.89599	0.74014	0.90625	0.90077	0.90201	0.89542	0.89224
184	13	42936	71201	2	b	192.98	0.87329	0.89308	0.87967	0.89654	0.90183	0.87693	1	0.85259	0.90608	0.81822	0.90354	0.89734	0.89287
185	33	64557	3580	2	b	192.98	0.90316	0.89802	0.89609	0.89885	1	1	0.89507	0.88537	0.85621	0.89825	0.89606	0.88922	0.88076
186	44	79126	74138	2	b	192.98	0.90025	0.88096	0.90012	0.88717	0.89874	0.89983	1	0.88366	0.90046	0.90049	0.87204	0.90549	0.8948
187	80	62101	57248	2	b	193.5	0.90446	0.90462	0.89644	0.89972	0.90237	0.90506	1	0.90057	0.90625	0.90631	0.90092	0.90171	0.89875
188	27	57604	63996	2	b	193.76	0.86921	0.89456	0.88701	0.89885	0.90346	0.88343	1	0.89181	0.87832	0.90347	0.9006	0.89784	0.89645
189	76	85214	32028	2	b	193.76	0.89634	0.88956	0.89236	0.8935	0.90467	0.90229	1	0.89718	0.8968	0.88456	0.87559	0.89998	0.89673
190	69	21661	67925	2	b	194.4	0.8939	0.90462	0.84897	0.89933	0.89473	0.90282	1	0.89823	0.90672	0.89102	0.89284	0.90118	0.89645
191	41	40913	72589	2	b	194.4	0.8932	0.87215	0.90186	0.89217	0.90237	0.89983	1	0.89803	0.89274	0.88884	0.81658	0.79824	0.89408
192	70	49195	83769	2	b	194.4	0.90446	1	0.86275	1	1	0.89983	0.90254	1	1	1	1	0.79177	0.82656
193	29	103728	16240	2	b	194.4	0.88998	0.87897	0.8879	0.90324	0.90821	0.9002	0.90665	0.88202	0.86815	0.88098	0.88943	0.85487	0.00070014
194	78	50526	19614	3	a	4.33	0.90204	0.90533	0.90292	0.85686	0.872	0.90506	0.88188	0.89515	0.90424	0.89847	0.89906	0.88014	0.86503
195	18	7414	37184	3	a	23.39	0.88683	0.90346	0.88931	0.90497	0.90282	0.83796	0.90438	0.90123	0.73417	0.88236	0.90134	0.871	0.88913
196	72	12543	64185	3	a	23.39	0.89777	0.89015	0.88931	0.77881	0.85169	0.90517	0.90618	0.79538	0.90667	0.90063	0.90188	0.90329	0.90433
197	26	13726	27602	3	a	23.39	0.90339	0.90304	0.83737	0.89418	0.90049	0.9065	1	0.89644	0.89149	0.89837	0.85445	0.90363	0.52007
198	41	16919	53186	3	a	23.39	0.86921	0.90578	0.89122	0.89289	0.88554	0.89418	1	0.89934	0.90457	0.90124	0.90488	0.89096	0.9021
199	19	18004	42678	3	a	23.39	0.87154	0.7667	0.90268	0.90078	0.88475	0.89905	1	0.88686	0.90382	0.90035	0.34624	0.90495	0.90247
200	73	18672	88385	3	a	23.39	0.90523	0.87676	0.90113	0.88505	0.8992	0.8987	1	0.87688	0.89513	0.88593	0.88712	0.89792	0.90233
201	45	20370	78634	3	a	23.39	0.87154	0.90524	0.89331	0.90048	0.90388	0.89484	0.88982	0.9004	0.89149	0.89722	0.90134	0.88599	0.89944
202	55	27583	7907	3	a	23.39	0.89583	0.90614	0.89848	0.90281	0.90418	0.90647	1	0.90583	0.90355	0.85883	0.90304	0.8834	0.90166
203	15	43227	66734	3	a	23.39	0.89157	0.83888	0.7161	0.89289	1	0.89484	1	0.86179	0.886	0.85484	0.89498	0.89296	0.90133
204	70	57473	3261	3	a	23.39	0.89722	0.90148	0.90012	0.87091	0.89252	0.90258	0.89857	0.89934	0.89449	0.90108	0.89771	0.85122	0.88913
205	81	73515	76815	3	a	23.39	0.90177	0.88956	0.83959	0.89846	0.89633	1	0.86471	0.89536	0.8968	0.86297	0.83983	0.88531	0.88288
206	28	74569	47296	3	a	23.39	0.90278	0.85197	0.87643	0.90256	1	0.88443	0.9018	0.86335	1	1	1	0.88499	0.82656
207	46	80329	63055	3	a	23.39	0.90457	0.90346	0.84897	0.90654	0.904	0.88705	1	0.89162	0.90706	0.90243	0.90587	0.8573	0.89915
208	20	91685	43875	3	a	23.39	0.69841	0.86274	0.88756	0.89708	0.88115	0.04897	1	0.88152	0.90113	0.79075	0.81236	0.84269	0.9028
209	11	94259	77735	3	a	23.39	0.89946	0.90132	0.82035	0.90589	0.90131	0.89829	0.77615	0.90495	0.90741	0.90077	0.87819	0.88265	0.89904
210	47	103935	65377	3	a	23.39	0.90177	0.90515	0.84725	0.90485	0.90249	0.88705	0.90122	0.90357	0.90645	0.90555	0.90514	0.74421	0.9028
211	85	114661	14478	3	a	23.39	0.90278	0.88149	0.8879	0.90473	0.90454	1	0.86471	0.9	0.89726	0.86799	0.88576	0.89327	0.89531
212	19	116225	19782	3	a	23.39	0.88998	0.89711	0.89848	0.89708	0.90643	1	1	0.90469	0.8968	0.8491	0.89699	0.85837	0.88147
213	17	85551	12805	3	a	24.62	0.89525	0.90631	0.87738	0.90341	0.89299	0.87578	1	0.90569	0.8999	0.90063	0.90488	0.89825	0.89333
214	86	119765	14884	3	a	24.62	0.86419	0.85017	0.89267	0.90324	0.89517	1	1	0.88447	0.80783	0.89393	0.88664	0.88499	0.88147
215	35	33542	36284	3	a	25.24	0.89583	0.7986	0.90157	0.90202	0.90376	0.83968	0.90658	0.88152	0.90494	0.89867	0.85975	0.90544	0.90495
216	36	54747	74130	3	a	25.24	0.90025	0.88035	0.82351	0.89972	0.90497	0.88945	1	0.90106	0.89972	0.89074	0.88664	0.89763	0.5483
217	74	47201	36060	3	a	26.06	0.89825	0.90318	0.89644	0.89289	0.90545	0.90495	0.90651	0.89552	0.90294	0.90498	0.8976	0.8834	0.89531
218	87	47930	46688	3	a	27.85	0.89525	0.90533	0.89812	0.89531	0.89731	0.89788	0.88716	0.89823	0.88456	0.90591	0.90326	0.89495	0.88546
219	27	67076	75491	3	a	27.85	0.84492	0.90524	0.8879	0.90447	0.89352	0.88626	1	0.89271	0.8968	0.73081	0.90593	0.89618	0.90485
220	22	83955	34616	3	a	27.85	0.90278	0.90304	0.90113	0.90548	0.90066	0.89297	0.90341	0.90248	0.8957	0.90108	0.90602	0.89557	0.88546
221	18	89989	5543	3	a	28.95	0.71947	0.90262	0.90192	0.71159	0.89435	1	1	0.90563	0.90267	0.90092	0.89879	0.84583	0.8746
222	55	110995	49437	3	a	28.95	0.88453	0.90104	0.85292	0.89803	0.902	0.90258	1	0.89764	0.90722	0.82934	0.90354	0.88499	0.8746
223	73	1389	45004	3	a	30.09	0.89525	0.90451	0.89383	0.9001	0.90621	0.90167	0.90496	0.90091	0.90597	0.90161	0.90375	0.90184	0.90372
224	31	95089	767896	3	a	30.82	0.90392	0.87746	0.88048	0.90548	0.89561	0.90421	1	0.87249	0.87832	0.8872	0.88624	0.86161	0.88013
225	63	82529	83624	3	a	31.88	0.85407	0.89402	0.84228	0.88016	0.90545	0.89597	0.89857	0.8923	0.90519	0.8872	0.8998	0.89192	0.89245
226	58	74597	19353	3	a	34.19	0.8991	0.90648	0.89812	0.89846	0.87674	0.90113	0.90361	0.85905	0.90652	0.90488	0.90607	0.87195	0.71701
227	85	46876	5788	3	a	34.63	0.90469	0.066938	0.88048	0.8123	0.87078	0.87578	0.89651	0.106	0.023285	0.58223	0.20706	0.9032	0.20398
228	20	23020	39280	3	a	35.4	0.89682	0.89125	0.89644	0.85816	1	0.37201	0.89805	0.82401	0.83593	0.87854	0.85975	0.89508	0.89559
229	63	23043	39280	3	a	35.4	0.90487	0.86995	0.88263	0.89885	0.90707	0.88015	0.8861	0.87963	0.87947	0.89825	0.87902	0.87332	0.89148
230	6	22552	66100	3	a	35.75	0.90118	0.90335	0.90012	0.88505	0.90249	0.90113	1	0.9	0.89956	0.90108	0.89855	0.62787	0.9028
231	29	75377	35014	3	a	36.98	0.89079	0.89724	0.83737	0.90497	0.89702	1	0.89997	0.90357	0.90144	0.8957	0.89321	0.87912	0.80336
232	69	105886	1363	3	a	40.46	0.88163	0.88978	0.87481	0.89933	0.90388	0.85988	0.90438	0.86782	0.89149	0.89297	0.87902	0.8846	0.86921
233	76	65211	82199	3	a	42.82	0.9043	0.90318	0.85509	0.89592	0.90643	0.89746	0.90534	0.90221	0.90382	0.82628	0.89855	0.89557	0.88979
234	46	33103	12753	3	a	42.84	0.83961	0.89097	0.87818	0.90415	0.90584	0.89167	0.8861	0.88824	0.87731	0.87012	0.88905	0.88922	0.89743
235	67	108944	79233	3	a	44.4	0.82196	0.8954	0.89773	0.90639	0.90418	1	0.90276	0.8923	0.85621	0.90545	0.89361	0.88997	0.89688
236	68	112485	88697	3	a	44.4	0.87921	0.89015	0.88965	0.89933	0.87917	0.89022	1	0.89459	0.90027	0.83556	0.88824	0.89784	0.89531
237	59	110008	37968	3	a	47.48	0.90177	0.86149	0.90135	0.90171	0.90454	0.26886	0.8915	0.88686	0.88205	0.89994	0.87204	0.89312	0.84308
238	69	3980	6173	3	a	47.5	0.90298	0.89097	0.75974	0.90109	0.90821	1	1	0.83883	0.86096	0.9052	0.88943	0.88223	0.87795
239	34	98298	67016	3	a	47.5	0.89634	0.90593	0.84897	0.88604	0.88384	1	1	0.9039	0.90494	0.90171	0.90008	0.88953	0.87876
240	89	87044	19656	3	a	50.17	0.89246	0.89753	0.89591	0.89592	0.90665	0.90589	1	0.89582	0.74067	0.90636	0.86887	0.89063	0.90221
241	16	60984	39476	3	a	51.08	0.90375	0.90462	0.89572	0.83045	0.9056	1	1	0.90547	0.90481	0.89393	0.90541	0.86161	0.90145
242	70	60708	89569	3	a	52.03	0.90057	0.8845	0.89088	0.89933	0.89963	0.90421	0.90208	0.88858	0.89019	0.90077	0.88985	0.8964	0.90133
243	52	20113	62327	3	a	53.05	0.90514	0.88588	0.90255	0.89531	0.90727	0.87578	0.8923	0.88494	0.89837	0.89942	0.87637	0.89901	0.90197
244	56	62913	703	3	a	56.79	0.90177	1	0.36407	1	1	0.90556	1	1	1	1	1	0.88265	0.73262
245	68	15437	17413	3	a	58.45	0.85407	0.90396	0.89427	0.81989	0.8992	1	1	0.90154	0.89939	0.9037	0.90231	0.89466	0.89201
246	54	35364	75724	3	a	60.03	0.8932	0.90475	0.71042	0.88301	0.89874	0.85988	0.89507	0.9	0.90294	0.90457	0.90411	0.89154	0.89673
247	23	29345	74445	3	a	65.52	0.90147	0.90214	0.89359	0.86662	0.86785	0.90539	1	0.90179	0.89818	0.90488	0.90398	0.88953	0.82912
248	15	2553	63397	3	a	65.54	0.89946	0.83385	0.80291	0.8935	0.90332	0.90567	1	0.88747	0.90063	0.90092	0.87005	0.89618	0.90019
249	50	43323	10104	3	a	72.74	0.80084	0.89606	0.90199	0.90341	0.89731	0.79796	1	0.90264	0.90652	0.90023	0.73119	0.80103	0.90069
250	63	84159	7573	3	a	73.57	0.8991	0.89568	0.90099	0.9023	0.90654	0.8987	0.88716	0.89967	0.90505	0.86194	0.89106	0.86594	0.90385
251	69	83253	24595	3	a	73.61	0.83014	0.90061	0.90255	0.89146	0.87078	0.90661	1	0.90536	0.76778	0.90008	0.8984	0.88674	0.89466
252	74	74329	52611	3	a	74.89	0.90147	0.90498	0.87643	0.90508	0.90359	0.90197	0.84888	0.89823	0.90411	0.81822	0.90388	0.90039	0.86921
253	57	63342	16347	3	a	77.63	0.89454	0.84619	0.89236	0.90281	0.903	0.90349	1	0.87772	0.89902	0.89318	0.8528	0.85936	0.87361
254	6	57593	12943	3	a	78.32	0.90358	0.88928	0.90207	0.90485	0.90388	0.89746	1	0.75951	0.8957	0.82934	0.88752	0.87397	0.87795
255	81	61756	1352	3	a	79.34	0.88998	0.85017	0.85126	0.89885	0.90249	0.90546	1	0.87903	0.89972	0.89542	0.88535	0.88824	0.89673
256	28	57045	19142	3	a	79.35	0.88029	0.82951	0.90255	0.90639	0.90165	0.90052	1	0.86461	0.90144	0.89126	0.82477	0.84728	0.90258
257	8	114412	65622	3	centromere	79.35	0.88683	0.88252	0.87265	0.89803	0.90713	0.90327	1	0.89476	0.89878	0.87594	0.87093	0.85487	0.89148
258	19	56966	32217	3	centromere	82.21	0.85259	0.86274	0.88701	0.86163	0.89299	1	0.90558	0.86179	0.84704	0.89102	0.89015	0.88426	0.89201
259	56	69634	1500	3	centromere	82.21	0.90375	0.90621	0.87901	0.85314	0.89633	0.67652	0.89948	0.90523	0.89352	0.90327	0.71898	0.90495	0.90463
260	65	85044	7338	3	centromere	82.21	0.89946	0.89753	0.89531	0.78233	0.87348	0.90576	1	0.89407	0.90163	0.90231	0.88852	0.88568	0.89389
261	79	111086	38046	3	centromere	82.21	0.89583	0.87215	0.89624	0.83636	1	0.90506	0.90483	0.83127	0.88897	0.82934	0.87975	0.889	0.89767
262	37	72165	45146	3	centromere	83.49	0.8939	0.89954	0.90199	0.90341	0.80773	0.89944	0.90522	0.90438	0.90618	0.89917	0.87382	0.89684	0.88397
263	76	119548	73541	3	centromere	85.13	0.90147	0.8954	0.9005	0.90048	0.88299	0.89105	0.90625	0.88537	0.86964	0.89837	0.90188	0.87459	0.88495
264	86	89462	5915	3	centromere	90.07	0.89246	0.89071	0.90036	0.89885	0.88115	0.89484	1	0.87963	0.8977	0.88767	0.88879	0.88852	0.88348
265	70	69934	19750	3	b	90.07	0.90523	0.8977	0.90135	0.90497	0.90681	1	1	0.90057	0.90249	0.90442	0.87637	0.64065	0.90366
266	50	113408	32501	3	b	90.07	0.90089	0.89042	0.89791	0.90649	0.89633	1	0.89651	0.89092	0.88897	0.8872	0.82222	0.84269	0.9003
267	53	48653	40339	3	b	91.8	0.90118	0.90371	0.86602	0.90324	0.89352	0.89167	1	0.9059	0.90785	0.89859	0.90521	0.89973	0.89094
268	82	53206	766100	3	b	91.8	0.90392	0.90515	0.89512	0.88427	0.90796	0.90495	0.8976	0.89934	0.7766	0.90184	0.76988	0.86594	0.8746
269	84	35434	33088	3	b	97.71	0.88782	0.90649	0.89472	0.90622	0.872	0.89944	0.88188	0.90248	0.89019	0.90408	0.90035	0.8912	0.89466
270	58	21852	53234	3	b	97.73	0.89722	0.89819	0.88994	0.90303	0.89963	0.90628	1	0.89748	0.89656	0.8769	0.88412	0.89368	0.78568
271	70	83763	76771	3	b	99.44	0.90536	0.88833	0.88428	0.89764	0.82104	1	1	0.88747	0.87237	0.88673	0.89262	0.8876	0.8823
272	61	9486	18850	3	b	111.58	0.77988	0.88588	0.89921	0.77603	0.90332	0.90628	1	0.88096	0.85084	0.89074	0.90076	0.8964	0.89803
273	70	108339	25504	3	b	111.58	0.84251	0.90361	0.88828	0.89654	0.89796	0.90282	1	0.90511	0.90494	0.90077	0.89437	0.89998	0.90173
274	6	63460	33640	3	b	119.95	0.8932	0.79602	0.75092	0.90398	0.90521	1	1	0.83127	0.90551	0.89958	0.88153	0.8876	0.89013
275	56	61940	87505	3	b	122.93	0.90529	0.90587	0.86152	0.90281	0.89561	0.90506	1	0.90336	0.89794	0.90442	0.90521	0.90204	0.67411
276	80	44121	767343	3	b	130.07	0.90226	0.89724	0.90084	0.90596	0.90183	0.88875	1	0.89613	0.90505	0.90264	0.89929	0.905	0.89148
277	33	64664	27595	3	b	131.98	0.89989	0.88311	0.89331	0.90378	0.87078	0.77615	0.88892	0.8831	0.90267	0.8491	0.77259	0.88109	0.88588
278	46	8303	67624	3	b	132.02	0.89682	0.88149	0.90113	0.88717	1	0.89297	1	0.84765	0.88734	0.88673	0.81042	0.86161	0.88288
279	65	115122	66542	3	b	132.02	0.89157	0.87124	0.90084	0.9001	0.8992	0.90083	1	0.88686	0.89019	0.83556	0.88852	0.89973	0.90468
280	78	115521	73525	3	b	133.46	0.89722	0.83189	0.82712	0.89846	0.89396	0.8503	1	0.87846	0.9008	0.86799	0.86331	0.90145	0.89875
281	18	51018	31833	3	b	135.18	0.86008	0.90371	0.89152	0.89592	0.88554	0.90167	1	0.90075	0.89837	0.90231	0.90604	0.87459	0.87584
282	20	113363	36428	3	b	136.2	0.90147	0.85673	0.89699	0.89972	0.89796	0.9061	0.90302	0.89687	0.90659	0.8872	0.86599	0.90309	0.86069
283	45	5253	34134	3	b	138.84	0.90457	0.89695	0.89699	0.87225	0.88475	0.89597	0.89599	0.90348	0.89542	0.85614	0.83983	0.89771	0.90411
284	14	17059	35205	3	b	138.85	0.87485	0.89381	0.89998	0.89146	0.88475	0.89746	0.90302	0.90154	0.87625	0.8841	0.79003	0.89805	0.90155
285	10	23428	85991	3	b	138.85	0.88029	0.90174	0.89088	0.90141	0.85684	0.89022	0.90438	0.89788	0.90163	0.90377	0.90451	0.89864	0.82656
286	56	23827	71035	3	b	138.85	0.90025	0.90524	0.84725	0.89885	0.76375	0.8721	0.90302	0.88586	0.89921	0.84239	0.89784	0.90171	0.89944
287	84	37088	86631	3	b	138.85	0.90057	0.90278	0.9029	0.89933	0.90454	0.89905	0.9018	0.90536	0.90191	0.88635	0.90304	0.8684	0.89245
288	43	60378	78683	3	b	138.85	0.9043	0.90045	0.89812	0.90078	0.88115	0.90506	1	0.88494	0.90588	0.90424	0.90432	0.89763	0.90479
289	10	118118	30426	3	b	138.85	0.83565	0.36958	0.87901	0.90497	0.90183	0.39087	0.90534	0.6781	0.053138	0.57644	0.52524	0.89784	0.87361
290	75	57691	52753	3	b	143.01	0.90278	0.8368	0.89452	0.89289	0.86785	0.562	0.90416	0.88923	0.9057	0.89015	0.88905	0.88499	0.89262
291	87	33425	84496	3	b	144.46	0.90226	0.90655	0.86844	0.90256	0.90454	0.90052	0.90438	0.9004	0.89858	0.90347	0.89652	0.90192	0.90083
292	39	6184	65836	3	b	145.11	0.90406	0.8871	0.88857	0.90359	0.90608	0.88115	1	0.87543	0.87731	0.76245	0.88535	0.89853	0.88878
293	71	80826	57793	3	b	147.06	0.90595	0.89524	0.86957	0.90303	0.89897	1	1	0.89117	0.84469	0.85308	0.87005	0.8668	0.88814
294	51	2568	28801	3	b	147.25	0.89682	0.56016	0.89984	0.8948	0.9056	0.90473	0.9018	0.68749	0.90316	0.57045	0.8528	0.88674	0.89636
295	44	68695	69801	3	b	148.34	0.88029	0.83189	0.88263	0.9023	0.90791	0.89597	0.90453	0.8549	0.8957	0.88958	0.89906	0.90281	0.90298
296	89	81434	37948	3	b	148.34	0.89525	0.90262	0.89088	0.90447	0.88687	0.90229	1	0.90206	0.90221	0.90023	0.88153	0.889	0.85021
297	8	74901	77731	3	b	148.47	0.90542	0.89015	0.8814	0.90643	0.89396	0.90421	0.89948	0.76688	0.90659	0.8769	0.87819	0.87273	0.86921
298	65	28214	42132	3	b	148.85	0.90584	1	1	1	1	0.90282	1	1	1	1	1	0.84583	0.86069
299	68	38960	64728	3	b	148.85	0.89246	0.89417	0.80994	0.90141	0.90836	0.9002	0.90416	0.90248	0.90008	0.8491	0.89742	0.89763	0.8823
300	9	70415	47336	3	b	148.85	0.90089	0.88755	0.88857	0.90508	0.84765	0.86668	0.87945	0.7902	0.89513	0.89102	0.89106	0.89571	0.88495
301	54	72153	78086	3	b	148.85	0.85407	0.87421	0.90148	0.89531	0.89517	0.86377	1	0.87772	0.89956	0.81822	0.88943	0.85598	0.86503
302	6	83397	86710	3	b	148.85	0.90571	0.89606	0.89213	0.90497	0.89104	0.8987	0.90674	0.90327	0.90267	0.89102	0.88153	0.90145	0.89701
303	81	90355	69290	3	b	148.85	0.90514	0.8871	0.88483	0.90565	0.90535	0.89357	0.90254	0.89249	0.90481	0.89522	0.82003	0.9049	0.89605
304	67	57334	75096	3	b	148.98	0.83014	0.90578	0.90113	0.90078	0.9076	0.89746	0.88504	0.90379	0.26208	0.88884	0.90339	0.90309	0.89514
305	10	97876	11506	3	b	149.03	0.89825	0.84619	0.89984	0.90109	0.903	0.89698	1	0.89092	0.86389	0.88884	0.87975	0.8834	0.86201
306	7	57088	18265	3	b	149.63	0.90584	0.90553	0.89122	0.90398	0.90836	0.90576	1	0.89335	0.90618	0.90625	0.90215	0.83008	0.89094
307	59	92184	63929	3	b	150.93	0.90147	0.9054	0.8348	0.90048	0.89352	0.90052	1	0.90301	0.90597	0.89273	0.8962	0.88874	0.88013
308	26	44427	38419	3	b	153	0.88683	0.87124	0.84725	0.88887	0.89763	0.89484	1	0.86041	0.89181	0.87206	0.89716	0.8668	0.89367
309	25	109123	46300	3	b	155.99	0.89825	0.8751	0.89213	0.88604	0.90584	0.8503	1	0.81037	0.90519	0.89509	0.86466	0.89838	0.8823
310	13	21583	91002	4	a	0	0.89246	0.88665	0.88048	0.90109	0.90282	0.84687	0.90637	0.88824	0.87625	0.84239	0.894	0.89962	0.88814
311	88	35114	90007	4	a	0	0.80958	0.8368	0.90255	0.87876	0.90545	0.88793	1	0.88447	0.88771	0.89825	0.8472	0.84069	0.89514
312	36	52721	8623	4	a	0	0.89525	0.88956	0.90036	0.89933	0.9083	0.90517	0.88317	0.89042	0.89818	0.90136	0.88985	0.89672	0.89605
313	65	56888	37432	4	a	0	0.90598	0.85673	0.82035	0.89531	0.88013	0.89944	0.56228	0.89582	0.90113	0.89847	0.52264	0.90297	0.90307
314	50	78836	72369	4	a	0	0.90536	0.90017	0.89267	0.90618	0.90596	0.89418	1	0.88647	0.89482	0.89155	0.90411	0.87962	0.83143
315	86	86933	48081	4	a	0	0.81517	0.85197	0.88316	0.90531	0.90109	0.84687	0.9018	0.84112	0.87116	0.82442	0.88535	0.90243	0.87876
316	45	87080	69973	4	a	0	0.88683	0.88096	0.82351	0.8948	0.90727	1	1	0.83883	1	0.87426	0.89284	1	0.89148
317	24	105025	1793	4	a	0	0.90358	0.90148	0.89905	0.87761	0.903	0.90083	1	0.90485	0.85621	0.90023	0.89667	0.88638	0.84822
318	37	109170	64559	4	a	0	0.90529	0.90017	0.85126	0.89654	0.86785	1	1	0.89718	0.85798	0.89737	0.89906	0.84842	0.87795
319	28	110972	68278	4	a	0	0.7423	0.89983	0.89791	0.90649	0.75813	1	1	0.90511	0.75541	0.89583	0.89569	0.56332	0.9003
320	46	22554	12413	4	a	1.24	0.89825	0.89662	0.00010002	0.90582	0.89633	0.89243	1	0.90301	0.89939	0.90264	0.89634	0.89096	0.8935
321	41	79661	35731	4	a	1.24	0.90564	0.8443	0.86275	0.90256	0.9072	1	1	0.81774	0.88305	0.88174	0.89215	0.85122	0.88878
322	14	9285	32942	4	a	1.85	0.89583	0.84619	0.9005	0.90485	0.90608	0.90197	0.9068	0.89293	0.8906	0.8769	0.87975	0.89327	0.89408
323	8	28951	38492	4	a	1.85	0.90147	0.75705	1	0.89592	0.90681	0.89829	1	0.88586	0.73856	0.89273	0.90291	0.87397	0.85021
324	66	57660	31602	4	a	1.85	0.90278	0.85017	0.85292	0.89418	0.90654	0.89788	0.90661	0.86461	0.89703	0.88767	0.8836	0.88852	0.88848
325	82	109521	32156	4	a	1.85	0.90025	0.71411	0.89967	0.8935	1	0.90113	0.9058	0.88987	0.89625	0.37993	0.2991	0.80318	0.89875
326	66	78537	4172	4	a	2.11	0.69339	0.89381	0.88756	0.90636	0.89352	0.90258	0.90545	0.86864	0.9028	0.87854	0.9061	0.89987	0.72842
327	34	64823	61486	4	a	2.79	0.89583	0.88485	0.88428	0.90141	0.90781	0.90582	1	0.89356	0.84704	0.88456	0.85445	0.90297	0.89333
328	13	106332	71417	4	a	5.62	0.90025	0.83189	0.85653	0.90341	0.86785	0.90546	0.8915	0.85632	0.89939	0.85883	0.88752	0.89495	0.87251
329	21	7206	85471	4	a	5.64	0.90578	0.86626	0.15699	0.90341	0.90332	0.89829	0.89599	0.90023	0.9078	0.89994	0.89303	0.89393	0.89688
330	7	37420	68269	4	a	5.64	0.89777	0.88405	0.82035	0.90461	0.90467	0.90619	1	0.88537	0.89105	0.8884	0.88576	0.90446	0.89755
331	22	68248	43310	4	a	5.64	0.85588	0.8926	0.86602	0.89531	0.90521	0.89357	0.90571	0.89748	0.88662	0.89297	0.80134	0.9049	0.81448
332	37	88413	73217	4	a	5.64	0.89634	0.88531	0.89236	0.90589	0.90479	0.90052	1	0.87543	0.90579	0.89811	0.88712	0.90184	0.90427
333	16	117030	63130	4	a	5.64	0.89682	0.87304	0.89025	0.90048	0.89633	0.8987	0.88892	0.89515	0.89956	0.8841	0.88479	0.90069	0.81448
334	53	123003	67547	4	a	5.64	0.53588	0.82129	0.88857	0.90171	0.90026	0.90421	0.89857	0.84369	0.89513	0.89542	0.87481	0.88795	0.89851
335	6	60921	16177	4	a	6.82	0.89079	0.89015	0.68731	0.88804	0.89702	0.89597	1	0.88537	0.87504	0.86194	0.86887	0.89192	0.86369
336	38	105345	80052	4	a	6.82	0.89583	0.83888	0.88701	0.90141	0.90376	0.89698	1	0.83412	0.9057	0.87206	0.81042	0.90473	0.88397
337	36	65311	49692	4	a	7.04	0.90177	0.9056	0.89921	0.90565	0.90596	0.90167	1	0.90477	0.90368	0.9052	0.86887	0.88568	0.89688
338	39	55470	34834	4	a	7.27	0.90523	0.90187	0.89921	0.90609	0.90418	0.89484	1	0.89888	0.89939	0.90424	0.90048	0.8573	0.56285
339	38	69106	21101	4	a	8.75	0.88313	0.90002	0.89713	0.89067	0.90319	0.90638	0.89507	0.9039	0.89149	0.90063	0.90619	0.89618	0.68933
340	68	31628	87284	4	a	9.12	0.88029	0.77794	0.9023	0.89708	0.878	0.8987	0.90661	0.88152	0.8884	0.8657	0.87093	0.67497	0.89466
341	57	40939	43561	4	a	9.72	0.88163	0.8751	0.39609	0.89531	0.89897	0.88343	1	0.84369	0.9064	0.89509	0.8806	0.89508	0.8823
342	88	122245	88219	4	a	9.72	0.89079	0.89125	0.88483	0.90589	0.90497	0.90589	1	0.89138	0.89181	0.87305	0.89727	0.87518	0.86921
343	46	8840	39347	4	a	11.13	0.90204	0.8486	0.89556	0.90398	0.87078	0.80964	0.88716	0.8831	0.89625	0.88593	0.83983	0.90145	0.89851
344	55	24912	63897	4	a	12.29	0.8991	0.90515	0.90113	0.88717	0.68457	0.89944	0.8971	0.90327	0.90588	0.89773	0.89262	0.83867	0.89624
345	27	116415	18545	4	a	12.29	0.81646	0.745	0.8318	0.72757	0.89473	0.90258	1	0.82401	0.87625	0.71347	0.79784	0.51671	0.73414
346	64	15906	6876	4	a	12.65	0.81344	0.90507	0.89791	0.90447	0.87456	0.89829	0.90534	0.90511	0.67804	0.89273	0.89969	0.83686	0.88288
347	43	3346	51210	4	a	13.01	0.90204	0.90088	0.89829	0.90508	0.77549	0.89484	1	0.90221	0.90382	0.7559	0.89667	0.89628	0.90221
348	52	57506	34792	4	a	14.04	0.90487	0.90278	0.86445	0.90548	0.89731	0.88875	0.89451	0.89823	0.90191	0.90197	0.90175	0.89368	0.85602
349	29	33920	11892	4	a	14.75	0.90177	0.9012	0.90113	0.90109	0.90681	0.89597	0.9059	0.89934	0.88771	0.90625	0.894	0.8928	0.8966
350	84	100534	51870	4	a	18.82	0.82386	0.86837	0.89472	0.88604	0.90643	0.89357	0.89302	0.89271	0.9008	0.83982	0.8989	0.89466	0.89778
351	46	6128	24080	4	a	19.66	0.90573	0.90148	0.88263	0.87761	0.90765	0.89243	0.90149	0.89718	0.90008	0.90457	0.90375	0.84269	0.86069
352	46	27856	67392	4	a	19.66	0.90592	0.90361	0.88621	0.90431	0.86248	0.90636	0.89948	0.9029	0.88205	0.90023	0.90076	0.87332	0.89915
353	72	55365	68378	4	a	22.61	0.90523	0.88894	0.87064	0.86163	0.90707	0.90495	0.90396	0.89613	0.87731	0.87012	0.89517	0.87397	0.89315
354	56	83930	33459	4	a	22.61	0.89867	0.89417	0.90036	0.87656	0.89561	0.90349	0.9068	0.89671	0.89703	0.87108	0.88879	0.88953	0.90166
355	58	4479	90598	4	a	22.62	0.90406	0.87215	0.89773	0.90415	0.88878	0.90506	0.87591	0.89491	0.90294	0.88673	0.87819	0.85837	0.90463
356	43	87884	74823	4	a	26.92	0.88571	0.90396	0.89267	0.89803	0.8916	0.89944	1	0.9029	0.89232	0.90377	0.90578	0.88795	0.90427
357	59	118044	18098	4	a	29.69	0.90118	0.84619	0.88756	0.88984	0.88806	0.86668	1	0.85905	0.90519	0.82628	0.87637	0.82561	0.80336
358	35	69046	88431	4	a	30.72	0.8932	0.86149	0.88994	0.79958	1	0.90456	0.86781	0.88262	1	1	1	0.60965	0.50425
359	13	77131	16635	4	a	32.89	0.89777	0.8845	0.89967	0.90378	0.8916	0.87693	0.90149	0.87249	0.89352	0.89183	0.88153	0.89229	0.76996
360	47	110714	44932	4	a	35.43	0.87329	0.86837	0.87643	0.89592	0.903	0.86525	0.90122	0.8549	0.8999	0.90148	0.83983	0.89998	0.8823
361	18	79172	87735	4	a	46.47	0.89583	0.85827	0.89773	0.88505	0.89435	0.89698	0.90232	0.86686	0.89352	0.88301	0.86887	0.88057	0.88979
362	22	6929	3118	4	a	47.57	0.88782	0.89643	0.89512	0.89654	0.90005	0.89983	1	0.89181	0.9008	0.87206	0.8806	0.87459	0.88288
363	26	82441	54342	4	a	48.13	0.89079	0.90304	0.80291	0.89972	0.90066	0.87901	1	0.90327	0.88374	0.90529	0.90134	0.871	0.87876
364	18	66081	41559	4	a	48.62	0.90057	0.90304	0.90294	0.8948	0.8992	1	0.69065	0.90248	0.90505	0.90386	0.90528	0.56516	0.50968
365	86	94246	76346	4	a	49.66	0.90469	0.89287	0.88428	0.89885	0.90573	0.90197	0.86645	0.88719	0.88662	0.89337	0.86331	0.79356	0.88768
366	60	36934	38808	4	a	51.54	0.89722	0.90214	0.90192	0.90048	0.90332	0.90495	1	0.90012	0.78245	0.89463	0.89868	0.85837	0.90287
367	29	20075	45193	4	a	54.23	0.87921	0.89402	0.89236	0.87381	0.90219	0.85173	1	0.90277	0.89902	0.89737	0.65105	0.88568	0.88878
368	18	71933	38891	4	a	55.62	0.83014	0.90061	0.88205	0.90634	0.90748	0.89983	1	0.89476	0.90411	0.89737	0.9047	0.8573	0.88814
369	11	93288	26147	4	a	55.83	0.87653	0.8751	0.90212	0.89933	0.90733	0.9002	1	0.86686	0.88523	0.88635	0.88535	0.87195	0.86921
370	81	43067	73959	4	centromere	58.78	0.90226	0.89606	0.86743	0.90171	0.90631	0.8056	0.90467	0.88401	0.8999	0.9061	0.90268	0.883	0.82656
371	70	89586	10033	4	centromere	58.78	0.9025	0.89846	0.86445	0.9001	0.90219	0.85864	1	0.88401	0.89902	0.89542	0.87902	0.89021	0.88675
372	31	71699	89248	4	centromere	58.89	0.90057	0.90631	0.90084	0.89846	0.90346	0.90258	1	0.90232	0.90579	0.9029	0.90215	0.90534	0.89875
373	86	50835	63419	4	centromere	59.1	0.9043	0.89568	0.7161	0.90109	1	0.90349	0.90254	0.89515	0.85084	0.82442	0.87298	0.81343	0.89992
374	83	25926	34093	4	centromere	59.51	0.89867	0.85396	0.86602	0.85963	1	1	0.90093	0.87846	0.886	1	1	1	1
375	14	117809	39554	4	centromere	59.51	0.86779	0.8599	0.88621	0.89067	0.86785	0.89698	0.8915	0.87543	0.8999	0.85883	0.86331	0.87594	0.82912
376	17	45808	69467	4	centromere	61.23	0.87653	0.90524	0.88534	0.90202	0.90839	0.90366	1	0.90179	0.90551	0.80787	0.90354	0.89172	0.90513
377	22	62100	87805	4	centromere	62.15	0.90204	0.89983	0.85292	0.90171	0.89252	0.87076	0.8976	0.90301	0.89449	0.90231	0.89569	0.87018	0.89605
378	62	103717	77304	4	b	63.04	0.84938	0.62272	0.90148	0.89933	0.90145	0.63342	0.90509	0.65781	0.56827	0.90279	0.88852	0.82561	0.80986
379	60	115685	42372	4	b	65.66	0.89079	0.90553	0.88994	0.90447	0.89702	0.89552	1	0.90447	0.90397	0.90148	0.89163	0.89998	0.90474
380	77	18137	61706	4	b	67.93	0.90118	0.90582	0.89088	0.85004	0.872	0.90596	1	0.90191	0.90541	0.89015	0.43839	0.90436	0.86921
381	52	111254	83796	4	b	73.01	0.89583	0.89802	0.85653	0.90531	0.89731	0.90305	0.85124	0.89293	0.89747	0.898	0.89959	0.81853	0.75138
382	76	36102	38494	4	b	74.5	0.89867	0.90582	0.89848	0.90596	0.6624	0.90473	0.88982	0.90453	0.88305	0.88174	0.90564	0.8684	0.80986
383	48	62560	49897	4	b	74.5	0.90469	0.89643	0.89491	0.69879	0.90026	0.90506	0.88716	0.89872	0.88662	0.89015	0.89135	0.8817	0.85884
384	29	87468	46473	4	b	74.5	0.89989	0.89402	0.79868	0.90565	0.89668	1	0.90122	0.89335	0.90127	0.89252	0.89929	0.87332	0.83143
385	44	105480	77562	4	b	74.5	0.8932	0.86626	0.86152	0.89067	0.90479	0.90349	0.89599	0.87331	0.70968	0.89654	0.90035	0.89368	0.88449
386	10	115210	83294	4	b	74.5	0.90547	0.89042	0.89895	0.88717	0.88878	0.89829	0.90208	0.89967	0.88038	0.89737	0.89106	0.89589	0.89977
387	79	11193	4710	4	b	75.61	0.89157	0.88096	0.87374	0.52206	0.89299	0.90605	1	0.86179	0.89703	0.88361	0.88302	0.81104	0.89408
388	19	19698	5624	4	b	75.61	0.38393	0.8977	0.88621	0.89592	0.56318	0.86525	1	0.89788	0.90249	0.86695	0.90514	0.88733	0.39385
389	11	46719	810	4	b	75.61	0.90118	0.89239	0.89556	0.83359	0.89299	0.90305	0.8976	0.89476	0.89794	0.86799	0.89284	0.87762	0.87584
390	88	118545	90600	4	b	75.61	0.90406	0.88531	0.88965	0.89592	0.89593	0.90327	1	0.78742	0.88523	0.89212	0.89076	0.89889	0.80012
391	28	90936	58043	4	b	79.9	0.88313	0.85508	0.90084	0.90256	0.89473	0.90167	1	0.87688	0.90715	0.89704	0.89634	0.90118	0.90197
392	84	89987	88029	4	b	81.57	0.89246	0.90061	0.89591	0.90171	0.89299	0.90083	0.89651	0.8907	0.9034	0.8964	0.89993	0.89962	0.79442
393	56	63618	81814	4	b	82.37	0.90487	0.88405	0.81628	0.9023	0.89396	1	0.89997	0.88783	0.89149	0.88988	0.87204	0.88703	0.88397
394	8	71105	40634	4	b	83.28	0.90147	0.89925	0.8879	0.87381	0.88947	0.90383	1	0.90379	0.68206	0.90124	0.89799	0.73847	0.89148
395	65	30848	56196	4	b	88.62	0.89946	0.87676	0.89984	0.90398	0.90454	0.89944	1	0.90221	0.90722	0.74024	0.8528	0.90536	0.89977
396	25	48820	54047	4	b	93.67	0.88904	0.88894	0.88534	0.89654	1	0.88875	1	0.86041	0.89274	0.89233	0.81236	0.90363	0.89624
397	53	85818	19447	4	b	93.7	0.89867	0.89662	0.80587	0.88604	0.87674	0.90654	1	0.81591	0.89972	0.89859	0.87093	0.78756	0.90069
398	51	39797	28784	4	b	100.72	0.75035	0.80066	0.85126	0.89885	0.90808	0.65025	1	0.88401	0.90205	0.89994	0.87005	0.75709	0.89262
399	57	87958	30662	4	b	101.64	0.90025	0.90251	0.83959	0.89708	0.90165	0.90083	0.90483	0.90091	0.89656	0.89616	0.90304	0.88674	0.89586
400	82	22222	30341	4	b	103.13	0.90406	0.8486	0.89331	0.90078	0.89963	0.88626	0.70686	0.83412	0.89449	0.81822	0.87481	0.883	0.89262
401	37	40489	87810	4	b	105.43	0.89634	0.90148	0.89773	0.90141	0.9084	0.90305	1	0.90469	0.90249	0.90637	0.89606	0.89312	0.82325
402	28	61024	36136	4	b	105.6	0.89583	0.89753	0.90273	0.90256	0.89668	0.85455	1	0.89162	0.90679	0.90008	0.90497	0.8626	0.90354
403	37	95300	31312	4	b	106.56	0.90564	0.90614	0.88666	0.88717	0.90608	0.90456	0.86471	0.90502	0.90144	0.90555	0.9047	0.89172	0.88731
404	15	117733	38400	4	b	106.56	0.88782	0.89417	0.89895	0.89764	0.69567	0.90052	1	0.89987	0.88523	0.86904	0.89742	0.88499	0.89315
405	10	38756	86386	4	b	108.77	0.90177	0.81894	0.89865	0.8935	0.89593	0.90366	0.8923	0.89356	0.90561	0.85883	0.89163	0.90329	0.87795
406	36	40554	70248	4	b	108.77	0.87485	0.89438	0.86275	0.86796	0.90631	0.88626	0.88716	0.89271	0.89921	0.89891	0.9046	0.8638	0.88588
407	25	5550	25943	4	b	109.01	0.89525	0.89908	0.81628	0.89418	0.90049	0.90083	1	0.90536	0.90095	0.88673	0.84877	0.87594	0.8966
408	43	116997	65800	4	b	109.37	0.89246	0.72742	0.88666	1	1	0.89788	1	0.78374	0.85084	0.87594	0.83268	0.88373	0.89743
409	36	118040	3093	4	b	109.37	0.87653	0.89287	0.59759	0.90654	0.77883	0.90327	1	0.89718	0.90144	0.89847	0.90118	0.81654	0.90185
410	56	72574	17277	4	b	109.99	0.89777	0.83385	0.00040008	0.88717	0.90109	1	0.89948	0.86335	0.42956	0.90442	0.89716	0.62664	0.89829
411	45	68844	86045	4	b	111.36	0.88313	0.79602	0.59366	0.89217	0.8012	0.88875	0.9058	0.87608	0.89181	0.85694	0.90411	0.8912	0.87181
412	54	13311	59005	4	b	114.71	0.89079	0.88311	0.89088	0.89708	0.90727	0.81139	1	0.87486	0.89818	0.90334	0.86174	0.5874	0.88814
413	20	1725	77183	4	b	115.71	0.78762	0.24804	0.86152	0.88887	0.90674	0.90083	1	0.22515	0.66022	0.34534	0.82222	0.90416	0.9028
414	55	20531	90977	4	b	115.71	0.8578	0.82686	0.89829	0.71159	0.90507	0.8987	1	0.64801	0.15871	0.90136	0.86331	0.89763	0.7376
415	13	28525	27610	4	b	115.71	0.88998	0.89071	0.87481	0.90497	0.89731	1	1	0.8944	0.89513	0.85135	0.89682	0.89403	0.89201
416	38	42173	72529	4	b	115.71	0.8991	0.64602	0.76733	0.87761	0.90388	0.88626	1	0.62869	0.90505	0.90264	0.2937	0.90339	0.90221
417	55	48535	20598	4	b	115.71	0.8578	0.64975	0.88483	0.89418	0.81983	0.89829	0.89507	0.67721	0.90505	0.1614	0.90268	0.88934	0.88848
418	73	54026	64992	4	b	115.71	0.89682	0.80741	0.028974	1	0.90584	0.90052	0.88982	0.80336	0.88038	0.89039	0.87005	0.88057	0.89904
419	8	120304	81081	4	b	115.71	0.90089	0.90515	0.89998	0.79181	0.90086	0.88233	1	0.90221	0.90095	0.89039	0.90604	0.89527	0.88878
420	77	89290	54968	4	b	115.95	0.88998	0.87825	0.87571	0.83928	0.89796	0.90517	1	0.7155	0.90444	0.90621	0.61425	0.9038	0.89767
421	78	43284	19434	4	b	116.19	0.88904	0.74156	0.89773	1	0.89299	0.90437	1	0.40324	0.90235	0.90408	0.57543	0.89938	0.90411
422	22	55590	69493	4	b	116.64	0.89634	0.88869	0.83959	0.90415	0.89943	0.89022	1	0.90168	0.90659	0.89737	0.89517	0.89312	0.90258
423	78	101880	12308	4	b	116.64	0.89777	1	0.87265	1	1	0.89552	0.9018	1	1	1	1	0.87594	1
424	69	108112	62570	4	b	116.64	0.90025	0.83888	0.89735	0.8935	0.90631	1	1	0.88494	0.90368	0.90063	0.88879	0.88109	0.88814
425	21	10375	2832	4	b	119.82	0.8932	0.76848	0.88483	0.9001	0.9072	0.90401	1	0.84765	0.89449	0.89704	0.85975	0.89911	0.89548
426	88	28237	10745	4	b	119.82	0.89867	0.86837	0.89403	0.8935	0.83392	0.89418	1	0.86971	0.8244	1	0.83053	0.89154	0.88076
427	87	55145	768081	4	b	120.01	0.89157	0.88485	0.89953	0.88887	0.90376	0.90083	1	0.88858	0.90221	0.88673	0.88985	0.8971	0.90258
428	43	119850	20883	4	b	120.03	0.88163	0.87124	0.88483	0.89885	0.90608	0.83796	1	0.87903	0.74869	0.86297	0.89135	0.84728	0.88495
429	34	99748	45190	4	b	120.96	0.88571	0.90201	0.89512	0.9023	0.90249	0.90539	1	0.88494	0.90741	0.90534	0.90595	0.87018	0.8746
430	43	64660	51446	4	b	121.87	0.90177	0.90289	0.88263	0.88427	0.878	0.90556	0.90149	0.89803	0.9028	0.89867	0.8962	0.84069	0.88979
431	36	35291	4938	4	b	122.83	0.83565	0.8977	0.89812	0.90398	0.093219	0.89905	0.88188	0.90154	0.88734	0.62523	0.87005	0.8948	0.89408
432	41	93427	44332	4	b	122.83	0.87653	0.71875	0.80291	1	1	0.90167	1	0.63989	0.90468	0.7842	0.76107	0.88223	0.90342
433	9	107479	69022	4	b	122.83	0.89989	0.90416	0.84725	0.89708	0.8921	0.90282	1	0.89934	0.90303	0.80787	0.90514	0.90428	0.90314
434	59	120866	42166	4	b	122.83	0.88453	0.89695	0.89998	0.89764	0.87674	0.89698	0.89948	0.89987	0.90561	0.90279	0.90599	0.90372	0.81209
435	45	51945	67206	4	b	123.29	0.89777	0.89218	0.89301	0.90447	0.90497	1	1	0.88152	0.88305	0.88635	0.88752	0.871	0.8948
436	47	87432	49013	4	b	124.34	0.9025	0.89478	0.89682	0.90461	0.88115	0.90167	0.89451	0.88262	0.90732	0.87854	0.89828	0.89962	0.90463
437	56	76751	71881	4	b	124.7	0.89682	0.89586	0.89865	0.84198	0.90005	1	0.87005	0.89335	0.89181	0.89212	0.89458	0.87962	0.89466
438	61	19493	40181	4	b	125.5	0.73665	0.90653	0.85653	0.89764	0.6327	0.85864	0.9018	0.90357	0.87504	0.90035	0.90354	0.88674	0.90342
439	21	102770	74929	4	b	125.92	0.87154	0.88833	0.87064	0.73372	0.90643	0.90349	0.90496	0.73522	0.89656	0.90077	0.90514	0.8971	0.87181
440	18	79387	88167	4	b	127.4	0.8939	0.89554	0.85979	0.88427	0.84985	0.90654	1	0.89934	0.89921	0.90377	0.8959	0.85221	0.89531
441	45	15197	58321	4	b	128.3	0.90446	0.87124	0.85979	0.8209	0.90507	0.89829	0.90302	0.89117	0.88734	0.90023	0.87902	0.88109	0.79442
442	62	18486	83659	4	b	128.3	0.90588	0.8977	0.90207	0.87526	0.87078	1	0.87005	0.87608	0.89311	0.89752	0.89458	0.8684	0.89688
443	79	22944	7363	4	b	128.3	0.41394	0.88755	0.85828	0.90531	0.6327	0.90657	1	0.87963	0.89449	0.90408	0.89458	0.89357	0.87181
444	68	49311	66369	4	b	128.3	0.89777	0.88485	0.89938	0.88214	0.902	0.90653	0.89302	0.86461	0.85957	0.85883	0.83444	0.871	0.8966
445	60	69984	73272	4	b	128.3	0.8939	0.85396	0.89472	0.90256	0.90388	0.89651	1	0.80336	0.84002	0.89074	0.80368	0.90436	0.89445
446	24	75597	21090	4	b	128.3	0.88029	0.90073	0.89472	0.89803	0.90454	0.89905	0.90361	0.90485	0.90355	0.90357	0.89534	0.86054	0.89767
447	27	78899	44239	4	b	128.3	0.89946	0.8871	0.89644	0.89933	0.8916	0.89829	1	0.8923	0.86815	0.88098	0.89716	0.8846	0.83839
448	14	60417	33270	4	b	129.91	0.84683	0.87124	0.86152	0.90531	0.90388	0.9002	0.89554	0.78742	0.90178	0.79317	0.89343	0.8934	0.88768
449	24	3150	56048	5	a	0	0.88904	0.88928	0.89967	0.86063	0.8921	1	1	0.88719	0.89232	0.8872	0.86887	0.87594	0.81816
450	72	23969	76982	5	a	1.3	0.89722	0.86512	0.87738	0.90415	0.904	0.88875	1	0.87688	0.88131	0.85614	0.87975	0.89763	0.83839
451	24	49129	24722	5	a	1.3	0.73983	0.88755	0.90099	0.90281	0.74006	0.89105	1	0.88366	0.88951	0.9061	0.7862	0.89926	0.88147
452	50	67895	90612	5	a	1.3	0.85588	0.82459	0.89236	0.90324	0.90049	0.89983	1	0.88366	0.89902	0.89491	0.89799	0.8668	0.89148
453	47	79650	15714	5	a	1.3	0.84938	0.89345	1	0.8948	0.8874	0.88875	1	0.89987	0.9008	0.81822	0.89727	0.89172	0.81816
454	21	4675	83854	5	a	4	0.9025	0.89438	0.87738	0.90575	0.90713	0.90327	0.90208	0.85103	0.88456	0.89958	0.83444	0.90243	0.86201
455	19	61349	80199	5	a	4	0.88029	0.9056	0.88621	0.9023	0.90608	0.90258	1	0.90357	0.89384	0.89847	0.89993	0.89466	0.9051
456	88	97889	33899	5	a	4	0.90226	0.88978	0.88994	0.8948	1	1	0.90208	0.82816	0.8957	0.87854	0.86599	0.84583	0.85388
457	70	100831	76038	5	a	5.07	0.82082	0.90278	0.87481	0.88108	0.904	0.89167	1	0.87249	0.88771	0.90488	0.89812	0.89853	0.89224
458	45	105176	1708	5	a	5.07	0.90584	0.9016	0.60879	0.89289	0.90434	0.90282	1	0.88987	0.89384	0.90599	0.90326	0.90081	0.88768
459	41	110263	4367	5	a	5.91	0.88683	0.76848	0.88994	0.89592	1	0.89105	1	0.87608	0.9053	0.70159	0.61108	0.89763	0.90096
460	84	49913	79148	5	a	6.47	0.90497	0.90604	0.89452	0.89885	0.8921	0.90546	0.88188	0.90327	0.87625	0.9048	0.90215	0.88922	0.89891
461	36	76154	76863	5	a	6.47	0.89682	0.88755	0.87967	0.89592	0.89001	0.88875	0.90361	0.8658	0.8999	0.87206	0.85617	0.88997	0.89891
462	69	107283	13949	5	a	6.47	0.9042	0.8599	0.8814	0.88016	0.904	0.87345	0.90467	0.87772	0.90267	0.89542	0.88905	0.89875	0.89701
463	50	39330	23563	5	a	6.92	0.90487	0.90088	0.88534	0.90303	0.90535	0.90628	1	0.89902	0.89415	0.88958	0.89917	0.90069	0.89315
464	25	69357	90172	5	a	7.37	0.8932	0.82951	0.50942	0.87876	1	1	1	0.8831	0.89311	0.89432	0.83983	0.87962	0.88588
465	36	6465	39742	5	a	8.28	0.83565	0.8486	0.89682	0.89418	0.90573	0.90437	1	0.88152	0.87832	0.88673	0.89076	0.90355	0.9028
466	79	122201	50176	5	a	8.61	0.8939	0.88833	0.89735	0.89933	0.86519	0.9061	1	0.8907	0.90095	0.89942	0.88479	0.89245	0.90354
467	37	49581	24155	5	a	8.98	0.90523	0.90174	0.89331	0.89217	0.90066	0.89243	1	0.90179	0.90113	0.89599	0.90291	0.83008	0.85021
468	86	122436	5260	5	a	9.56	0.90457	0.90524	0.90064	0.89803	0.90781	0.89597	1	0.90057	0.90625	0.89599	0.90092	0.88824	0.89148
469	21	28610	75658	5	a	9.75	0.89777	0.89381	0.88205	0.90141	0.90643	1	1	0.85796	0.88734	0.90442	0.84877	0.67059	0.67591
470	67	11136	80288	5	a	16	0.89946	0.64088	0.88666	0.90171	0.90535	0.8503	1	0.60153	0.58029	0.90231	0.90375	0.90541	0.90505
471	49	24286	59016	5	a	16	0.90392	0.62714	0.84512	0.90359	0.872	0.78342	1	0.63627	0.6466	0.89867	0.88943	0.9053	0.90443
472	89	44576	59520	5	a	16	0.8932	0.89125	0.90064	0.8948	0.90781	1	0.90379	0.87846	0.90221	0.89704	0.89868	0.87018	0.85192
473	22	62512	85787	5	a	17.89	0.89525	0.87304	1	0.83779	1	0.90473	0.90496	0.87543	1	1	1	0.70502	0.21892
474	87	40725	37788	5	a	19.4	0.88683	0.90201	0.88048	0.88804	0.88207	0.87901	0.90672	0.89987	0.90722	0.78164	0.86887	0.89542	0.89117
475	22	84664	42388	5	a	20.35	0.88453	0.89897	0.75974	0.90078	0.90434	0.89022	0.90093	0.88401	0.90541	0.89654	0.86599	0.89748	0.90083
476	54	51366	594	5	a	22.13	0.89525	0.90002	0.7482	0.90548	0.90733	1	1	0.89987	0.90249	0.89942	0.89188	0.85837	0.85884
477	35	105810	43987	5	a	22.13	0.89454	0.9016	0.88931	0.90303	0.90754	0.87901	0.88414	0.86179	0.89902	0.8936	0.90188	0.89312	0.87361
478	21	120904	24215	5	a	22.13	0.90375	0.90462	0.84512	0.89067	0.90237	0.78293	0.90637	0.90411	0.90722	0.90334	0.89667	0.87273	0.74973
479	87	91293	35506	5	a	22.15	0.88904	0.90225	0.89791	0.90048	0.90596	0.90495	1	0.90401	0.90692	0.88635	0.90441	0.90428	0.8966
480	26	84992	84629	5	a	23.22	0.90406	0.85827	0.88701	0.89654	0.89763	0.87578	1	0.87418	0.89019	0.88036	0.88479	0.89434	0.84086
481	66	33730	80139	5	a	37.64	0.87329	0.90061	0.86602	0.90636	0.86248	0.89243	1	0.90411	0.90505	0.90231	0.75908	0.89987	0.89688
482	11	46581	56988	5	a	37.94	0.90204	0.90429	0.90157	0.90281	0.87543	0.90282	0.90379	0.8984	0.90316	0.90264	0.90231	0.85598	0.88942
483	84	48844	57749	5	a	37.94	0.89157	0.75236	0.61236	0.87225	0.8921	0.90113	0.9018	0.89356	0.7867	0.77836	0.85975	0.89382	0.010065
484	60	59859	58962	5	a	37.94	0.89157	0.88894	0.88581	0.90415	0.89796	0.89746	0.9058	0.90563	0.85444	0.89752	0.69873	0.88824	0.90411
485	75	100440	14784	5	a	40.95	0.86779	0.89456	0.89025	0.90447	0.86635	1	0.90232	0.88987	0.90178	0.88301	0.90118	0.88733	0.89514
486	77	100404	9843	5	a	41	0.88904	0.85827	0.89267	0.89217	0.90319	0.90327	1	0.87772	0.88038	0.89509	0.89041	0.88109	0.88913
487	13	2899	65145	5	a	45.59	0.89777	0.15927	0.9028	0.90589	0.88299	0.90305	1	0.30368	0.90722	0.27273	0.094094	0.82561	0.54612
488	62	37904	81345	5	a	45.59	0.88453	0.88833	0.85126	0.90078	0.89731	0.90349	0.90625	0.87486	0.89818	0.89942	0.89969	0.89245	0.89929
489	64	61138	78074	5	a	45.59	0.84492	0.44765	0.90238	0.8238	0.9056	0.90229	1	0.3705	0.89449	0.54132	0.8998	0.88638	0.90528
490	18	80417	47915	5	a	45.59	0.88998	0.89149	0.89644	0.90596	0.88947	0.87901	1	0.90401	0.89902	0.85484	0.86174	0.89734	0.84086
491	10	111433	46293	5	a	45.59	0.88998	0.89897	0.87738	0.87381	0.88806	0.89983	0.90467	0.89536	0.90758	0.89126	0.89799	0.90355	0.89636
492	71	14076	9734	5	a	49.51	0.90089	0.86995	0.90148	0.90303	0.90713	0.90605	1	0.83883	0.89939	0.88301	0.89716	0.88824	0.85884
493	41	23206	6100	5	a	49.51	0.9025	0.76028	0.88316	0.9001	0.89633	1	1	0.84765	0.87116	0.82442	0.88153	0.88934	0.85192
494	39	52455	44104	5	a	49.51	0.90316	0.88588	0.89624	0.79395	0.90545	0.80015	0.90651	0.85259	0.80499	0.85614	0.90504	0.88426	0.90083
495	7	64851	78462	5	a	52.35	0.90316	0.88096	0.89055	0.90256	0.90507	0.86377	0.8743	0.89459	0.90221	0.89273	0.84877	0.90262	0.90133
496	74	43494	86503	5	a	53.26	0.90025	0.88894	0.89359	0.90281	0.89633	0.90258	1	0.86686	0.88131	0.90023	0.90021	0.88703	0.89315
497	29	81842	38322	5	a	53.26	0.86008	0.89345	0.89829	0.58965	0.89473	0.89357	0.89911	0.87418	0.89019	0.90279	0.90048	0.89901	0.74545
498	28	96341	83309	5	a	55.89	0.89246	0.89881	0.90036	0.90531	0.90771	0.90495	1	0.84765	0.89311	0.89773	0.90375	0.89229	0.89915
499	10	68500	47490	5	a	58.55	0.86921	0.89218	0.89644	0.89846	0.90608	0.89357	0.89554	0.89476	0.90541	0.86799	0.83444	0.90184	0.89445
500	65	4560	36410	5	a	62.93	0.86601	0.89042	0.89848	0.90634	0.90825	0.90167	0.90067	0.8549	0.89352	0.90279	0.83268	0.85221	0.87795
501	25	81419	22355	5	a	62.93	0.8932	0.90655	0.89699	0.90461	0.89352	0.89746	1	0.90587	0.89726	0.90092	0.90231	0.89138	0.89714
502	60	98875	764450	5	a	62.93	0.89825	0.89908	0.89591	0.89146	0.8916	0.90282	0.89451	0.89386	0.89352	0.90424	0.89361	0.89434	0.90366
503	76	100574	64605	5	a	62.93	0.89867	0.87962	0.85979	0.90048	0.89702	1	0.90361	0.89249	0.89232	0.89337	0.8806	0.89096	0.8571
504	50	103729	83454	5	a	62.93	0.88683	0.87962	0.90157	0.73944	0.90507	0.86377	0.90661	0.78374	0.90382	0.7842	0.88985	0.9049	0.90427
505	48	6464	77655	5	centromere	65.19	0.90298	0.89478	0.89267	0.90048	0.89352	0.90596	1	0.88719	0.90144	0.89297	0.89076	0.75034	0.90267
506	25	3327	34319	5	centromere	65.75	0.90573	0.88588	0.87818	0.89972	0.90359	0.90539	1	0.89422	0.886	0.87426	0.88205	0.89618	0.88913
507	85	16937	17478	5	centromere	65.75	0.89583	0.90174	0.89848	0.89418	0.90434	0.89746	1	0.90559	0.84704	0.86799	0.90118	0.86757	0.89929
508	76	40526	49174	5	centromere	65.75	0.89583	0.89218	0.86743	0.9001	0.87348	0.89983	1	0.88262	0.88951	0.88098	0.87733	0.87701	0.7133
509	85	80952	13185	5	centromere	65.75	0.90177	0.89524	0.90012	0.88984	0.89352	1	1	0.88262	0.87731	0.89958	0.89855	0.85936	0.8823
510	67	101640	17544	5	centromere	65.75	0.89946	0.89897	0.90022	0.89592	0.86248	0.90658	1	0.89599	0.87625	0.88507	0.89906	0.90495	0.90427
511	49	120544	1076	5	centromere	65.75	0.90177	0.85197	0.83959	0.87225	0.90573	0.88875	1	0.85796	0.87116	0.8856	0.88153	0.88733	0.80336
512	61	13358	2926	5	centromere	66.55	0.28098	0.89149	0.8348	0.88427	0.90346	1	1	0.87903	0.89019	0.77424	0.88302	1	1
513	10	11817	23195	5	centromere	67.35	0.87154	0.46318	0.87265	1	1	0.9002	1	0.56236	0.77789	0.79682	0.7862	0.87912	0.88878
514	85	10215	4738	5	b	67.35	0.88313	0.90251	0.85828	0.89592	0.90811	0.90197	1	0.90232	0.89902	0.90124	0.89517	0.90355	0.89514
515	15	73273	85303	5	b	74.98	0.82824	0.89042	0.89682	0.8948	0.90434	0.90052	1	0.89407	0.87116	0.83982	0.90118	0.86933	0.84602
516	29	109857	74286	5	b	74.98	0.77621	0.88928	0.86743	0.90575	0.87674	0.88343	1	0.88783	0.89794	0.90408	0.8528	0.8945	0.87584
517	42	32068	62345	5	b	80.86	0.90514	0.45554	0.87571	0.90303	0.89252	1	0.89805	0.65462	0.52908	0.82442	0.76743	0.89021	0.88076
518	60	82112	38335	5	b	83.81	0.88998	0.87592	0.82035	0.87876	0.89847	1	1	0.88494	0.89921	0.89683	0.89041	0.89264	0.89333
519	51	50514	71954	5	b	83.82	0.89777	0.88869	0.90148	0.89764	0.89352	0.88705	1	0.82816	0.88771	0.89788	0.89534	0.8817	0.89315
520	68	19046	62834	5	b	96.75	0.90406	0.86837	0.88828	0.89764	0.84597	0.81654	1	0.89092	0.8906	0.88927	0.88852	0.89516	0.89728
521	18	91944	81291	5	b	97	0.90552	0.87897	0.80587	0.88887	0.85169	1	1	0.88617	0.89019	0.89616	0.89303	0.73938	0.89992
522	40	94227	80019	5	b	98.39	0.8991	0.90225	0.88621	0.89654	0.90454	0.89905	0.90067	0.90566	0.9053	0.89773	0.80134	0.89229	0.88942
523	67	97154	85494	5	b	103.92	0.90025	0.88096	0.88316	0.84658	1	1	0.8777	0.85796	1	1	1	1	1
524	87	99879	35772	5	b	108.82	0.90578	0.8983	0.90064	0.89146	0.8874	0.88544	1	0.89888	0.89352	0.89958	0.8976	0.89792	0.72402
525	74	5602	80240	5	b	115.42	0.89867	0.88355	0.88316	0.89418	0.90596	0.89651	1	0.89042	0.89311	0.89126	0.90488	0.87018	0.89224
526	69	53233	21520	5	b	115.44	0.7813	0.88252	0.89301	0.88108	0.90467	0.88233	1	0.88783	0.8884	0.8884	0.90243	0.9038	0.89531
527	17	48514	41199	5	b	115.45	0.88904	0.89363	0.90022	0.90378	0.89847	0.9002	1	0.87418	0.86528	0.88807	0.90254	0.90505	0.89965
528	34	110837	31781	5	b	118.11	0.90316	0.87592	0.89865	0.90624	0.89517	0.89788	1	0.89271	0.89181	0.88884	0.87481	0.88795	0.88546
529	38	111592	51371	5	b	123.18	0.89825	0.90289	0.89427	0.90634	0.90319	1	1	0.89271	0.90597	0.90092	0.90243	0.87861	0.84308
530	36	113499	58879	5	b	123.2	0.90375	0.89478	0.38576	0.90461	0.89396	0.89651	1	0.89536	0.8906	0.89155	0.88302	0.88997	0.88076
531	39	117185	62575	5	b	123.45	0.84938	0.8486	0.88581	0.85442	0.9074	0.90305	1	0.88202	0.88734	0.90327	0.85445	0.89889	0.87584
532	61	109	8849	5	b	125.7	0.90375	0.90383	0.88857	0.88804	0.90707	0.031506	1	0.90511	0.90113	0.90424	0.90157	0.89889	0.90019
533	84	120664	52693	5	b	130.11	0.90446	0.90031	0.84725	0.90582	0.90131	0.90556	0.90672	0.90137	0.9079	0.89297	0.89361	0.89206	0.8948
534	14	3194	22581	5	b	130.14	0.88998	0.89438	0.85292	0.90341	0.89731	0.90456	0.89911	0.88858	0.90095	0.87594	0.89106	0.89864	0.89915
535	72	39669	25175	5	b	130.14	0.89682	0.81672	0.90073	0.88016	0.90005	0.89105	0.90396	0.89162	0.88771	0.89393	0.87819	0.90363	0.90463
536	41	78597	39271	5	b	130.36	0.8932	0.89678	0.89773	0.88604	0.8992	0.88705	0.90276	0.8907	0.87116	0.79317	0.89855	0.90543	0.64027
537	76	100838	34973	5	b	130.59	0.90147	0.87592	0.89452	0.90324	0.88299	0.88793	0.90534	0.82594	0.86217	0.89599	0.88535	0.86594	0.87181
538	66	24213	4502	5	b	130.93	0.90025	0.88149	0.88534	0.90341	0.90319	0.89552	1	0.84577	0.89019	0.89891	0.89041	0.69174	0.70812
539	72	32648	39941	5	b	132.95	0.87329	0.89724	0.88756	0.90653	0.89056	0.90483	0.90438	0.90075	0.9064	0.9055	0.90076	0.90025	0.87795
540	88	38263	87317	5	b	135.38	0.90558	0.88588	0.88621	0.90582	0.90005	0.90517	1	0.88686	0.8977	0.83726	0.82771	0.89206	0.88546
541	75	36333	35281	5	b	137.78	0.90226	0.90621	0.64573	0.74625	0.83558	0.90258	1	0.89671	0.90424	0.8884	0.86599	0.8846	0.8986
542	82	42822	83688	5	b	137.78	0.9025	0.9054	0.58548	0.89846	0.90631	0.89905	1	0.90461	0.90726	0.90386	0.89634	0.8638	0.90109
543	24	70379	78369	5	b	137.78	0.89525	0.90002	0.82351	0.89846	0.89473	0.90113	1	0.9004	0.9064	0.89981	0.90157	0.88109	0.82656
544	6	53039	23117	5	b	139	0.90226	0.90045	0.87571	0.89933	0.8992	0.89651	1	0.89823	0.89747	0.88036	0.90134	0.87912	0.89333
545	82	120513	81256	5	b	139	0.84492	0.88833	0.89791	0.90078	0.88013	1	1	0.89138	0.83762	0.88174	0.89076	1	1
546	59	14353	88068	5	b	139.38	0.87653	0.90498	0.88895	0.88301	0.87078	0.89357	1	0.90461	0.90424	0.90498	0.90497	0.88499	0.89466
547	78	38703	88814	5	b	139.38	0.8991	0.88833	0.87738	0.90256	0.90621	1	0.90509	0.9004	0.89274	0.89155	0.89284	0.88974	0.87061
548	15	2023	86422	5	b	141.98	0.88904	0.88096	0.89152	0.8948	0.90733	0.90349	0.90321	0.89687	0.89149	0.89981	0.87005	0.89656	0.84822
549	41	2625	69643	5	b	141.98	0.9043	0.89969	0.87901	0.90109	0.90319	0.90589	1	0.90057	0.89921	0.87769	0.90411	0.78756	0.9028
550	44	43013	76088	5	b	141.98	0.90147	0.89819	0.88931	0.90378	0.89874	0.90645	1	0.89599	0.90722	0.8884	0.86887	0.85221	0.89548
551	71	84775	67800	5	b	141.98	0.90278	0.90335	0.87163	0.87381	0.8862	0.89698	0.90534	0.897	0.89625	0.90136	0.90398	0.90339	0.90185
552	22	92382	36058	5	b	141.98	0.89246	0.89495	0.89829	0.90341	0.90665	0.89022	0.90361	0.88747	0.90235	0.89811	0.87204	0.88997	0.88495
553	37	109522	55628	5	b	141.98	0.89989	0.8486	0.85509	0.85188	0.89104	0.87439	1	0.86335	0.87371	0.87769	0.86743	0.8834	0.88076
554	20	18590	84381	5	b	143.21	0.88313	0.88894	0.89848	0.90461	0.88299	0.90437	1	0.89536	0.90046	0.9029	0.88879	0.75379	0.8986
555	35	63693	29988	5	b	143.24	0.86779	0.88588	0.90122	0.89708	0.90479	0.90495	0.90361	0.77441	0.90519	0.88988	0.8472	0.8668	0.89851
556	58	57766	17490	5	b	146.89	0.86601	0.89287	0.87481	0.9001	0.89517	0.89829	1	0.87963	0.89902	0.88958	0.90021	0.8215	0.90133
557	73	100556	37771	5	b	148.18	0.88163	0.90408	0.74502	0.88301	0.90026	0.82913	1	0.90154	0.83387	0.90253	0.89812	0.9032	0.86369
558	85	45103	39316	5	b	148.22	0.89946	0.87676	0.89865	0.86796	0.84381	0.90456	0.90067	0.89629	0.88038	0.88767	0.89041	0.89875	0.89977
559	32	74759	50870	6	a	0	0.90025	0.85827	0.90186	0.89708	1	0.90539	1	0.8082	1	1	1	0.85598	1
560	58	75367	15461	6	a	1.14	0.88998	0.88588	0.90012	0.89418	0.90621	0.89105	1	0.82046	0.84848	0.85484	0.88905	0.90339	0.90221
561	77	29264	768293	6	a	1.39	0.88453	0.87897	0.85292	1	0.86396	0.89105	1	1	1	0.88098	1	0.88638	0.88848
562	23	32053	15377	6	a	1.52	0.90529	0.88978	0.89331	0.90538	0.89985	0.87345	0.89948	0.86335	0.89726	0.89616	0.8959	0.90355	0.88449
563	28	3902	75850	6	a	1.66	0.90118	0.88869	0.90148	0.8935	0.87674	0.90638	1	0.87543	0.82704	0.89654	0.89906	0.86594	0.89915
564	14	17501	37667	6	a	1.66	0.88782	0.65688	0.89122	0.9001	0.89473	1	1	0.87688	0.85798	0.67827	0.50354	1	1
565	11	23243	67263	6	a	1.66	0.90358	0.89711	0.88965	0.90473	0.90359	0.88233	1	0.87772	0.9008	0.90197	0.894	0.8668	0.75688
566	85	27116	89641	6	a	1.66	0.90487	0.9012	0.85292	0.89146	0.83392	1	1	0.89459	0.89149	0.89074	0.89517	0.87701	0.90083
567	35	28657	16875	6	a	1.66	0.84683	0.90593	0.89905	0.90538	0.90784	0.79796	1	0.89823	0.90519	0.90327	0.89855	0.89825	0.89176
568	31	43321	53350	6	a	1.66	0.90602	0.89015	0.85509	0.90447	0.90771	0.90197	0.90276	0.83412	0.89149	0.89102	0.90304	0.89495	0.90247
569	78	63813	75878	6	a	1.66	0.90392	0.85508	0.89403	0.90497	0.89943	0.82913	1	0.81591	0.8884	0.8884	0.89343	0.9046	0.89915
570	70	68965	85455	6	a	1.66	0.90506	0.87215	0.89452	0.90473	0.90596	0.90305	1	0.87688	0.90095	0.89233	0.86174	0.90339	0.90385
571	29	83080	45981	6	a	1.66	0.88313	0.88311	0.89998	0.90378	0.90376	0.89944	0.90496	0.86971	0.90766	0.90468	0.90035	0.84069	0.85192
572	53	88686	75701	6	a	1.66	0.7813	0.90439	0.85509	0.70711	0.8921	0.89418	0.90522	0.90232	0.90732	0.90418	0.90411	0.89096	0.89851
573	9	94623	84552	6	a	1.66	0.89722	0.88252	0.89644	0.90202	0.90026	0.88875	1	0.88783	0.89542	0.89413	0.89855	0.8668	0.8571
574	42	100043	46050	6	a	1.66	0.88782	0.88531	0.80291	0.89803	0.90319	0.89552	0.89857	0.8923	0.89956	0.89942	0.88943	0.871	0.89929
575	34	114101	3419	6	a	1.66	0.8072	0.9054	0.89905	0.90324	0.90434	0.88945	0.88716	0.89732	0.90191	0.90613	0.89303	0.8971	0.88814
576	68	114415	65668	6	a	1.66	0.89777	0.47054	0.89644	0.86796	1	1	0.9018	0.56032	0.8906	0.55318	0.44923	0.567	0.90233
577	65	118422	35527	6	a	1.66	0.90177	0.89753	0.89213	0.89708	0.85684	0.90632	0.90361	0.88586	0.90787	0.89737	0.89321	0.90118	0.89262
578	45	150374	79977	6	a	1.66	0.90278	0.90416	0.88756	0.90647	0.88207	0.90083	0.90453	0.90264	0.90505	0.90092	0.90243	0.87962	0.88348
579	33	98508	24282	6	a	1.8	0.90568	0.8443	0.89452	0.88804	0.9084	0.90506	1	0.88647	0.90738	0.84659	0.90008	0.89557	0.90433
580	55	117927	44340	6	a	1.96	0.87775	0.90383	0.9005	0.90431	0.88299	0.90258	1	0.90248	0.90732	0.90035	0.89015	0.8948	0.90267
581	24	1590	54242	6	a	2.5	0.90118	1	1	1	1	0.89552	1	1	1	1	1	0.84269	0.78166
582	7	12127	33663	6	a	2.5	0.90298	0.88755	0.8348	0.90548	0.89763	0.89829	0.90276	0.90057	0.90397	0.89583	0.88535	0.9032	0.89992
583	28	12440	27446	6	a	2.5	0.89989	0.89171	0.86152	0.90048	0.90359	1	0.90035	0.88028	0.89352	0.88301	0.88153	1	0.89148
584	71	15741	30410	6	a	2.5	0.9025	0.88956	0.8988	0.89803	0.90784	0.89552	1	0.88894	0.88951	0.88884	0.87093	0.8638	0.88814
585	31	18404	820	6	a	2.5	0.89989	0.89606	0.8814	0.90109	0.86635	0.90556	1	0.89312	0.90127	0.90424	0.83704	0.90192	0.90003
586	51	39546	51117	6	a	2.5	0.90147	0.73313	0.86957	0.88804	0.90521	0.89243	0.89857	0.69768	0.71167	0.90451	0.88624	0.89926	0.89287
587	15	42831	79032	6	a	2.5	0.90406	0.89846	0.79492	0.90141	0.90674	0.89983	1	0.90485	0.88734	0.79682	0.89606	0.9032	0.89148
588	33	45799	8887	6	a	2.5	0.81344	0.83888	0.82035	0.88427	0.87456	0.90327	1	0.86041	1	0.85135	0.8528	0.89063	0.88878
589	76	45981	48363	6	a	2.5	0.90226	0.88531	0.89359	0.90048	0.88878	0.89983	1	0.88202	0.85957	0.90148	0.87733	0.8573	0.85388
590	88	63579	40481	6	a	2.5	0.89454	0.10135	0.89984	0.89418	0.88207	0.89597	1	0.083308	0.084988	0.69097	0.66349	0.9032	0.90003
591	58	111095	9063	6	a	2.5	0.9042	0.9016	0.87967	0.80438	0.90823	0.89983	0.88317	0.90057	0.90686	0.90534	0.89303	0.9044	0.78568
592	70	118094	38329	6	a	2.5	0.66525	0.8368	0.8348	0.89531	0.89668	0.90349	1	0.87486	0.90738	0.55989	0.90326	0.82305	0.90083
593	13	121806	65873	6	a	2.5	0.89989	0.81672	0.87818	0.85584	0.90831	0.90197	0.90361	0.80592	0.89703	0.89917	0.88576	0.88674	0.89944
594	79	13976	764837	6	a	3.18	0.88782	0.87962	0.89984	0.87876	0.88384	0.89357	1	0.87158	0.9053	0.8964	0.88879	0.87594	0.90463
595	88	20693	59704	6	a	3.6	0.88782	0.34962	0.4618	0.89067	0.88013	0.89243	1	0.55196	0.34915	0.79317	0.42356	0.89466	0.90443
596	65	84201	84719	6	a	3.6	0.90529	0.90487	0.89359	0.90415	0.90643	0.85679	0.8976	0.90264	0.87625	0.90434	0.9028	0.90297	0.89965
597	81	105476	42507	6	a	3.6	0.90177	0.3444	0.79124	0.89067	0.83716	1	1	0.25177	0.68844	0.89811	0.75099	0.88795	0.87876
598	13	77142	28809	6	a	6.47	0.88453	0.88096	0.89556	0.84458	0.89001	0.89651	0.89997	0.89422	0.9028	0.87108	0.87819	0.90145	0.89851
599	82	33860	75302	6	a	14.02	0.90226	0.88788	0.89187	0.8085	0.88878	0.87076	0.87231	0.88617	0.8884	0.8884	0.89771	0.88265	0.90185
600	6	91155	2325	6	a	21.09	0.89989	0.90396	0.46954	0.89764	0.89731	0.90641	0.8976	0.8995	0.90328	0.8936	0.90201	0.89495	0.76741
601	28	95619	65742	6	a	23.11	0.89157	0.87897	0.77368	0.89764	0.87543	0.88233	0.8971	0.88366	0.86964	0.8967	0.90134	0.89229	0.88731
602	36	86172	85880	6	a	23.15	0.89682	0.90031	0.83737	0.88984	0.89874	1	1	0.90075	0.90163	0.87012	0.89498	0.88223	0.87584
603	16	76797	60149	6	a	23.18	0.86419	0.88149	0.89591	0.8948	0.89796	0.89983	1	0.88366	0.886	0.89233	0.83704	0.89938	0.90056
604	26	115899	7896	6	a	31.28	0.87154	0.90061	0.88428	0.90609	0.90698	0.89484	0.8923	0.89386	0.8957	0.89877	0.90364	0.88109	0.88546
605	14	2811	59411	6	a	31.39	0.90469	0.8443	0.89572	0.9001	0.83982	0.89829	1	0.87543	0.88951	1	0.78265	0.85837	0.89575
606	47	6115	84684	6	a	31.91	0.90089	0.89881	0.45105	0.90651	0.90691	0.90645	1	0.90106	0.90432	0.8964	0.87382	0.83686	0.89117
607	30	64802	66986	6	a	32.64	0.8991	0.89363	0.87571	0.90461	0.90109	1	0.89372	0.89356	0.89878	0.8936	0.90215	0.86933	0.89818
608	84	62797	62978	6	a	32.8	0.89825	0.89524	0.89531	0.90415	0.89763	0.89484	0.90361	0.90579	0.90783	0.89722	0.88985	0.89382	0.89992
609	88	102906	59097	6	a	40.86	0.8578	0.882	0.85653	0.90643	0.8992	0.90456	0.88982	0.89019	0.89858	0.88456	0.89076	0.89947	0.89176
610	24	84594	59612	6	a	45.55	0.90339	0.90578	0.89267	0.88717	0.89435	0.89651	1	0.9037	0.907	0.90561	0.89969	0.74672	0.89818
611	51	46734	55083	6	a	45.89	0.89825	0.90637	0.88666	0.90341	0.89963	0.88343	0.87945	0.88262	0.90267	0.90171	0.894	0.89096	0.90096
612	52	5966	63678	6	a	47.98	0.87154	0.81672	0.87064	0.87091	0.90346	0.90421	0.89857	0.88858	0.89482	0.88456	0.87975	0.83008	0.90366
613	44	7026	86122	6	a	47.98	0.78234	0.87897	0.85292	0.82735	0.90654	0.90349	1	0.8082	0.87371	0.89183	0.87093	0.89805	0.89701
614	45	35300	10956	6	a	47.98	0.90298	0.8845	0.87643	0.90447	0.90596	0.89297	1	0.88494	0.90541	0.88361	0.88752	0.89508	0.89426
615	19	40317	67993	6	a	47.98	0.90025	0.90335	0.84228	0.89708	0.89763	1	1	0.90453	0.90063	0.90638	0.89551	0.89021	0.86069
616	70	81019	8289	6	a	47.98	0.89246	0.90642	0.89236	0.88301	0.90109	1	1	0.9037	0.8977	0.90529	0.89929	0.88265	0.87181
617	38	75503	24248	6	centromere	50.26	0.90523	0.90278	0.9005	0.89067	0.23557	0.90052	0.90672	0.89293	0.90303	0.89704	0.88412	0.90081	0.89755
618	72	12953	3957	6	centromere	51.53	0.90469	0.87825	0.89213	0.88016	0.90332	0.89552	1	0.90137	0.90541	0.89599	0.86466	0.89312	0.89494
619	74	21187	10671	6	centromere	51.53	0.89583	0.90104	0.88756	0.87091	0.90376	0.89746	1	0.89718	0.8999	0.90451	0.90304	0.89229	0.89042
620	35	12914	65495	6	centromere	52.79	0.8932	0.84164	0.77368	0.90473	0.90086	0.89167	0.90669	0.88366	0.85238	0.85883	0.88535	0.90309	0.89714
621	43	78104	49080	6	centromere	52.82	0.89454	0.88928	0.88994	0.89592	0.88878	0.87076	0.87591	0.88719	0.85621	0.89102	0.8836	0.89721	0.88814
622	35	107080	46513	6	b	55.52	0.86779	0.88149	0.89301	0.89067	0.90319	0.88544	0.90254	0.89117	0.88131	0.89761	0.85793	0.85122	0.89915
623	39	84733	50959	6	b	56.27	0.89583	0.87124	0.88263	0.87225	1	0.90305	1	0.89644	0.90008	0.86297	0.89284	0.87594	0.89743
624	20	83413	58639	6	b	57.69	0.88683	0.89197	0.86445	0.83514	1	0.90113	1	0.88719	0.89449	0.89126	0.88153	0.88703	0.87061
625	14	68968	40480	6	b	58.87	0.90316	0.89015	0.90073	0.71268	0.89874	0.86377	0.8777	0.89162	0.89858	0.8957	0.88205	0.88109	0.89389
626	7	25853	765999	6	b	58.88	0.87775	0.88252	0.90176	0.90473	0.90584	0.90167	1	0.84112	0.89019	0.8491	0.89237	0.89973	0.89224
627	59	66438	54951	6	b	59.69	0.90089	0.8983	0.89591	0.9001	0.89796	1	0.89948	0.90232	0.89449	0.8964	0.90375	0.45831	0.9021
628	51	79503	85621	6	b	60.85	0.89989	0.90578	0.89984	0.88604	0.90776	0.89167	1	0.90232	0.90046	0.65274	0.9028	0.90505	0.89389
629	78	45409	64844	6	b	62.28	0.90226	0.90429	0.86844	0.90141	0.89817	0.89243	1	0.90495	0.88374	0.83556	0.87637	0.90537	0.90267
630	72	49988	931	6	b	62.28	0.8939	0.87746	0.89152	0.89067	0.90573	0.89167	0.90341	0.87249	0.87731	0.8936	0.81236	0.88057	0.87876
631	21	85060	41831	6	b	63.06	0.90478	0.74306	0.85509	1	1	0.89105	0.90276	0.85103	0.86964	0.89583	0.83268	0.89875	0.89094
632	60	108980	63918	6	b	63.07	0.88313	0.89954	0.87571	0.90324	0.89352	0.90483	1	0.87608	0.89513	0.90035	0.89855	0.89901	0.9021
633	25	52676	5621	6	b	68.3	0.90523	0.86274	0.86275	0.90589	0.89943	0.89022	1	0.86782	0.89703	0.88456	0.89215	0.88568	0.87061
634	38	64797	31952	6	b	69.15	0.90177	0.89802	0.90036	0.90378	0.90376	0.90456	0.89911	0.89732	0.89956	0.87108	0.88412	0.79824	0.86369
635	38	35416	33523	6	b	74.13	0.90025	0.90657	0.88048	0.89289	0.89847	0.90473	1	0.90453	0.90505	0.89126	0.90201	0.75379	0.90197
636	43	84287	11080	6	b	74.14	0.90469	0.88405	0.88263	0.8935	0.90816	0.90567	0.89302	0.90301	0.9008	0.61001	0.90243	0.84993	0.90287
637	54	54565	16984	6	b	82.98	0.86419	0.86727	0.81287	0.90256	0.84381	1	1	0.87064	0.89956	0.90304	0.90398	0.88109	0.76543
638	19	47145	11787	6	b	87.22	0.67299	0.90201	0.88756	0.77412	0.90815	0.89105	1	0.90301	0.90444	0.89583	0.90146	0.87649	0.89042
639	52	97838	38019	6	b	90.35	0.8939	0.13523	0.61584	0.90359	0.89352	0.90167	0.88188	0.39162	0.71554	0.2333	0.0047343	0.23991	0.89624
640	20	56908	72563	6	b	90.91	0.90406	0.85017	0.85979	0.79324	0.89731	0.9014	0.90067	0.8831	0.82876	0.89555	0.88752	0.9038	0.9049
641	27	90977	1208	6	b	97.22	0.89946	0.90587	0.90064	0.90256	0.90608	0.66111	1	0.89671	0.90772	0.88958	0.90595	0.90495	0.90463
642	45	97288	57237	6	b	103.76	0.88998	0.87421	0.72193	0.88887	0.90573	1	0.90361	0.88096	0.88523	0.88236	0.90291	0.89044	0.86503
643	8	83373	41461	6	b	106.35	0.89777	0.90073	0.89359	0.90378	0.89874	0.89905	0.90697	0.89967	0.90144	0.88958	0.89828	0.90329	0.87584
644	54	47195	36488	6	b	106.49	0.9043	0.86995	0.9005	0.90202	0.90479	0.89597	1	0.8549	0.89747	0.88673	0.90326	0.89466	0.89929
645	11	43425	765609	6	b	108.14	0.86921	0.87124	0.89267	0.81736	0.88806	0.90556	0.9058	0.88647	0.89726	0.85883	0.80822	0.90092	0.87795
646	68	81353	41896	6	b	112.64	0.90575	0.89954	0.87064	0.89289	0.90821	0.90083	0.90625	0.89934	0.90444	0.90206	0.88302	0.89527	0.89624
647	54	67412	76189	6	b	119.06	0.88313	0.88405	0.87738	0.85584	0.90109	0.90456	1	0.89917	0.89656	0.88884	0.88153	0.889	0.83839
648	47	24315	75405	6	b	119.24	0.90025	0.90614	0.85828	0.88717	0.88207	1	1	0.90057	0.90597	0.90231	0.90188	0.87273	0.88147
649	29	39852	23559	6	b	119.42	0.89777	0.90017	0.87163	0.90202	0.89056	0.90657	1	0.89967	0.89794	0.90136	0.69712	0.85487	0.90372
650	16	89878	764637	6	b	123.43	0.8939	0.89623	0.89967	0.90109	0.90388	0.90582	0.90232	0.88152	0.89858	0.89847	0.89667	0.8912	0.89977
651	6	90677	10304	6	b	125.73	0.8939	0.89925	0.72786	0.89764	1	1	0.90669	0.8966	0.88456	0.88884	0.88479	0.89312	0.87678
652	54	21480	46593	6	b	126.26	0.9043	0.89239	0.89848	0.7354	0.90665	0.90539	1	0.87331	0.89105	0.84239	0.90048	0.88674	0.9028
653	76	72618	90260	6	b	126.87	0.88163	0.88928	0.86743	0.74178	0.90621	0.90327	0.89805	0.88987	0.90355	0.89654	0.87298	0.82561	0.89714
654	33	26010	28807	6	b	126.88	0.8991	0.9012	0.88048	0.90531	0.87348	0.89905	0.90606	0.90137	0.89019	0.88884	0.88624	0.86594	0.88397
655	78	117003	77744	6	b	126.88	0.89825	0.85673	0.88666	0.90447	0.90784	0.85553	0.89554	0.87331	0.89956	0.89449	0.87733	0.89853	0.90399
656	28	66926	33356	6	b	127.56	0.90118	0.88869	0.89152	0.90378	0.47622	0.90229	1	0.86335	0.89703	0.90585	0.88712	0.86161	0.81448
657	76	98988	12602	6	b	137.72	0.8622	0.90214	0.89025	0.89972	0.90237	0.89597	0.90379	0.88719	0.886	0.89155	0.89906	0.8647	0.90096
658	66	14379	24198	7	a	0	0.73197	0.90633	0.84228	0.90647	0.90674	0.90401	1	0.89732	0.88374	0.90408	0.88624	0.89138	0.84602
659	36	2089	85670	7	a	0.65	0.70034	0.90553	0.87571	0.90398	0.74712	0.89105	1	0.89386	0.90063	0.90529	0.84477	0.89721	0.9028
660	39	6146	21536	7	a	0.65	0.8991	0.90017	0.87265	0.90256	0.90219	1	0.88317	0.89162	0.85621	0.85484	0.89303	0.87962	0.88979
661	44	19217	63535	7	a	0.65	0.62817	0.89478	0.89088	0.72479	0.89473	0.87795	1	0.90168	0.90692	0.89039	0.88302	0.88599	0.83839
662	25	20028	41076	7	a	0.65	0.87921	0.89753	0.87571	0.90171	0.84188	0.71781	1	0.90137	0.88734	0.89432	0.88153	0.9032	0.7164
663	39	40052	8448	7	a	0.65	0.90298	0.90593	0.89427	0.89289	0.9072	0.90052	1	0.90075	0.85798	0.89971	0.90146	0.89792	0.90443
664	24	40726	36234	7	a	0.65	0.89525	0.87592	0.76733	0.84658	0.89473	0.90506	1	0.84942	0.83593	0.89449	0.85445	0.8846	0.89767
665	22	46011	77537	7	a	0.65	0.90478	0.87825	0.8814	0.90639	0.90497	0.89418	1	0.8984	0.90316	0.88988	0.87204	0.75954	0.86775
666	64	92727	39658	7	a	0.65	0.85103	0.8599	0.90298	0.89764	0.79198	0.88015	1	0.8658	0.90618	0.89942	0.85617	0.90347	0.9004
667	37	101844	30483	7	a	0.65	0.89246	0.89015	0.76733	0.84873	0.90066	0.90567	1	0.89117	0.86528	0.89859	0.88664	0.83181	0.87936
668	38	44647	82695	7	a	1.03	0.90316	0.90487	0.83737	0.89531	0.8921	0.90495	1	0.9029	0.90667	0.89877	0.90157	0.89926	0.89262
669	29	1147	81268	7	a	1.22	0.9043	0.88833	0.55502	0.86249	0.89847	0.90197	1	0.89271	0.89542	0.81822	0.79588	0.83502	0.88731
670	15	4325	7706	7	a	1.22	0.88313	0.81111	0.88263	0.90324	0.90219	0.90083	0.9018	0.89386	0.90667	0.8769	0.8962	0.88265	0.90173
671	12	42554	82888	7	a	1.22	0.89583	0.85673	0.89452	0.89531	0.89943	0.90113	0.90672	0.89019	0.90249	0.90408	0.87481	0.89296	0.88913
672	14	55568	31205	7	a	1.22	0.89157	0.90475	0.87571	0.90614	0.89561	0.90567	0.90676	0.90568	0.74741	0.90063	0.90102	0.89154	0.90416
673	44	55610	78910	7	a	1.22	0.86419	0.90451	0.88931	0.90109	0.90066	0.89944	1	0.90168	0.90355	0.90216	0.89379	0.85936	0.82912
674	9	78440	73650	7	a	1.22	0.88904	0.89711	0.89921	0.89592	0.90545	0.90613	1	0.89613	0.89921	0.89811	0.90118	0.88824	0.89915
675	16	81656	72931	7	a	1.22	0.67786	0.8599	0.8348	0.88427	0.89763	1	1	0.88747	0.886	0.48792	0.88624	1	1
676	76	22181	767251	7	a	1.43	0.86601	0.90262	0.90148	0.89289	0.90219	0.89297	1	0.89872	0.90711	0.88988	0.8989	0.83867	0.8966
677	21	26188	7256	7	a	1.99	0.90406	0.87592	0.89829	0.89933	0.88806	0.90437	1	0.89515	0.89482	0.81272	0.88664	0.89357	0.88878
678	6	42216	64955	7	a	2.15	0.89946	0.85508	0.89664	0.89846	0.90665	0.90456	0.90522	0.89459	0.89449	0.90334	0.88535	0.89434	0.78568
679	38	96155	1464	7	a	2.15	0.89825	0.87676	0.90148	0.90614	0.90833	0.90113	1	0.88494	0.88374	0.89432	0.89041	0.89206	0.8746
680	15	25431	80641	7	a	2.16	0.89583	0.89724	0.88931	0.90461	0.90026	0.90167	0.88064	0.88858	0.90355	0.90377	0.90488	0.87649	0.7257
681	38	109887	13559	7	a	2.18	0.89946	0.9016	0.87967	0.90359	0.88013	0.9002	1	0.89568	0.90113	0.90488	0.89959	0.90252	0.9003
682	85	96396	31796	7	a	3.54	0.87154	0.882	0.89572	0.87656	0.90665	0.90437	0.81721	0.89117	0.8957	0.8872	0.88985	0.88568	0.87795
683	62	39070	72093	7	a	3.55	0.90552	0.89042	0.6798	0.87381	0.85486	0.9014	1	0.86041	0.8906	0.88635	0.85617	0.87332	0.80336
684	84	49606	15699	7	a	3.56	0.83565	0.89623	0.87738	0.90256	0.90787	0.90327	0.90302	0.90075	0.8906	0.83556	0.90432	0.76735	0.87584
685	18	48806	70958	7	a	3.61	0.89867	0.90572	0.85653	0.89764	0.75437	0.90567	1	0.90411	0.90732	0.89212	0.89742	0.8333	0.84086
686	11	23797	9327	7	a	6.55	0.88683	0.86995	0.74502	0.85442	0.90319	0.89829	0.89599	0.89788	0.86677	0.84444	0.89215	0.85598	0.86503
687	36	93023	38093	7	a	6.55	0.88313	0.39717	0.8318	0.9023	0.90388	0.89418	1	0.33722	0.68466	0.90279	0.45276	0.90158	0.8746
688	18	49388	51661	7	a	7.7	0.88163	0.84164	0.90186	1	1	0.89167	0.9018	0.77953	0.87504	0.87918	0.87902	0.85122	0.89176
689	36	27818	86692	7	a	8.28	0.86419	0.90346	0.89735	0.88804	0.90674	0.90483	0.90361	0.90495	0.88038	0.89837	0.85078	0.84728	0.90463
690	8	41879	2505	7	a	8.28	0.90339	0.88869	0.85509	0.90447	0.90165	0.90282	1	0.80336	0.89972	0.88635	0.90411	0.90527	0.89803
691	63	109789	2400	7	a	8.28	0.89682	0.89097	0.53366	0.89592	0.908	0.89484	0.90067	0.83883	0.89311	0.90631	0.89828	0.90053	0.89287
692	37	86059	24805	7	a	12.91	0.90089	0.89568	0.89895	0.89146	0.90643	0.89944	0.8976	0.89515	0.90706	0.80787	0.89917	0.85487	0.90366
693	44	45810	83112	7	a	14.92	0.88313	0.90515	0.89753	0.86503	0.90359	0.90167	1	0.90277	0.90144	0.90396	0.89828	0.88852	0.82656
694	64	62975	72136	7	a	14.92	0.89777	0.89695	0.87481	0.88804	0.89561	0.88443	1	0.89967	0.90191	0.8967	0.89188	0.90416	0.88848
695	83	102623	76201	7	a	14.92	0.86921	0.42332	0.64849	0.90078	0.86069	0.90421	0.90571	0.43844	0.70867	0.89491	0.54493	0.89264	0.82912
696	58	6180	75923	7	a	17.99	0.90547	0.76848	0.059017	1	1	1	0.9058	0.83127	0.88456	0.77424	0.80368	0.871	0.80012
697	43	77206	87189	7	a	17.99	0.8991	0.89753	0.89025	0.90303	0.90467	0.90083	0.83383	0.88494	0.88734	0.90304	0.90008	0.90039	0.81209
698	14	78179	51574	7	a	17.99	0.89722	0.90132	0.88371	0.89654	0.90815	0.89788	1	0.9055	0.89415	0.8841	0.90092	0.90464	0.67768
699	88	87280	52441	7	a	17.99	0.88998	0.89866	1	0.88214	0.90282	0.88443	1	0.89422	0.907	0.87206	0.89716	0.89416	0.88348
700	73	31517	765731	7	a	18.34	0.89079	0.80963	0.87163	0.8948	0.90249	0.89022	1	0.76688	0.88951	0.88884	0.85975	0.89557	0.87361
701	45	107337	766654	7	a	18.35	0.89634	0.87962	0.88895	0.88427	0.86248	0.66316	1	0.87543	0.84002	1	0.86174	0.88373	0.74545
702	55	102508	6724	7	a	19.49	0.8991	0.88035	0.90099	0.89885	0.77606	0.90567	0.90302	0.87963	0.89181	0.90599	0.88153	0.8876	0.81977
703	16	111658	766692	7	a	19.49	0.89634	0.88956	0.87818	0.89592	0.90467	0.88233	1	0.90091	0.89625	0.57644	0.90134	0.89734	0.89586
704	39	22539	41500	7	a	20.35	0.90339	0.88755	0.87643	0.90473	0.90796	0.90327	1	0.90301	0.88305	0.85135	0.8989	0.89192	0.83839
705	86	74777	76584	7	a	25.82	0.9025	0.85017	0.83959	0.89885	1	0.85173	1	0.86782	1	1	1	0.87195	0.80012
706	16	59016	6024	7	a	28.11	0.89777	0.77547	0.85828	0.90398	0.86248	0.90605	1	0.8831	0.89232	0.90184	0.89343	0.89792	0.89315
707	36	46829	74777	7	a	36.24	0.88571	0.89678	0.89572	0.90048	0.89847	0.87901	0.87005	0.90594	0.87731	0.89183	0.89682	0.90069	0.89408
708	72	52119	90778	7	a	47.15	0.90278	0.89678	0.63003	0.90359	0.89056	0.84687	1	0.90123	0.89747	0.89704	0.89943	0.90053	0.90056
709	20	39699	19833	7	a	49.22	0.8622	0.89568	0.89938	0.88505	0.87674	0.90656	1	0.90264	0.88205	0.89449	0.86331	0.87962	0.90325
710	22	80237	35401	7	a	52.48	0.90469	0.89678	0.88534	0.85963	0.90698	0.9002	1	0.88447	0.9028	0.8491	0.90254	0.90329	0.8935
711	11	97502	65212	7	centromere	57.52	0.90375	0.89239	0.89301	0.88214	0.90249	0.9002	1	0.89515	0.90113	0.89318	0.81406	0.89192	0.81209
712	71	4501	7425	7	centromere	57.53	0.8991	0.90132	0.89267	0.88887	0.90654	0.88443	1	0.89552	0.89542	0.90545	0.90188	0.75954	0.90233
713	76	61111	46944	7	centromere	60.28	0.90118	0.90251	0.81287	0.90048	0.90086	0.90083	0.89302	0.9055	0.90444	0.89994	0.75364	0.89814	0.8746
714	20	113240	765603	7	centromere	60.28	0.90457	0.89554	0.89301	0.89803	0.78792	0.89552	1	0.90221	0.89019	0.87426	0.7449	0.90092	0.89559
715	82	52100	84104	7	centromere	62.11	0.89825	0.90624	0.88857	0.90634	0.90698	0.90437	0.9018	0.90411	0.89513	0.89509	0.90578	0.89264	0.8571
716	51	71036	44010	7	centromere	63.04	0.89989	0.90251	0.89699	0.90473	0.89796	0.88115	0.89948	0.90123	0.90766	0.90607	0.90076	0.89382	0.89201
717	68	97781	54752	7	centromere	63.19	0.76732	0.906	0.89531	0.76359	0.89668	0.90197	1	0.90277	0.90778	0.89683	0.8984	0.89382	0.85602
718	30	41297	45533	7	centromere	63.35	0.90118	0.61816	0.86957	0.90359	0.90049	0.88793	1	0.72728	0.71265	0.87594	0.89284	0.87649	0.89743
719	71	89542	28420	7	centromere	63.52	0.90089	0.89908	0.81287	0.85004	0.84381	0.89484	0.89997	0.90012	0.90789	0.9048	0.90497	0.41594	0.60588
720	75	87101	34570	7	centromere	63.79	0.83774	0.87825	0.89359	0.90109	0.90791	0.89357	0.89451	0.82046	0.88374	0.90424	0.87819	0.89684	0.89094
721	68	43451	84190	7	b	65.76	0.89246	0.90002	0.89713	0.88717	0.90754	0.89698	0.89997	0.90438	0.8906	0.86904	0.90092	0.90428	0.90166
722	42	4117	79491	7	b	65.77	0.86601	0.88252	0.87818	0.90202	0.903	0.89243	1	0.88202	0.90008	0.83726	0.89771	0.83686	0.88449
723	51	51120	38087	7	b	71.07	0.86008	0.70029	0.75546	0.89885	0.86396	0.90473	1	0.81037	0.90726	0.73811	0.55863	0.89814	0.90508
724	75	2181	43710	7	b	76.66	0.89989	0.81894	0.87481	0.89592	0.89001	0.85455	1	0.87903	0.85238	0.8491	1	0.87518	0.85021
725	38	81476	36406	7	b	76.68	0.89825	0.89724	0.89055	0.89933	0.90733	0.85679	1	0.89582	0.90221	0.88507	0.90346	0.806	0.89944
726	66	19817	64040	7	b	87.12	0.90587	0.81672	0.86743	0.90497	0.89763	1	0.90558	0.87688	0.85798	0.87854	0.85445	0.0079107	0.72514
727	23	105656	47010	7	b	92.34	0.78536	0.88311	0.88621	0.9001	0.89593	0.89552	0.89997	0.8923	0.89602	0.88361	0.89784	0.89748	0.88631
728	53	555	35110	7	b	92.93	0.41957	0.87592	0.88895	0.87656	0.75589	0.89418	1	0.85796	0.89311	0.90396	0.88824	0.90129	0.88814
729	72	71079	67978	7	b	92.93	0.8991	0.882	0.88263	0.90508	0.90479	0.9002	0.89911	0.88586	0.89921	0.90092	0.88205	0.87018	0.84822
730	78	25273	86720	7	b	94.75	0.90529	0.88405	0.89682	0.85314	0.90479	0.88626	0.90379	0.87543	0.90551	0.87206	0.89812	0.89138	0.85388
731	26	53466	69194	7	b	94.75	0.87329	0.89753	0.90148	0.87091	0.90665	0.89698	0.90208	0.89644	0.90063	0.90063	0.87298	0.87459	0.89701
732	79	94306	346	7	b	94.75	0.9042	0.90408	0.88371	0.89708	0.89299	0.90327	0.89857	0.9004	0.90191	0.89917	0.89868	0.89172	0.89245
733	65	99042	766895	7	b	94.75	0.89777	0.89097	0.90255	0.90141	0.88013	1	0.90396	0.89644	0.90221	0.90216	0.89652	0.63265	0.63429
734	18	67689	36795	7	b	101.87	0.90469	0.89363	0.89301	0.9023	0.90145	1	1	0.89422	0.88734	0.89183	0.85078	0.88852	0.89559
735	50	106477	40045	7	b	102.06	0.89079	0.78453	0.84228	0.89803	0.90691	1	1	0.87772	0.90411	0.88767	0.83268	0.89312	0.88878
736	73	62647	31496	7	b	104.4	0.58177	0.90553	0.89152	0.8085	0.90497	0.9014	1	0.90091	0.90046	0.90347	0.89361	0.89382	0.89714
737	84	101459	36805	7	b	104.44	0.89825	0.8954	0.90243	0.89708	0.90145	0.90052	0.90534	0.89987	0.89482	0.89704	0.89652	0.8534	0.89224
738	56	89638	84340	7	b	107.23	0.9025	0.88978	0.88756	0.90202	0.90796	1	0.90453	0.87846	0.89181	0.86799	0.88412	0.87701	0.89117
739	86	98884	40366	7	b	108.75	0.88453	0.89171	0.83959	0.848	0.88013	0.90366	1	0.86335	1	0.8769	0.87382	0.89063	0.88768
740	51	81319	51566	7	b	108.78	0.90339	0.89897	0.89699	0.89846	0.88475	0.89651	1	0.90461	0.88038	0.86451	0.81658	0.81343	0.90463
741	38	68189	2827	7	b	110.84	0.90536	0.90187	0.89953	0.89803	0.90665	0.90197	0.90379	0.8944	0.89449	0.89891	0.89606	0.89672	0.90411
742	21	108212	50910	7	b	110.84	0.89777	0.89125	0.80994	0.87526	0.89593	0.89983	0.89599	0.90553	0.89181	0.8957	0.83268	0.90081	0.89701
743	88	79270	49384	7	b	111.04	0.88453	0.86626	0.8879	0.80662	0.90145	0.89484	0.90321	0.88447	0.90667	0.8491	0.90201	0.84842	0.81209
744	50	17759	766301	7	b	111.22	0.90025	0.88869	0.88205	0.90485	0.87674	0.90305	0.90341	0.90179	0.89105	0.80496	0.87733	0.89784	0.87181
745	47	71609	15021	7	b	112.76	0.88998	0.88149	0.8879	0.89933	0.89299	0.90383	1	0.87064	0.90163	0.88456	0.89799	0.89998	0.89315
746	64	68612	13288	7	b	114.59	0.88782	0.89606	0.89812	0.90171	0.90507	0.89597	1	0.8923	0.89181	0.89825	0.85617	0.90229	0.87795
747	25	10329	16572	7	b	117	0.82082	0.906	0.89921	0.89846	0.88475	0.8987	1	0.89613	0.9078	0.90327	0.9046	0.8684	0.90314
748	17	122957	54459	7	b	120.17	0.89157	0.89071	0.8988	0.86662	0.88806	1	1	0.88096	0.87116	0.85694	0.88852	1	1
749	83	111901	82818	7	b	122.57	0.87653	0.89586	0.89609	0.82735	0.90145	0.90282	0.90618	0.87688	0.86964	0.90498	0.89771	0.90297	0.89494
750	43	81141	79873	7	b	124.94	0.89454	0.87676	0.88428	0.89289	0.86396	0.80015	0.90416	0.88824	0.90191	0.81044	0.88852	0.8908	0.88878
751	25	7320	35550	7	b	126.26	0.90118	0.90396	0.88371	0.90324	0.89817	0.90282	0.89507	0.89967	0.90382	0.90313	0.90339	0.89589	0.90197
752	58	58500	11863	7	b	127.16	0.90592	0.89071	0.023653	0.87091	1	0.9002	1	0.89386	0.86389	0.89522	0.88535	0.89495	0.89287
753	31	109420	81787	7	b	127.81	0.89525	0.90088	0.72193	0.90303	0.90765	0.88015	1	0.90401	0.90432	0.90566	0.90388	0.89721	0.90185
754	67	20344	62569	7	b	129.07	0.86921	0.90017	0.89865	0.90538	0.8992	0.90582	0.90321	0.89271	0.90551	0.8491	0.89784	0.89264	0.88942
755	73	49054	8725	7	b	129.07	0.90506	0.87215	0.89556	0.90048	0.33445	0.89983	1	0.87688	0.89602	0.90231	0.89959	0.72131	0.66472
756	51	69175	14584	7	b	129.07	0.86779	0.90645	0.88581	0.89654	0.90596	0.90556	0.86781	0.9037	0.89449	0.89542	0.90422	0.9039	0.89494
757	88	71005	29000	7	b	129.07	0.89825	0.88485	0.87481	0.79765	0.88115	0.90567	0.9058	0.84112	0.78325	0.8798	0.88302	0.84842	0.67768
758	29	95405	151007	7	b	129.07	0.9025	0.90524	0.89383	0.88604	0.89633	0.89746	0.90321	0.89644	0.44775	0.89683	0.90304	0.8573	0.87061
759	52	102733	9525	7	b	129.07	0.83565	0.89643	0.89512	0.89933	0.90109	0.90327	0.88317	0.89718	0.89105	0.89773	0.89929	0.90548	0.84086
760	13	104868	52270	7	b	129.07	0.89634	0.88035	0.40608	0.88016	0.89702	0.80396	0.9059	0.88824	0.89352	0.80496	0.88251	0.90398	0.90474
761	60	110199	80726	7	b	129.07	0.89634	0.90088	0.90255	0.89067	0.90109	0.89418	1	0.9004	0.89232	0.8769	0.90118	0.90287	0.88495
762	18	11397	67194	7	b	129.7	0.87329	0.89456	0.89512	0.89654	1	0.80226	1	0.84765	0.81649	0.87594	0.84254	0.89063	0.89904
763	38	28917	39835	7	b	130.32	0.87154	0.89586	0.53555	0.90398	0.90282	0.88626	1	0.88894	0.83387	0.90035	0.89569	0.87817	0.81816
764	67	54820	23523	7	b	130.32	0.90392	0.8845	0.77071	0.90048	0.90497	0.89651	1	0.88959	0.85444	0.88807	0.84477	0.87195	0.88768
765	53	35839	3698	7	b	130.37	0.89777	0.69872	0.85126	0.88427	1	0.86668	0.90467	0.86864	0.75364	0.72027	0.68608	0.89245	0.87361
766	11	16024	76484	7	b	130.42	0.80516	0.90346	0.90135	0.80523	0.9072	0.89105	1	0.90191	0.90444	0.88174	0.89417	0.89312	0.84822
767	9	60211	61341	7	b	130.42	0.89246	0.90565	0.89512	0.90575	0.88947	1	0.90361	0.90264	0.89232	0.90092	0.90254	0.89229	0.86201
768	89	69369	77389	7	b	130.42	0.89989	0.90017	0.88263	0.83636	0.89561	0.89357	0.90302	0.88959	0.73927	0.87918	0.83444	0.89987	0.87795
769	60	12702	33680	7	b	130.52	0.90358	0.89197	0.89791	0.90341	0.90707	0.89552	0.88317	0.89629	0.9034	0.86904	0.90231	0.8817	0.88495
770	79	64819	44453	7	b	133.14	0.88683	0.88956	0.86602	0.90141	1	1	0.90361	0.89293	0.85084	0.88988	0.87975	0.88223	0.88814
771	41	99874	32692	8	a	0	0.84492	0.9061	0.87374	0.85442	0.90654	0.88945	1	0.89644	0.90754	0.89859	0.90346	0.86594	0.89117
772	33	30819	147	8	a	0.42	0.90298	0.90174	0.89753	0.90538	0.90467	0.90567	0.90341	0.90314	0.9028	0.90442	0.89498	0.81104	0.90287
773	19	36741	41869	8	a	0.42	0.89867	0.89524	0.57982	0.88984	0.90796	0.90495	0.90149	0.89788	0.90397	0.89212	0.82003	0.89542	0.89624
774	74	53457	35191	8	a	0.42	0.86601	0.89417	0.88666	0.90141	0.832	0.89944	0.8861	0.88262	0.90163	0.88098	0.87559	0.89096	0.87795
775	80	122490	30257	8	a	0.42	0.89583	0.86402	0.89403	0.89846	0.90359	0.90282	0.90208	0.87249	0.8906	0.88236	0.89534	0.86161	0.89743
776	33	61603	2164	8	a	1.39	0.87485	0.89417	0.89682	0.8935	0.90654	0.88793	1	0.89042	0.90235	0.87108	0.90478	0.9039	0.90524
777	62	53241	67571	8	a	1.4	0.89634	0.90383	0.90199	0.88984	0.90674	0.87795	1	0.90012	0.90328	0.89847	0.90388	0.90372	0.8986
778	76	73990	767085	8	a	4.75	0.89157	0.87897	0.87265	0.87526	0.8916	0.89746	1	0.88447	0.88205	0.81489	0.88153	0.89245	0.8571
779	60	75087	37969	8	a	4.75	0.90057	0.89071	0.88048	0.9023	0.90596	0.90437	0.90625	0.89312	0.86815	0.89929	0.89284	0.87817	0.8948
780	72	31551	42205	8	a	9.16	0.89583	0.90335	0.87967	0.8948	0.86396	0.90197	1	0.89386	0.90551	0.90264	0.90587	0.86054	0.89559
781	55	11271	30499	8	a	12.53	0.90204	0.90214	0.84228	0.90078	0.90665	0.90483	0.90618	0.90336	0.90191	0.90498	0.90587	0.90372	0.90532
782	38	52581	28170	8	a	12.53	0.86008	0.88894	0.89187	0.89531	0.90479	0.88443	1	0.88586	0.89656	0.89413	0.90521	0.8817	0.89068
783	34	87492	91036	8	a	20.13	0.90457	0.90289	0.90135	0.85314	0.89897	0.87693	0.90606	0.90447	0.90235	0.8936	0.90008	0.89864	0.89389
784	71	78347	82185	8	a	27.64	0.89722	0.90251	0.88483	0.89972	0.86921	0.90113	0.9063	0.9039	0.9028	0.90599	0.51732	0.89021	0.8823
785	50	40131	5479	8	a	36.51	0.90057	0.89287	0.86152	1	1	0.90327	0.89997	0.59011	0.90294	0.8841	0.75578	0.90118	0.85602
786	34	66770	71401	8	a	36.51	0.90446	0.89866	0.78494	0.90575	0.89561	0.8987	0.8976	0.89491	0.90645	0.89867	0.90411	0.90536	0.90508
787	28	87653	62424	8	a	36.51	0.8932	0.90002	1	1	1	1	0.89651	0.67721	0.89149	0.80065	0.87005	0.78229	0.87584
788	85	4459	67075	8	a	38.74	0.90147	0.90524	0.7482	0.90655	0.88207	0.90529	0.89302	0.90447	0.90411	0.89722	0.90146	0.8928	0.90521
789	48	111177	71618	8	a	50.58	0.90177	0.90524	0.89713	0.89846	0.90691	0.90582	0.89554	0.90517	0.90762	0.84659	0.87819	0.90204	0.90378
790	37	73017	36672	8	a	53.31	0.89634	0.89478	0.89609	0.9001	0.89517	0.9002	0.90416	0.84369	0.77438	0.89994	0.89569	0.335	0.0067728
791	83	23145	14888	8	a	66.11	0.89583	0.8871	0.89938	0.89654	0.89796	0.88443	0.86235	0.84112	0.89703	0.87918	0.88153	0.89044	0.88979
792	25	20089	54211	8	a	66.12	0.90118	0.89509	0.88428	0.88984	0.88207	0.89552	1	0.85905	0.9008	0.89761	0.89784	0.87273	0.82656
793	16	21790	5148	8	a	66.12	0.82683	0.89724	0.84725	0.90582	0.90748	0.80964	0.89302	0.89934	0.90178	0.90023	0.90243	0.89416	0.90456
794	86	84903	64073	8	a	66.12	0.89079	0.87962	0.89664	0.89418	0.81884	0.89597	0.90598	0.89138	0.89818	0.89015	0.89379	0.87018	0.90056
795	81	100584	82645	8	a	66.12	0.90573	0.8443	0.89427	0.90171	0.878	0.90197	1	0.86782	0.89726	0.89877	0.88153	0.86594	0.83344
796	81	66740	66052	8	a	66.99	0.90177	0.88405	0.90012	0.89803	0.90643	0.90113	1	0.85796	0.89656	0.87206	0.89262	0.89368	0.86921
797	41	42234	31457	8	a	68.42	0.86779	0.89954	0.71407	0.90624	0.89633	1	1	0.89042	0.90303	0.89273	0.88712	0.88795	0.88546
798	35	80852	72282	8	b	72.05	0.90025	0.7919	0.87064	0.90447	0.89796	0.89418	1	0.83606	0.89602	0.87918	0.89458	0.90069	0.90096
799	52	122102	45591	8	b	85.66	0.88453	0.89983	0.90148	0.90603	0.90691	0.90656	0.90483	0.90447	0.89878	0.88884	0.87559	0.89656	0.89891
800	79	96496	764572	8	b	87.3	0.88571	0.75787	0.89301	0.89217	0.90727	0.86668	0.89651	0.89491	0.8884	0.56631	0.8472	0.88373	0.79666
801	74	15443	76504	8	b	104.24	0.88313	0.89846	0.88428	0.90398	0.8921	0.83186	0.90035	0.89552	0.90775	0.89599	0.90231	0.87762	0.89992
802	87	34707	39515	8	b	104.24	0.90204	0.89969	0.89383	0.89592	0.89104	0.89243	0.88317	0.90336	0.90205	0.90008	0.85617	0.89571	0.90433
803	64	66070	8495	8	b	104.24	0.89867	0.89438	0.90192	0.90647	0.85486	0.89597	0.86235	0.88923	0.90144	0.90197	0.82003	0.85837	0.86921
804	13	67131	39568	8	b	104.24	0.86779	0.87897	0.88895	0.90078	0.90434	0.90083	0.90232	0.87486	0.88897	0.9029	0.87819	0.90347	0.88288
805	16	79715	78707	8	b	104.24	0.8991	0.89509	0.89152	0.78766	0.89056	0.90113	0.84312	0.8995	0.82283	0.88236	0.87005	0.8876	0.84308
806	52	87388	73905	8	b	104.24	0.88904	0.89097	0.8988	0.89289	0.90026	1	1	0.88028	0.89513	0.8798	0.86466	0.85221	0.85884
807	31	5380	27996	8	b	116.06	0.90204	0.90073	0.89055	0.89418	0.9076	0.90619	1	0.90517	0.8999	0.79075	0.8976	0.90281	0.85021
808	44	116120	70908	8	b	116.09	0.89246	0.81408	0.89055	0.90485	0.89874	0.90596	0.90651	0.80336	0.88205	0.87305	0.89417	0.90158	0.85602
809	70	112583	765176	8	b	116.53	0.88782	0.8751	0.89644	0.90256	0.878	0.84505	0.89911	0.88096	0.87371	0.8798	0.88985	0.82561	0.89042
810	59	86609	79895	8	b	117.14	0.88998	0.90335	0.89713	0.89067	0.90005	0.85864	1	0.89671	0.90397	0.90216	0.90243	0.88824	0.85021
811	84	64386	32872	8	b	118.37	0.87775	0.87124	0.89267	0.87381	0.89731	0.89788	1	0.82046	0.29438	0.8856	0.86331	0.77064	1
812	81	27302	12015	8	b	119.53	0.90316	0.89345	0.90218	0.90431	0.90219	0.9002	0.8777	0.88028	0.82101	0.86799	0.90146	0.79661	0.90307
813	47	48512	69272	8	b	119.53	0.89157	0.89606	0.8988	0.88804	0.8916	0.89698	0.88982	0.8995	0.81237	0.87206	0.87298	0.89192	0.8966
814	71	63688	64727	8	b	119.53	0.8932	0.90104	0.90012	0.88505	0.90066	0.89829	1	0.89162	0.90424	0.87426	0.89517	0.89901	0.88731
815	67	90494	64445	8	b	123.78	0.89777	0.88665	0.88994	0.89803	0.90219	0.89105	0.90651	0.90106	0.89019	0.88236	0.87481	0.88974	0.88147
816	13	11736	38187	8	b	124.79	0.89454	0.9012	0.86445	0.86796	0.89633	0.90546	0.90438	0.9039	0.87947	0.87206	0.90488	0.87273	0.9039
817	37	69554	85818	8	b	127.89	0.84938	0.89326	0.89699	0.90202	0.8862	0.90229	1	0.88537	0.89542	0.89891	0.90587	0.90446	0.89767
818	18	78954	37095	8	b	127.89	0.90147	0.76107	1	0.89764	1	0.89944	1	0.85259	1	1	1	0.8876	0.88147
819	81	18442	76251	8	b	128.78	0.90089	0.88833	0.88756	0.89933	0.87917	0.89297	1	0.87688	0.89415	0.89297	0.89551	0.89853	0.89673
820	36	56469	39973	8	b	129.64	0.90529	0.90475	0.70496	0.89531	0.90131	0.90052	1	0.90583	0.90625	0.90077	0.87298	0.89416	0.90003
821	66	24529	31696	8	b	130.22	0.8939	0.8977	0.89301	0.88984	0.88475	0.9061	1	0.90023	0.89311	0.89583	0.90243	0.85598	0.8823
822	21	52115	86985	8	b	131.8	0.90278	0.90346	0.90218	0.89885	0.90086	0.89418	0.90416	0.90438	0.90579	0.90136	0.89699	0.89656	0.81977
823	85	46010	766469	8	b	132.12	0.89157	0.84164	0.88965	0.90415	0.89561	0.9014	0.90276	0.78742	0.89656	0.88098	0.89458	0.88934	0.89829
824	79	10887	71658	8	b	132.96	0.8932	0.88531	0.60515	0.90078	0.89985	1	0.88317	0.87608	0.87625	0.90008	0.89437	0.8908	0.86921
825	77	66796	83857	8	b	132.96	0.90446	0.89015	0.73217	0.90647	0.90237	1	1	0.84369	1	0.88988	0.74392	1	0.88814
826	74	106661	78797	8	b	132.96	0.88571	0.90487	0.89735	0.85314	0.90842	0.90473	0.88801	0.89917	0.89794	0.90434	0.89361	0.90252	0.90258
827	75	23469	83176	8	b	133.58	0.90226	0.90061	0.89921	0.85963	0.89897	0.88626	0.90509	0.89459	0.89878	0.89773	0.89534	0.90025	0.90298
828	32	65619	5392	8	b	142.43	0.8939	0.87746	0.89055	0.90359	0.89702	0.90305	0.89599	0.89181	0.90382	0.88236	0.89517	0.90192	0.90456
829	87	14777	77367	8	b	154.02	0.89079	0.90346	0.90283	0.90603	0.89874	0.88626	0.90453	0.90106	0.90191	0.90049	0.89106	0.89604	0.90019
830	77	39550	67425	8	b	158.83	0.89777	0.90408	0.8879	0.90558	0.89104	1	0.88504	0.89987	0.90221	0.90377	0.90175	0.72776	0.90019
831	59	50097	84509	8	b	158.85	0.88313	0.90416	0.88666	0.90473	0.89001	0.9014	0.9063	0.89917	0.89956	0.90468	0.90432	0.80103	0.83839
832	14	8308	73974	8	b	158.86	0.90204	0.88485	0.87374	0.90048	0.89561	0.89698	0.88982	0.89764	0.90519	0.90184	0.89682	0.89805	0.88288
833	28	14120	79282	8	b	158.87	0.9059	0.89695	0.90289	0.90303	0.89435	0.90282	0.9059	0.89732	0.87237	0.90424	0.9047	0.8912	0.89287
834	40	98423	62295	8	b	158.88	0.90506	0.90335	0.89682	0.89217	0.8916	0.89552	0.90254	0.90547	0.89747	0.90579	0.90422	0.88223	0.89673
835	82	98015	83191	8	b	163.12	0.9025	0.89983	0.82035	0.90359	0.8992	0.90456	0.89372	0.89042	0.89858	0.90231	0.90175	0.90495	0.88878
836	86	107085	71395	8	b	163.81	0.88904	0.86512	0.89403	0.89067	0.90521	0.90167	1	0.89312	0.89956	0.8769	0.89163	0.8817	0.80986
837	58	74319	69962	8	b	164.52	0.89454	0.89866	0.89531	0.90303	0.81291	0.89746	0.90149	0.8923	0.89181	0.89273	0.88412	0.86161	0.89013
838	67	108597	768046	8	b	165.24	0.90118	0.89925	0.57691	0.90281	0.85341	0.88015	0.76254	0.90091	0.886	0.83726	0.89569	0.90428	0.90083
839	69	2494	87511	8	b	167.79	0.90147	0.86402	0.89359	0.89764	0.90467	0.89357	0.90612	0.82594	0.88951	0.86451	0.89569	0.89096	0.90474
840	54	37671	71087	9	centromere	0	0.9025	0.90617	0.89055	0.89067	0.89668	0.90167	1	0.90523	0.89181	0.90498	0.90619	0.90451	0.90335
841	30	60368	89235	9	centromere	0.64	0.90147	0.89478	0.85509	0.90398	0.90573	0.90052	1	0.89162	0.89415	0.83982	0.87733	0.88852	0.88588
842	13	2201	53382	9	centromere	1.24	0.89246	0.90088	0.90113	0.90202	0.89731	0.89829	1	0.89249	0.90411	0.89981	0.90564	0.8626	0.88588
843	58	16226	2939	9	centromere	1.24	0.033632	0.89239	0.85653	1	0.39154	1	1	1	1	0.43769	0.89284	1	1
844	7	24864	39054	9	centromere	1.24	0.82824	0.86274	0.90275	0.78766	0.88687	0.87076	1	0.90075	0.90758	0.29666	0.73119	0.89784	0.90366
845	28	29880	20807	9	centromere	1.24	0.88029	0.89524	0.89664	0.90202	0.89763	0.49777	0.90232	0.88366	0.8957	0.898	0.8989	0.87018	0.77594
846	85	57477	81251	9	centromere	1.24	0.78536	0.89363	0.74171	0.89067	0.90784	1	1	0.89687	0.88205	0.88807	0.83053	0.8876	0.89287
847	44	62786	9673	9	centromere	1.24	0.90487	0.90658	0.90186	0.87876	0.9074	0.88705	1	0.90012	0.7605	0.89509	0.87093	0.84583	0.89445
848	55	86997	80060	9	centromere	1.24	0.87921	0.89524	0.88857	0.90519	0.89985	0.9061	0.60299	0.89271	0.90355	0.9055	0.90375	0.89044	0.89904
849	36	62973	41382	9	centromere	4.5	0.90536	0.87215	0.86445	0.90202	0.89633	0.90052	1	0.89092	0.90457	0.89449	0.89015	0.8684	0.89701
850	78	38685	265	9	centromere	6.02	0.89079	0.86274	0.86445	0.90603	0.86248	0.8987	1	0.88894	0.89149	0.87108	0.87819	0.90012	0.89944
851	74	77783	77488	9	centromere	6.02	0.90581	0.87124	0.89122	0.90202	0.87348	0.90366	1	0.88959	0.89818	0.89432	0.89041	0.89656	0.89466
852	49	63903	21295	9	centromere	6.27	0.9043	0.41057	0.89895	0.90341	0.89517	0.90567	0.90149	0.39558	0.74741	0.6467	0.89868	0.57587	0.79666
853	65	27826	83312	9	centromere	7.4	0.82507	0.87421	0.6494	0.90078	0.89104	0.90596	0.90254	0.89386	0.90754	0.90607	0.90398	0.90184	0.89714
854	53	59516	79052	9	centromere	10.66	0.88313	0.8486	0.89572	0.88717	0.88878	0.90197	0.89948	0.89204	0.90235	0.88301	0.8836	0.88223	0.83597
855	79	67958	10240	9	centromere	10.66	0.90316	0.90553	0.88581	0.8935	0.90765	0.89829	1	0.90556	0.89747	0.88507	0.90388	0.8215	0.90463
856	23	33570	44250	9	centromere	16.44	0.90204	0.90429	0.86445	0.88887	0.90698	0.90576	0.89651	0.90301	0.90235	0.90304	0.89969	0.88499	0.89315
857	62	107319	3414	9	a	17.98	0.84251	0.88311	0.89624	0.78485	0.85888	0.9002	1	0.86782	0.85084	0.87206	0.86887	0.82801	0.89445
858	86	50560	89846	9	a	18.96	0.90278	0.90614	0.88857	0.90378	0.86396	0.88793	1	0.90438	0.89311	0.90243	0.90304	0.88733	0.89904
859	17	37859	88165	9	a	21.11	0.84683	0.87592	0.89452	0.88505	0.902	0.83796	1	0.88494	0.85621	0.81272	0.90326	0.86161	0.90247
860	39	93801	90908	9	a	23.02	0.90278	0.89381	0.89359	0.89885	0.89352	1	0.81362	0.90495	0.9064	0.88456	0.8806	0.65448	0.90449
861	23	44731	41068	9	a	24.29	0.89777	0.90187	0.9028	0.89972	0.90584	0.90305	1	0.90569	0.90424	0.88456	0.8998	0.87649	0.34143
862	23	92360	61538	9	a	25.82	0.89777	0.85396	0.86602	0.89708	0.89796	0.90113	0.90522	0.89568	0.9053	0.89929	0.89699	0.90446	0.88397
863	85	90871	36225	9	a	28.91	0.9042	0.88588	0.89512	0.88984	0.90771	0.9014	0.90302	0.89776	0.90205	0.88036	0.89969	0.889	0.90166
864	21	103811	20652	9	a	29.15	0.74107	0.89908	0.87374	0.83779	0.89763	0.88343	0.9058	0.90571	0.8999	0.88807	0.83983	0.89684	0.8948
865	26	49102	57582	9	a	29.93	0.89157	0.87421	0.89359	0.89764	0.8916	0.88705	1	0.86179	0.90679	0.89212	0.84877	0.90495	0.89367
866	22	111747	16449	9	a	29.93	0.89525	0.89478	0.85979	0.9023	0.90005	0.89357	1	0.90106	0.89352	0.90063	0.8962	0.87273	0.88495
867	86	42744	10815	9	a	30.28	0.87653	0.89524	0.8988	0.89654	0.86519	1	0.89857	0.87486	0.90113	0.90008	0.89498	0.88499	0.87584
868	14	26876	57565	9	a	31.67	0.90177	0.7986	0.89735	0.89972	0.9076	1	1	0.87772	0.89656	0.89377	0.87902	0.64829	0.65877
869	72	15976	31351	9	a	32.05	0.90552	0.89363	0.81287	0.78485	0.86069	0.90383	0.90467	0.89568	0.9057	0.72476	0.9055	0.8912	0.90233
870	67	100754	32403	9	a	32.62	0.90547	0.89711	0.90167	0.89933	0.90109	1	0.88317	0.89644	0.85444	0.87426	0.89699	0.88223	0.82656
871	48	76456	45406	9	a	33.37	0.88998	0.89623	0.90113	0.89803	0.85888	1	0.89997	0.89582	0.87237	0.87108	0.90488	0.89063	0.87936
872	34	108376	546	9	a	33.37	0.89867	0.88311	0.87818	0.90447	0.89796	0.90052	1	0.8984	0.90027	0.88807	0.88479	0.88795	0.90155
873	87	60723	36611	9	a	33.66	0.90564	0.85396	0.90192	0.90141	0.90545	0.90645	0.81052	0.88494	0.55514	0.89737	0.90364	0.73983	0.9021
874	10	80957	63656	9	a	33.82	0.90547	0.059698	0.62036	0.90508	0.89593	0.89552	0.90067	0.088786	0.54078	0.010402	0.1794	0.90451	0.89673
875	67	101912	71424	9	a	34.52	0.86779	0.90498	0.87901	0.90651	0.90707	0.90229	0.90685	0.90523	0.9034	0.90591	0.90008	0.89734	0.89842
876	12	56183	66133	9	a	38.36	0.90226	0.89866	0.87265	0.90256	0.90733	0.89552	0.86235	0.89855	0.77572	0.89994	0.89855	0.88795	0.88848
877	84	42565	87649	9	a	40.67	0.90375	0.57111	0.89236	0.89531	0.9076	0.90546	1	0.32121	0.81237	0.87594	0.72405	0.88638	0.88348
878	57	68736	35586	9	a	42.14	0.87154	0.9016	0.88828	0.86163	0.90454	0.90546	0.88504	0.9004	0.90432	0.89509	0.83053	0.90505	0.9028
879	33	93631	74810	9	a	42.14	0.40236	0.89568	0.88428	0.89764	1	0.69768	0.88892	0.88537	0.88131	1	1	0.89416	1
880	68	102529	85386	9	a	43.5	0.90564	0.87304	0.87643	0.89067	0.90467	0.89746	1	0.89459	0.90368	0.87206	0.86174	0.86933	0.8571
881	80	40649	60977	9	a	46.42	0.89989	0.88035	0.89331	0.87761	0.89668	0.89829	1	0.86864	0.87947	0.88767	0.86743	0.87459	0.89224
882	35	18528	18536	9	a	47.77	0.89989	0.89171	0.88857	0.90256	0.872	0.90596	1	0.88537	0.89274	0.89449	0.88153	0.87195	0.89944
883	27	4103	76828	9	a	48.03	0.86601	0.8486	0.89531	0.90281	0.90319	0.90167	0.89651	0.90023	0.89703	0.89877	0.8472	0.89998	0.89992
884	61	19985	69837	9	a	48.59	0.89825	0.88978	0.89938	0.90256	0.89702	0.90282	1	0.88152	0.90008	0.90386	0.90215	0.889	0.88848
885	26	81873	72117	9	a	48.59	0.88163	0.89524	0.86275	0.89846	0.88947	1	1	0.90411	0.90382	0.88236	0.82477	0.55375	0.52999
886	65	49078	62346	9	a	48.94	0.15084	0.90335	0.12088	0.88108	0.2265	0.71283	1	0.89855	0.89703	0.67731	0.89475	0.89911	0.90325
887	54	25363	78082	9	a	50.27	0.90025	0.81672	1	0.90281	1	0.90083	0.90683	0.87486	0.83155	1	1	0.86594	0.87584
888	44	38027	13307	9	a	51.98	0.90497	0.88588	0.89905	0.9001	0.84765	1	1	0.90106	0.90303	0.8798	0.87382	0.89044	0.89965
889	80	100814	76973	9	a	52.85	0.90497	0.86995	0.76733	0.90109	0.89473	0.90229	1	0.89117	0.89956	0.87594	0.89015	0.88373	0.86069
890	22	41228	4461	9	a	54.19	0.8939	0.90416	0.6992	0.90109	0.90784	0.79159	1	0.90517	0.90205	0.90334	0.90364	0.89466	0.89548
891	40	69674	32732	9	a	55.38	0.90339	0.89125	0.89953	0.87876	0.89001	0.88115	1	0.86179	0.90618	0.90616	0.9047	0.90092	0.90056
892	57	34940	75670	9	a	57.78	0.87775	0.90604	0.89055	0.90171	0.89593	0.89746	0.75021	0.90314	0.90633	0.90304	0.9062	0.88057	0.8966
893	53	14230	62449	9	a	59.88	0.89454	0.88311	0.047004	0.88887	1	0.90529	1	0.90336	0.88662	0.87012	0.81042	0.83502	0.90221
894	75	96315	43789	9	a	59.93	0.90358	0.88833	0.90268	0.88804	0.90026	0.89105	0.8976	0.88262	0.88374	0.87305	0.87298	0.89962	0.89426
895	78	112367	85185	9	a	59.98	0.90487	0.89586	0.88428	0.89846	0.903	0.9002	1	0.88959	0.90652	0.76513	0.89742	0.88109	0.88631
896	70	69942	22985	9	a	62.65	0.90446	0.86626	0.90135	0.89067	0.90388	0.90596	1	0.82594	0.90178	0.87854	0.89667	0.90243	0.90378
897	86	113030	83921	9	a	65.03	0.90316	0.89363	0.76733	0.90109	0.89252	0.87578	1	0.90057	0.88771	0.87305	0.90326	0.89172	0.8746
898	83	59776	28002	9	a	65.14	0.84683	0.88894	0.89865	0.90378	0.89352	0.85455	0.90618	0.89491	0.89858	0.8841	0.89569	0.8945	0.90258
899	15	63243	13469	9	a	65.14	0.90118	0.87962	0.90243	0.87656	1	0.8721	0.8976	0.90137	0.89921	0.81044	0.67184	0.90158	0.90003
900	88	57135	43686	9	a	65.96	0.8939	0.90593	0.87481	0.89846	0.90584	0.89983	1	0.90357	0.89482	0.89994	0.87637	0.79661	0.90314
901	46	96538	9570	9	a	65.96	0.90177	0.89239	0.89895	0.90497	0.90183	0.90589	1	0.90091	0.89625	0.89212	0.79931	0.87594	0.90342
902	26	11853	89289	9	a	66.18	0.90057	0.63281	0.88931	0.90324	0.90086	0.87901	1	0.84942	0.6968	0.73369	0.16442	0.90516	0.61603
903	53	8695	89813	9	a	67.82	0.90529	0.86626	0.90167	1	1	1	0.90483	0.75127	0.90411	0.89555	0.8806	0.89229	0.89559
904	70	89412	61730	9	a	70.99	0.89989	0.87746	0.88483	0.89289	0.9072	0.89829	0.83247	0.88719	0.88205	0.83982	0.89993	0.88426	0.88546
905	58	17234	81455	9	a	71.78	0.85259	0.90648	0.88581	0.86662	0.89668	0.9061	0.90361	0.89987	0.89837	0.9061	0.89799	0.85487	0.82656
906	32	27312	26081	9	a	71.78	0.8932	0.89149	0.89556	0.90359	0.89473	0.87901	1	0.89459	0.88734	0.87769	0.88576	0.883	1
907	87	32138	53203	9	a	71.78	0.89867	0.89969	0.88581	0.90622	0.90467	0.87076	0.8923	0.90137	0.88305	0.88456	0.88624	0.84069	0.84602
908	87	35837	57508	9	a	71.78	0.89777	0.86512	0.90113	0.86249	0.90584	0.89829	0.9058	0.89422	0.87625	0.89626	0.89188	0.83686	0.89426
909	66	38546	74191	9	a	71.78	0.9042	0.36464	0.84512	0.89654	0.89668	0.90197	0.89857	0.5498	0.886	0.65852	0.067063	0.89557	0.90354
910	21	44216	90569	9	a	71.78	0.89246	0.85017	0.9005	0.90447	0.88115	0.86525	0.89997	0.87249	0.89794	0.87426	0.88712	0.905	0.90416
911	73	59007	35144	9	a	71.78	0.90542	0.88355	0.89984	0.90447	0.90165	0.90401	1	0.80592	0.87237	0.89626	0.87005	0.83181	0.77594
912	8	62154	67621	9	a	71.78	0.90316	0.88355	0.89556	0.89846	0.89104	0.86377	1	0.89687	0.90235	0.82934	0.82222	0.89508	0.90366
913	81	72699	43373	9	a	71.78	0.90177	0.89819	0.80291	0.89289	0.88947	0.9002	1	0.89776	0.90205	0.90529	0.90488	0.89229	0.90307
914	22	97809	1171	9	a	71.78	0.8932	0.88978	0.87818	0.90109	0.88475	0.63342	0.89372	0.88923	0.89449	0.89337	0.86466	0.89527	0.88588
915	19	73692	51686	9	a	78.12	0.90339	0.89495	0.88205	0.88984	0.88475	1	1	0.88096	0.89149	0.88927	0.89262	0.8928	0.88449
916	20	103824	15270	9.5	a	0.02	0.33516	0.90462	0.88857	0.86915	0.76705	0.89698	1	0.90502	0.90551	0.8841	0.90541	0.90204	0.90502
917	22	31202	11030	9.5	centromere	0.77	0.89722	0.90278	0.83959	0.89217	0.90497	0.89829	1	0.88923	0.79137	0.89491	0.90157	0.88426	0.89201
918	68	66725	34113	9.5	centromere	1.67	0.89634	0.87897	1	0.90171	0.90026	0.90229	1	0.88783	0.89939	0.88927	0.89812	0.89245	0.90479
919	36	8054	22012	9.5	centromere	5.05	0.90375	0.87897	0.88263	0.90538	0.85169	0.9014	0.89911	0.89491	0.87832	0.89183	0.84877	0.89589	0.85192
920	76	33441	24552	9.5	centromere	5.05	0.90118	0.87421	0.89609	0.77264	0.90418	0.89651	0.90571	0.87688	0.90328	0.89583	0.89303	0.88109	0.87361
921	9	60719	54724	9.5	centromere	5.05	0.90595	0.90631	0.89699	0.90538	0.88806	1	1	0.90495	0.89449	0.90347	0.41966	0.5842	0.53475
922	61	100292	42136	9.5	centromere	5.05	0.88029	0.87962	0.76322	0.89764	0.90825	0.90305	1	0.87772	0.9053	0.90505	0.87093	0.9044	0.89224
923	42	116657	766661	9.5	centromere	5.05	0.90552	0.89417	0.89556	0.84341	1	0.89484	0.90379	0.89732	0.90368	0.88456	0.88535	0.89695	0.88848
924	53	122504	49110	9.5	centromere	5.05	0.90204	0.90408	0.89773	0.90609	0.8916	0.89944	0.90035	0.88719	0.90046	0.89509	0.89215	0.63498	0.89755
925	43	99320	21557	9.5	centromere	5.08	0.90147	0.9061	0.87901	0.90655	0.90434	0.90282	1	0.90477	0.90221	0.90304	0.89551	0.87195	0.81209
926	45	8916	73104	9.5	centromere	8.38	0.90478	0.90578	0.89773	0.90548	0.90454	0.90349	0.90361	0.9053	0.90608	0.90498	0.90215	0.87018	0.89977
927	57	75758	65088	9.5	centromere	9.28	0.8932	0.88485	0.89236	0.88301	0.90266	0.90539	1	0.80028	0.89902	0.89958	0.87733	0.89901	0.87584
928	78	58625	3006	9.5	centromere	10.41	0.90057	0.90132	0.8988	0.90281	0.90497	0.9002	1	0.89872	0.90163	0.90357	0.89855	0.89393	0.86921
929	44	93219	5633	9.5	centromere	11.25	0.86921	0.88629	0.87643	0.87761	0.89561	0.90506	1	0.88858	0.88305	0.88807	0.89284	0.85122	0.83597
930	44	108576	87626	9.5	centromere	11.25	0.88029	0.89954	0.89088	0.90531	0.87543	0.90383	0.89372	0.88152	0.90519	0.86194	0.87005	0.71734	0.89842
931	29	8083	84173	9.5	a	12.09	0.76945	0.89015	0.88316	0.88984	0.90086	0.90305	1	0.83606	0.82101	0.85135	0.88205	0.87649	0.88768
932	15	24486	36066	9.5	a	12.95	0.90358	0.8845	0.87738	0.90171	0.8992	0.90437	0.90483	0.87846	0.90205	0.88593	0.89015	0.77064	0.90411
933	78	29920	61480	9.5	a	15.41	0.63678	0.90645	1	0.74101	0.90631	1	1	0.89599	0.63731	0.89958	0.90021	0.88824	0.88913
934	80	96100	8516	9.5	a	19.03	0.90457	0.7238	0.86445	0.90447	0.90535	0.89357	1	0.66397	0.90748	0.90327	0.76525	0.72019	0.87795
935	44	14463	70208	9.5	a	19.04	0.90446	0.66029	0.89998	0.90603	0.90418	0.89651	1	0.66195	0.90541	0.90063	0.63588	0.85837	0.89929
936	15	35686	39297	9.5	a	19.04	0.90025	0.89197	0.89025	0.90596	0.89435	0.87901	1	0.89823	0.88771	0.87769	0.88576	0.88824	0.8823
937	19	41852	29078	9.5	a	19.04	0.90278	0.51654	0.87163	0.83636	0.87917	0.89243	1	0.57961	0.90738	0.89788	0.5496	0.8647	0.88449
938	86	104185	74670	9.5	a	19.04	0.89525	0.87421	0.89512	0.87526	1	0.89944	1	0.87064	0.89513	1	1	0.88014	0.87876
939	60	89588	764926	9.5	a	20.27	0.89454	0.8926	0.88483	0.90415	0.89763	1	1	0.89386	0.86389	0.89102	0.90215	0.8876	0.87795
940	59	35938	17888	9.5	a	21	0.88782	0.90553	0.89938	0.88604	0.87543	0.90327	0.90035	0.90447	0.86389	0.90357	0.90521	0.90533	0.90427
941	49	88587	64328	9.5	a	21	0.89246	0.89623	0.89301	0.89217	0.90643	1	1	0.87543	0.88038	0.89837	0.89634	0.87273	0.74676
942	36	67495	65286	9.5	a	22.64	0.89583	0.88869	0.71709	0.90078	1	1	0.89086	0.89902	0.87947	1	1	1	1
943	60	115157	58952	9.5	a	24.21	0.89583	0.90396	0.82035	0.89592	0.90691	0.83456	1	0.9004	0.9057	0.90264	0.90514	0.88874	0.87061
944	79	53647	35332	9.5	a	28.99	0.89825	0.89969	0.90022	0.89067	0.90332	0.90473	0.90208	0.89476	0.89449	0.89233	0.89417	0.87518	0.90083
945	62	7020	34298	9.5	a	29	0.90406	0.88894	1	0.90256	0.90631	0.89105	1	0.89803	0.9034	0.87854	0.8806	0.88014	0.88913
946	70	59109	476	9.5	a	29	0.89525	0.90451	0.89187	0.0022004	0.90754	1	0.89948	0.90154	0.90424	0.89971	0.88905	0.88874	0.89531
947	80	32923	18605	9.5	a	29.01	0.90375	0.89149	0.88483	0.88427	0.65828	0.88015	0.90321	0.89407	0.8957	0.8657	0.9046	0.85221	0.90056
948	85	120444	73629	9.5	a	29.24	0.89454	0.906	0.90036	0.70479	0.90674	0.86948	0.90453	0.90511	0.89747	0.90545	0.90432	0.82801	0.89575
949	31	87733	73924	9.5	a	33.91	0.9025	0.89802	0.89644	0.88427	0.89352	0.87439	0.90067	0.89162	0.89384	0.8967	0.8998	0.83181	0.89891
950	85	62439	17947	9.5	a	34.16	0.89454	0.83888	0.88428	0.89289	0.90521	1	0.90302	0.86335	0.87504	0.8841	0.88153	0.8846	0.89466
951	81	52513	63002	9.5	a	35.19	0.87154	0.89171	0.90122	0.87761	0.90608	0.90197	0.90483	0.89092	0.89703	0.8964	0.88712	0.88057	0.90173
952	14	72392	70985	9.5	a	35.93	0.9025	0.90604	0.86743	0.90447	0.88687	0.90349	0.89554	0.90137	0.90328	0.9048	0.90441	0.8971	0.79209
953	16	67049	61390	9.5	a	40.06	0.88683	0.90396	0.8988	0.83045	0.90507	0.89484	0.89372	0.9037	0.89956	0.90396	0.89417	0.87817	0.70944
954	56	41551	42868	9.5	a	40.07	0.89989	0.88035	0.89427	0.8935	0.9074	0.88015	1	0.88783	0.88374	0.86695	0.89742	0.89864	0.88076
955	53	26825	9094	9.5	a	42.23	0.89777	0.89846	0.89812	0.90431	0.90249	0.90576	0.89911	0.88096	0.907	0.90347	0.90188	0.90495	0.90354
956	56	32044	80209	9.5	a	46.45	0.90529	0.87215	0.88316	0.90048	0.89252	0.83456	1	0.87903	0.8098	0.89039	0.75364	0.89096	0.86069
957	36	114682	84240	9.5	a	57.51	0.90552	0.6834	0.87818	0.89764	0.89001	0.82343	1	0.89613	0.90738	0.75149	0.47283	0.8817	0.88013
958	44	55249	69059	9.5	a	57.56	0.90057	0.88833	0.89895	0.81107	0.89561	0.88015	0.90687	0.90536	0.90726	0.87854	0.81236	0.89245	0.39817
959	28	103704	53184	9.5	a	60.44	0.8991	0.88405	0.89865	0.88604	0.90418	0.90539	0.8971	0.86782	0.90355	0.89449	0.8472	0.88922	0.89531
960	65	77054	3398	9.5	a	62.65	0.72847	0.90515	0.90286	0.86796	0.88299	0.80429	1	0.90301	0.90249	0.90063	0.90388	0.90129	0.87361
961	33	56275	43114	9.5	a	64.39	0.90358	0.87746	0.89699	0.89418	0.89561	0.89167	0.90438	0.86971	0.90551	0.89393	0.89682	0.89416	0.85021
962	32	48229	34757	9.5	a	68.52	0.87921	0.90304	0.36029	0.30472	0.90237	0.89983	0.90321	0.90563	0.90588	0.90607	0.90364	0.89542	0.85602
963	13	18498	88259	9.5	a	68.7	0.90446	0.90278	0.88428	0.6174	0.90771	0.90456	0.89948	0.89764	0.90505	0.90216	0.9028	0.88057	0.89793
964	67	8540	20287	9.5	a	69.84	0.89682	0.82951	0.8348	0.88804	0.90654	0.82913	0.89554	0.75491	0.90494	0.88174	0.87481	0.90527	0.90411
965	74	9965	33018	9.5	a	69.84	0.8991	0.89417	0.87374	0.90141	0.8916	0.9014	1	0.88987	0.88205	0.90468	0.90478	0.90092	0.89714
966	83	28752	20723	9.5	a	69.84	0.87485	0.9056	0.9005	0.90415	0.87543	0.9002	0.89599	0.89888	0.89019	0.89981	0.90076	0.90436	0.87251
967	83	37986	34736	9.5	a	69.84	0.90595	0.89015	0.85828	0.90622	0.90346	0.87693	0.8743	0.88894	0.89972	0.83556	0.87975	0.89434	0.89013
968	45	40272	3925	9.5	a	69.84	0.90089	0.90371	0.8988	0.90558	0.90681	0.89357	1	0.90327	0.90457	0.86799	0.90243	0.87518	0.83597
969	44	42590	71257	9.5	a	69.84	0.86921	0.87124	0.86602	0.84658	1	0.89746	0.90483	0.88028	0.90541	0.89252	0.84254	0.90216	0.89645
970	49	64086	40777	9.5	a	69.84	0.89246	0.87304	0.86152	0.89654	0.79778	1	1	0.88719	0.90726	0.8872	0.86174	0.87817	0.87361
971	14	72463	40330	9.5	a	69.84	0.77545	0.90624	0.88581	0.9001	0.89963	0.86151	1	0.89934	0.70867	0.90327	0.90326	0.8534	0.89094
972	24	80173	55694	9.5	a	69.84	0.8932	0.50128	0.78494	0.90634	0.87456	0.84687	1	0.72892	0.64111	0.69434	0.5774	0.87332	0.86503
973	51	89555	4232	9.5	a	69.84	0.48335	0.88869	0.89331	0	0.90818	0.75923	0.89997	0.88152	0.88374	0.89877	0.86466	0.8945	0.90109
974	23	96712	339	9.5	a	69.84	0.90593	0.88894	0.89236	0.90531	0.86785	0.90229	0.90149	0.86864	0.85621	0.88174	0.89634	0.88703	0.90314
975	21	101930	32480	9.5	a	69.84	0.90025	0.88833	0.89865	0.89654	1	0.90052	0.90598	0.86971	0.89972	0.8967	0.88985	0.81654	0.88495
976	71	106336	77335	9.5	a	69.84	0.90278	0.86274	0.88316	0.90398	0.89763	0.9014	0.88064	0.77441	0.89311	0.89252	0.86599	0.88109	0.86503
977	82	39218	77813	9.5	a	71.26	0.9025	0.89787	0.9005	0.86662	0.89668	0.86948	1	0.88537	0.886	0.89761	0.90536	0.89229	0.90314
978	41	39506	16408	10	a	0	0.90278	0.90582	0.81287	0.89418	0.90282	0.90653	0.90035	0.90137	0.90692	0.89722	0.89906	0.90053	0.88288
979	80	97580	42006	10	a	1.19	0.87921	0.86995	0.9023	0.9023	0.90784	0.89022	0.90438	0.8549	0.87116	0.87769	0.8959	0.73231	0.84822
980	24	92256	766308	10	a	2.65	0.90358	0.87676	0.86152	0.90048	0.90388	0.89597	0.90232	0.8831	0.87371	0.88927	0.87093	0.871	0.85602
981	28	69620	67406	10	a	3.34	0.88163	0.85508	0.49836	0.90415	0.90165	0.90506	0.90149	0.82594	0.8977	0.86297	0.89534	0.86933	0.9004
982	66	30578	4982	10	a	3.35	0.90057	0.89969	0.76733	0.90171	0.90796	0.9002	0.87945	0.90206	0.90368	0.89183	0.85617	0.85837	0.89992
983	75	60970	89174	10	a	3.35	0.87921	0.8871	0.89301	0.90415	0.89001	0.89651	0.90496	0.88617	0.90046	0.8964	0.89699	0.88057	0.89201
984	83	68187	89232	10	a	3.35	0.90547	0.90174	0.89812	0.88984	0.90808	0.87693	0.89302	0.89803	0.90633	0.90357	0.89879	0.90069	0.88495
985	69	83609	13350	10	a	3.35	0.90057	0.89586	0.85126	0.89067	0.85684	0.86668	1	0.8907	0.86677	0.8936	0.894	0.89618	0.89636
986	17	104442	13489	10	a	3.35	0.90316	0.87592	0.85509	0.90141	0.90237	0.90437	0.82115	0.88447	0.90382	0.88988	0.87204	0.89901	0.89559
987	47	114457	36232	10	a	3.35	0.89867	0.88928	0.85126	0.90141	0.87456	0.90305	0.90208	0.81774	0.88523	0.90513	0.86466	0.89926	0.90019
988	22	3609	72057	10	a	3.37	0.86601	0.90104	0.90148	0.90634	0.86921	0.90113	0.90496	0.90168	0.89939	0.8936	0.90102	0.8817	0.87061
989	79	16280	66196	10	a	4.9	0.8622	0.8926	0.88205	0.90648	0.90754	1	1	0.88262	0.89818	0.89891	0.88412	0.88974	0.89042
990	7	39112	77149	10	a	4.9	0.90478	0.89345	0.89491	0.89067	0.902	0.88443	1	0.88617	0.85957	0.89273	0.88879	0.80318	0.89408
991	65	46410	82352	10	a	4.9	0.88683	0.89939	0.88534	0.89764	0.87674	0.85553	0.86235	0.89823	0.90579	0.89737	0.9006	0.89508	0.90185
992	69	57695	45008	10	a	4.9	0.89946	0.86995	0.89921	0.87381	0.90109	0.86525	0.89372	0.87543	0.87116	0.89555	0.90215	0.89628	0.89367
993	62	67155	86711	10	a	4.9	0.9025	0.88869	0.88581	0.90202	0.89817	0.90083	0.89857	0.88096	0.89956	0.89126	0.88712	0.83867	0.88348
994	75	80368	68076	10	a	4.9	0.9042	0.89287	0.88895	0.87381	0.88554	1	1	0.87064	0.89625	0.89837	0.89929	0.88934	0.89042
995	66	116622	27805	10	a	4.9	0.89946	0.89125	0.85509	0.90141	0.88299	0.86151	1	0.86864	1	0.81489	1	0.88223	0.83839
996	17	75329	30889	10	a	4.93	0.90469	0.89787	0.88701	0.9023	0.89352	0.89418	0.90558	0.89249	0.90645	0.90161	0.86743	0.87518	0.89891
997	56	121259	31081	10	a	5.69	0.78762	0.89695	0.90148	0.88717	0.902	0.8363	0.90453	0.897	0.90686	0.89491	0.88777	0.87195	0.89367
998	57	113092	839	10	a	7	0.89454	0.85396	0.89383	0.85963	0.88384	1	1	0.89888	0.88131	0.89155	0.87733	0.88852	0.88013
999	8	3427	55967	10	a	21.93	0.90446	0.8486	0.90064	0.88804	0.90282	0.90556	0.88892	0.86971	0.90561	0.89542	0.89284	0.90497	0.90456
1000	60	53902	76413	10	a	24.27	0.88998	0.8443	0.88534	0.89418	0.89763	0.90589	0.90232	0.87486	0.88456	0.86904	0.87559	0.90158	0.88878
1001	46	50699	33028	10	a	26.71	0.89454	0.90439	0.88581	0.78147	0.84597	0.90529	0.90122	0.87249	0.9064	0.8967	0.82003	0.8817	0.89929
1002	86	43704	86182	10	a	27.56	0.80675	0.80599	0.90268	0.83272	0.90467	0.90366	0.90067	0.86971	0.90505	0.89994	0.89237	0.84993	0.87251
1003	43	57339	15419	10	a	27.56	0.89079	0.906	0.89812	0.86377	0.9056	0.90167	0.89948	0.90206	0.90519	0.89102	0.9055	0.8684	0.90443
1004	57	73921	72378	10	a	27.56	0.90506	0.90187	0.69435	0.90048	0.90691	0.90576	0.89451	0.89987	0.90424	0.89917	0.80555	0.89245	0.89466
1005	27	75295	2449	10	a	27.56	0.88683	0.89678	0.84228	0.88214	0.90467	0.86261	0.90379	0.9004	0.89656	0.88174	0.90048	0.82305	0.89068
1006	60	97684	73189	10	a	27.56	0.9042	0.89897	0.72472	0.79533	0.88687	0.90456	1	0.90232	0.90205	0.89233	0.693	0.86594	0.89944
1007	15	38266	60392	10	a	37.03	0.90278	0.90187	0.89472	0.87225	0.90479	0.88233	0.9018	0.89644	0.90692	0.90347	0.90572	0.78756	0.88631
1008	10	70126	33303	10	a	39.27	0.89525	0.86274	0.85126	0.89592	0.85888	0.89167	0.89554	0.87064	0.87116	0.88807	0.89163	0.90243	0.90287
1009	84	91144	768029	10	a	41.42	0.89583	0.9056	0.89491	0.89803	0.89943	0.90624	1	0.89613	0.90541	0.90334	0.90364	0.89938	0.89728
1010	87	111408	66590	10	a	45.75	0.87775	0.86995	0.88895	0.90109	0.8874	1	1	0.86864	0.64837	0.88958	0.8806	1	1
1011	34	105228	14482	10	a	50.36	0.70034	0.87304	0.89383	0.88505	0.90005	1	1	0.87331	0.88662	0.89155	0.87005	0.88057	0.85602
1012	42	10773	1330	10	a	56.05	0.90542	0.90225	0.9005	0.90485	0.89561	0.90638	0.90416	0.9039	0.90633	0.8491	0.89498	0.90053	0.9004
1013	47	11041	23512	10	a	57.82	0.84492	0.88252	0.89025	0.89654	0.89352	0.90282	1	0.88987	0.85621	0.89126	0.88624	0.89172	0.81816
1014	23	97953	66613	10	a	57.82	0.87154	0.90487	0.86844	0.88804	0.90131	0.90596	1	0.8923	0.8906	0.89626	0.8976	0.88499	0.89148
1015	35	105608	78555	10	a	57.82	0.90564	0.8443	0.85653	0.89846	0.86519	0.89597	1	0.86686	0.90249	0.88927	0.89879	0.89206	0.87678
1016	77	47758	41988	10	a	58.74	0.89722	0.90578	0.89984	0.89654	0.88207	0.75329	1	0.90422	0.90444	0.8841	0.89475	0.90309	0.90519
1017	76	57055	86013	10	a	64.48	0.89157	0.86626	0.89122	0.90202	0.90434	0.89698	0.90438	0.87158	0.84002	0.90613	0.90102	0.90081	0.9021
1018	53	78040	34970	10	a	64.48	0.90204	0.89402	0.89403	0.90596	0.90596	0.90401	1	0.89902	0.90692	0.89929	0.79784	0.871	0.88878
1019	21	82923	5247	10	a	64.48	0.9025	0.89606	0.88316	0.86377	1	0.89698	1	0.89249	0.88734	0.87426	0.894	0.87273	0.86069
1020	62	108371	71642	10	a	64.48	0.87154	0.85197	0.88931	0.89146	0.90643	1	0.90496	0.89293	0.89449	0.89958	0.82003	0.83008	0.87795
1021	13	94035	16017	10	a	67.87	0.87775	0.90148	0.89812	0.88717	0.89731	0.90401	0.89086	0.89888	0.87832	0.8884	0.86743	0.73231	0.89891
1022	15	79131	13930	10	a	68.39	0.90298	0.90645	0.27779	0.88214	0.90804	0.90305	0.90509	0.90091	0.90382	0.8841	0.90572	0.82801	0.88631
1023	76	69992	43110	10	a	69.48	0.90487	0.88956	0.90012	0.90303	0.8916	0.87345	0.90321	0.86782	0.90754	0.8936	0.88712	0.88499	0.9004
1024	68	78046	32587	10	a	69.75	0.88998	0.90578	0.88621	0.88505	0.90596	0.89105	0.90149	0.9039	0.88374	0.88988	0.89906	0.90281	0.90133
1025	62	73176	12553	10	a	69.78	0.82082	0.89417	0.79492	0.8935	0.88687	0.88793	0.90321	0.87963	0.9057	0.86695	0.86174	0.89229	0.82325
1026	37	8028	11921	10	a	69.91	0.85259	0.86274	0.82712	0.87225	0.89796	0.90052	0.85318	0.88447	0.90027	0.89891	0.89699	0.89434	0.90247
1027	52	114846	69926	10	centromere	76.26	0.80084	0.89456	0.88534	0.89708	0.90791	0.88705	0.90699	0.90248	0.89878	0.87012	0.89742	0.89784	0.86503
1028	62	114276	37078	10	centromere	78.8	0.89079	0.82459	0.75546	0.90508	0.45017	0.90229	1	0.87608	0.88523	0.88593	0.90008	0.8573	0.76996
1029	29	77895	80282	10	centromere	78.81	0.90177	0.89363	0.86602	1	0.89561	0.21354	0.90208	0.82401	0.87625	0.88301	0.85078	0.87594	0.89287
1030	21	51200	2373	10	centromere	81.36	0.90446	0.89402	0.89331	0.88214	0.90266	0.89651	0.88801	0.84577	0.90772	0.90418	0.8989	0.90511	0.90416
1031	87	46284	33743	10	centromere	82.61	0.89682	0.87962	0.88205	0.8948	0.90005	0.90546	0.89372	0.88747	0.89656	0.88767	0.89784	0.88223	0.90247
1032	63	109834	17886	10	centromere	82.94	0.87154	0.90572	0.79868	0.89803	0.88687	0.90229	0.88892	0.9055	0.90382	0.90264	0.8984	0.90428	0.90325
1033	12	62889	46893	10	centromere	83.1	0.89246	0.88035	0.89152	0.90281	0.90454	0.89983	1	0.8923	0.90494	0.85614	0.87902	0.87762	0.86503
1034	41	52059	3557	10	centromere	83.28	0.89777	0.90235	0.84725	0.90141	0.84381	0.90421	0.90361	0.9037	0.90249	0.90566	0.65456	0.87649	0.85602
1035	43	47282	74947	10	centromere	83.45	0.89682	0.89326	0.90099	0.90281	0.86785	0.83968	0.90685	0.88959	0.8999	0.89509	0.90304	0.76421	0.87361
1036	89	43051	61806	10	centromere	83.63	0.89682	0.72441	0.8814	0.90171	0.86519	0.90624	1	0.88537	0.90481	0.3701	0.62906	0.85122	0.80986
1037	40	45603	88783	10	centromere	83.63	0.83961	0.90487	0.90223	0.90048	0.90434	0.89829	0.90122	0.9053	0.90692	0.8967	0.90411	0.89245	0.90427
1038	51	53156	48011	10	centromere	83.89	0.52578	0.88978	0.8814	0.90473	0.74961	0.9002	0.90658	0.90168	0.90397	0.89811	0.90201	0.88373	0.90197
1039	74	113389	58714	10	centromere	83.89	0.8939	0.90429	0.88371	0.90582	0.88687	0.90517	0.90149	0.90123	0.90113	0.90184	0.90432	0.8846	0.90166
1040	17	84257	71885	10	centromere	84.3	0.906	0.90361	0.87901	0.90341	0.90835	0.89484	0.88414	0.90579	0.89513	0.8604	0.90556	0.89814	0.90233
1041	14	87414	74595	10	b	88.69	0.89525	0.88149	0.90263	0.89708	0.89056	0.90052	1	0.77953	0.89274	0.88884	0.77644	0.8912	0.86069
1042	14	113113	70387	10	b	88.7	0.89079	0.89071	0.90099	0.89289	0.83982	0.89698	1	0.89629	0.90424	0.73918	0.86174	0.90363	0.90449
1043	70	67632	74578	10	b	89.56	0.89989	0.88252	0.88316	0.88887	0.89561	0.79796	1	0.89386	0.88456	0.89318	0.8962	0.86594	0.87795
1044	83	77900	31780	10	b	89.56	0.87154	0.87746	0.88666	0.90141	0.89817	0.89167	1	0.89687	0.89415	0.88301	0.87819	0.89154	0.86069
1045	15	87750	46228	10	b	89.56	0.89079	0.83385	0.82965	0.90048	0.89593	0.89829	1	0.86864	0.83762	0.8491	0.88712	0.89618	0.88848
1046	55	35950	24848	10	b	110.77	0.90478	0.86512	0.90273	0.90359	0.90249	0.8987	1	0.88647	0.86964	0.83982	0.89262	0.89508	0.90056
1047	21	50734	32972	10	b	110.77	0.87921	0.84018	0.82712	0.89708	1	0.90366	0.90232	0.86461	0.88456	0.8491	0.82771	0.89734	0.87181
1048	88	79238	65480	10	b	110.8	0.90358	0.83385	0.89644	0.89803	0.90535	1	1	0.88152	0.88038	0.8872	0.89361	0.8684	0.89013
1049	69	96101	70660	10	b	115.94	0.89722	0.7826	0.90176	0.88717	0.88806	0.89983	0.90625	0.74388	0.9053	0.9029	0.90268	0.90451	0.90499
1050	46	45369	767139	10	b	115.95	0.90025	0.87592	0.71709	0.87876	0.88947	0.89829	1	0.87418	0.88131	0.82934	0.87559	0.87701	0.89117
1051	27	66873	41460	10	b	118.6	0.90446	0.78947	0.88581	0.88984	1	1	0.90637	0.84942	1	1	1	1	0.86641
1052	71	54155	84311	10	b	118.61	0.87921	0.90475	0.90212	0.89846	0.90376	0.90229	1	0.90206	0.9053	0.89704	0.90536	0.78756	0.90354
1053	26	92647	10229	10	b	120.59	0.89722	0.88531	0.89829	0.88887	0.90219	0.90167	1	0.87903	0.89794	0.88236	0.89551	0.88703	0.89367
1054	70	94963	6486	10	b	121.58	0.90177	0.88894	0.63613	0.90202	0.90621	0.90421	0.8971	0.90277	0.8884	0.90206	0.88251	0.8934	0.88397
1055	18	76410	764836	10	b	125.59	0.89867	0.80599	0.88621	0.89885	0.90584	0.88705	1	0.72039	0.90328	0.90077	0.75578	0.8928	0.88731
1056	52	84074	43574	10	b	125.59	0.8991	0.29491	0.87901	0.90398	0.8862	0.90401	0.90341	0.15311	0.90519	0.063866	0.48561	0.84269	0.88731
1057	43	112311	71757	10	b	125.59	0.89079	0.90651	0.88994	0.89933	0.88878	0.89484	0.89997	0.90553	0.88523	0.90628	0.82003	0.87195	0.89851
1058	56	27766	33469	10	b	128.36	0.88904	0.90187	0.89664	0.90596	0.78454	0.90167	1	0.90057	0.90652	0.89958	0.86887	0.90406	0.62015
1059	13	88102	49317	10	b	129.55	0.87154	0.88833	0.89998	0.81006	0.8874	0.89944	1	0.87903	0.79996	0.90529	0.90364	0.67324	0.90456
1060	21	123110	78912	10	b	130.71	0.89722	0.89417	0.85828	0.89289	0.8916	1	1	0.8944	0.83387	0.8884	0.8528	0.88223	0.89367
1061	82	17247	41071	10	b	131.28	0.80958	0.90045	0.89998	0.8948	0.89593	0.90258	1	0.90357	0.90163	0.90451	0.90411	0.8638	0.89586
1062	77	85372	610	10	b	131.28	0.88571	0.88588	0.8348	0.89067	0.89985	0.89105	0.90302	0.89788	0.90732	0.86297	0.89475	0.9039	0.89287
1063	34	118821	7949	10	b	132.02	0.89989	0.27852	0.89187	1	1	0.90167	1	0.39946	0.6046	0.68297	0.56298	0.81654	0.90456
1064	22	79152	17340	10	b	133.7	0.90278	0.78947	0.89572	1	1	0.90567	1	0.88152	0.85957	0.82442	0.89868	0.87594	0.86369
1065	50	64585	56976	10	b	134.08	0.90523	0.90498	0.90122	0.88505	0.89299	0.90596	0.89086	0.90427	0.90722	0.89683	0.90215	0.883	0.90173
1066	38	69737	74478	10	b	134.3	0.90204	0.89015	0.88048	0.90078	0.89435	0.90546	0.90453	0.86041	0.8957	0.76771	0.86331	0.88057	0.89829
1067	33	47240	53667	10	b	134.56	0.90147	0.89662	0.9005	0.80263	0.89593	0.90456	1	0.88747	0.86096	0.88807	0.89959	0.90243	0.90109
1068	71	121802	22258	10	b	135.16	0.67905	0.87421	0.88756	0.89146	0.90535	0.90517	1	0.89671	0.89747	0.88301	0.88205	0.8647	0.89818
1069	75	13793	26765	10	b	135.74	0.90601	0.86512	0.88756	0.89592	0.90131	0.88115	0.89997	0.87249	0.89878	0.8769	0.86743	0.90398	0.90433
1070	83	54991	43897	10	b	135.74	0.88571	0.69712	0.77744	0.90639	0.90454	0.89418	0.90035	0.3521	0.79137	0.90418	0.89959	0.87459	0.88848
1071	13	90044	50878	10	b	135.74	0.88782	0.87124	0.90259	0.89764	0.90674	0.89983	0.90276	0.87418	0.9028	0.88958	0.8959	0.88223	0.89891
1072	73	90502	15196	10	b	135.74	0.89634	0.89586	0.88534	0.90398	0.8916	0.90456	1	0.89629	0.90457	0.85694	0.89215	0.90262	0.87361
1073	70	67541	82486	10	b	137.27	0.80675	0.70852	0.9005	0.90256	0.86069	0.86948	0.61162	0.70207	0.89019	0.51783	0.90488	0.89748	0.84086
1074	14	95422	44883	10	b	137.27	0.88163	0.81894	0.88263	0.86503	0.89943	0.90113	0.88892	0.89181	0.86528	0.86194	0.86743	0.88674	0.90468
1075	49	51783	76943	10	b	138.78	0.87921	0.86149	0.89152	0.9001	0.75739	0.89105	0.90232	0.89181	0.89939	0.89522	0.80555	0.8647	0.85192
1076	67	99932	42114	10	b	138.78	0.90089	0.89345	0.89403	0.89654	0.87674	0.90517	0.90438	0.89536	0.89105	0.80496	0.86174	0.89684	0.88013
1077	80	84069	71318	10	b	144.51	0.90358	0.89753	0.88581	0.90447	0.90535	0.90282	0.9059	0.88262	0.8884	0.90613	0.90375	0.89926	0.88768
1078	72	121942	87060	10	b	145.58	0.9025	0.89881	0.88428	0.90431	0.87456	0.90305	0.90483	0.88894	0.88131	0.90171	0.89716	0.89557	0.89013
1079	60	9208	69027	10	b	146.24	0.72482	0.86995	0.88205	0.89217	0.90049	0.88343	0.88716	0.82046	0.90355	0.90457	0.88905	0.8626	0.87795
1080	19	33193	38503	10	b	147.54	0.87329	0.89042	0.89213	0.90078	0.90418	0.88443	0.90496	0.89536	0.90294	0.90279	0.89828	0.89889	0.89333
1081	22	6536	10718	10	b	147.73	0.8932	0.8954	0.90148	0.89654	0.86785	0.90229	1	0.90427	0.90355	0.89491	0.89551	0.8333	0.88731
1082	62	118527	77195	10	b	147.91	0.90358	0.89363	0.58267	0.89708	0.90165	1	1	0.89476	0.89274	0.83982	0.8836	0.89138	0.89176
1083	9	9571	29972	10	b	147.92	0.90595	0.89662	0.87163	0.89885	0.89702	0.83968	0.89997	0.89987	0.90046	0.84444	0.89041	0.89734	0.89094
1084	56	14861	79273	10	b	147.92	0.87653	0.89363	0.87571	0.90171	0.90479	0.88705	1	0.88152	0.88038	0.90505	0.87481	0.86757	0.88631
1085	63	102345	48936	10	b	147.92	0.84492	0.89724	0.89624	0.90078	0.89943	0.8493	0.89997	0.89599	0.90303	0.87769	0.89015	0.88974	0.86503
1086	51	79725	42553	10	b	148.7	0.88163	0.8871	0.90176	0.90575	0.90787	0.9002	0.89599	0.88894	0.8999	0.87206	0.90326	0.90184	0.90433
1087	22	103633	25112	10	b	150.16	0.86779	0.90201	0.65031	0.90558	0.88554	0.90473	1	0.9037	0.90368	0.86451	0.85078	0.84842	0.86503
1088	56	40542	75820	10	b	150.42	0.87921	0.84018	0.89895	0.89146	0.86921	0.87345	1	0.79538	0.88771	0.88673	0.87481	0.77064	0.90307
1089	75	5228	91609	10	b	150.43	0.89722	0.82951	0.89829	0.8948	0.89943	0.90258	1	0.85259	0.89274	0.89273	0.90231	0.90145	0.90109
1090	60	26069	72805	10	b	150.43	0.88782	0.83189	0.7812	0.87526	0.90359	0.89944	1	0.88447	0.89602	0.90451	0.90215	0.89684	0.90399
1091	48	83687	76932	10	b	150.43	0.90497	0.88956	0.90084	0.86377	0.85341	0.90473	0.86471	0.89162	0.907	0.87918	0.8472	0.90012	0.89891
1092	63	71209	29507	10	b	150.44	0.90298	0.89606	0.90212	0.90048	0.9083	0.9002	1	0.89568	0.8884	0.86695	0.90547	0.87861	0.89201
1093	81	14822	20394	10	b	152.79	0.88313	0.89881	0.88581	0.82526	1	0.90456	0.88892	0.89293	0.89019	0.89393	0.89041	0.82801	0.89875
1094	16	12395	3613	10	b	154.08	0.90446	0.90088	0.89359	0.79071	0.88947	0.88115	0.90483	0.8984	0.90008	0.90622	0.9047	0.87594	0.90155
1095	32	14125	26139	10	b	154.08	0.88029	0.89071	0.84228	0.89217	1	0.89788	1	0.88096	0.84295	0.88927	0.74963	0.87332	0.89445
1096	11	24139	77973	10	b	154.08	0.89682	0.89363	0.88581	0.90538	0.89817	0.88443	1	0.89568	0.89902	0.8841	0.83704	0.89044	0.64259
1097	34	68907	87703	10	b	154.08	0.8991	0.70184	0.90205	0.88505	0.89561	0.90327	1	0.78742	0.89019	0.7559	0.8959	0.8948	0.78568
1098	33	46098	766237	10	b	156.8	0.90446	0.85827	0.90135	0.90603	0.87674	0.90628	0.89857	0.89335	0.87947	0.88456	0.82771	0.90287	0.8948
1099	72	32385	768281	10	b	160.02	0.89777	0.90553	0.88895	0.88108	0.90754	0.8721	1	0.89312	0.9008	0.89393	0.89828	0.89571	0.90056
1100	8	959	86556	10	b	162.43	0.8083	0.90631	0.9023	0.87381	0.90521	0.87076	1	0.90438	0.86815	0.90434	0.90614	0.85598	0.88013
1101	7	48270	85749	10	b	164.88	0.76557	0.88956	0.86743	0.89531	0.90131	0.90113	0.8971	0.88647	0.9028	0.88174	0.89929	0.88795	0.89389
1102	56	59214	53895	10	b	164.88	0.90375	0.84164	0.76322	0.90141	0.89435	0.85455	1	0.87331	0.87625	0.84239	0.82222	0.90118	0.89904
1103	49	60695	16463	10	b	164.88	0.88998	0.89326	0.87265	0.89933	0.90109	0.89651	1	0.89459	0.89352	0.88884	0.88479	0.806	0.89224
1104	80	75775	10232	10	b	164.88	0.90358	0.90565	0.88931	0.88984	0.90596	0.90456	1	0.83606	0.90303	0.89318	0.90268	0.89784	0.90185
1105	42	76494	83177	10	b	164.88	0.85259	0.90498	0.88316	0.90281	0.61903	0.90636	1	0.89671	0.90751	0.8872	0.9058	0.87397	0.89548
1106	52	106023	46097	10	b	164.88	0.89157	0.88149	0.88965	0.87091	0.84188	0.90495	1	0.88028	0.84295	0.89126	0.87298	0.87861	0.87876
1107	60	110401	71633	10	b	164.88	0.90089	0.88629	0.87901	0.87656	0.90608	1	1	0.89042	0.89625	0.8936	0.88985	0.88852	0.8823
1108	33	24473	13991	10	b	165.18	0.86008	0.90251	0.90186	0.90109	0.8173	0.88705	1	0.90221	0.90652	0.89704	0.89868	0.89393	0.89952
1109	80	103772	38862	10	b	165.18	0.90375	0.89363	0.89531	0.85816	0.90643	0.90282	0.90122	0.89181	0.90519	0.88361	0.90504	0.87459	0.78568
1110	38	10958	73696	10	b	165.5	0.87485	0.90017	0.89812	0.90048	0.90376	0.90383	0.90232	0.9039	0.90205	0.89542	0.88479	0.8912	0.9049
1111	39	89625	29031	10	b	167.13	0.84251	0.89897	0.88666	0.89846	0.90535	0.89829	0.90416	0.90422	0.90191	0.89752	0.90188	0.88426	0.84822
1112	17	112478	51325	10	b	167.3	0.89825	0.90104	0.67327	0.89418	0.89847	0.89983	1	0.90154	0.70557	0.89788	0.85975	0.89416	0.72514
1113	42	48290	83502	11	a	0.83	0.90147	0.9061	0.8348	0.90589	0.89963	0.8987	1	0.90232	0.90444	0.89126	0.9006	0.89264	0.8935
1114	70	24389	766797	11	a	1.58	0.90392	0.78821	0.88534	0.82869	0.90131	0.88343	1	0.87846	1	1	0.84477	0.1424	0.49292
1115	19	98138	49319	11	a	1.58	0.90497	0.89125	0.82965	0.90548	0.89943	1	1	0.86782	0.89149	0.90136	0.89106	0.84993	0.81448
[truncated: 1,773 more rows]

## Sheet: Data file S3
Data file S3. Outlier loci detected in PCADAPT listed by Principle Component (PC)
SNP	PC
1413_79	5
2190_6	2
[truncated: 530 more rows]

## Sheet: Datafile S4
Data file S4. Comparison of outlier loci detected in each comparison by BAYESCAN vs. PCADAPT
[truncated: 82 more rows]

[truncated: 3 more sheets: Data file S5, Data file S6, Data file S7]
